# Supplementary material for: FAIMS Shotgun Lipidomics for Enhanced Class- and Charge-State Separation Complemented by Automated Ganglioside Annotation
Source: Anal Chem. 2024 Jul 19;96(30):12296–307. doi: 10.1021/acs.analchem.4c01313 (PMC11295132; doi:10.1021/acs.analchem.4c01313)
Supplement: Supplementary file 2 — ac4c01313_si_002.xlsx [file ac4c01313_si_002.xlsx]

## Sheet: IDs_Combined_Data_overview
Caption: Combined Benchmarking and LDA Data Set, short overview of detected ganglioside species and assigned molecular lipid species
Overall detected ganglioside species in the samples PGS (pooled ganglioside standard) and BE (Avanti porcine total brain extract) under all study conditions
Unique Lipid Species (total)				Unique Lipid Species + Molecular Lipid Species (total)					Unique Lipid Species (BE only)				Unique Lipid Species + Molecular Lipid Species (BE only)					Figure 5: IDs in BE/Sialylation degree
	Lipid_class	Lipid_species_new			Lipid_class	Lipid_species_new	Molecular_lipid_species			Lipid_class	Lipid_species_new			Lipid_class	Lipid_species_new	Molecular_lipid_species		Sialylation_Group	Method	IDs_#Lipid_Species
1	GD1	GD1 34:0;O2		1	GD1	GD1 34:0;O2	GD1 34:0;O2		1	GD1	GD1 34:0;O2		1	GD1	GD1 34:0;O2	GD1 34:0;O2		GM	AF_FAIMS	13
2	GD1	GD1 34:1;O2		2	GD1	GD1 34:1;O2	GD1 34:1;O2		2	GD1	GD1 34:1;O2		2	GD1	GD1 34:1;O2	GD1 34:1;O2		GM	AF_noFAIMS	13
3	GD1	GD1 35:0;O2		3	GD1	GD1 35:0;O2	GD1 35:0;O2		3	GD1	GD1 35:0;O3		3	GD1	GD1 35:0;O3	GD1 35:0;O3		GM	noAF_FAIMS	20
4	GD1	GD1 35:0;O3		4	GD1	GD1 35:0;O3	GD1 35:0;O3		4	GD1	GD1 35:1;O2		4	GD1	GD1 35:1;O2	GD1 35:1;O2		GM	noAF_noFAIMS	3
5	GD1	GD1 35:1;O2		5	GD1	GD1 35:1;O2	GD1 35:1;O2		5	GD1	GD1 36:0;O2		5	GD1	GD1 36:0;O2	GD1 18:0;O2/18:0		GD	AF_FAIMS	44
6	GD1	GD1 36:0;O2		6	GD1	GD1 36:0;O2	GD1 18:0;O2/18:0		6	GD1	GD1 36:1;O2		6	GD1	GD1 36:0;O2	GD1 36:0;O2		GD	AF_noFAIMS	28
7	GD1	GD1 36:1;O2		7	GD1	GD1 36:0;O2	GD1 36:0;O2		7	GD1	GD1 36:2;O2		7	GD1	GD1 36:1;O2	GD1 18:0/18:1;O2		GD	noAF_FAIMS	53
8	GD1	GD1 36:2;O2		8	GD1	GD1 36:1;O2	GD1 18:0/18:1;O2		8	GD1	GD1 37:0;O2		8	GD1	GD1 36:1;O2	GD1 18:1;O2/18:0		GD	noAF_noFAIMS	31
9	GD1	GD1 37:0;O2		9	GD1	GD1 36:1;O2	GD1 18:1;O2/18:0		9	GD1	GD1 37:0;O3		9	GD1	GD1 36:1;O2	GD1 36:1;O2		GT	AF_FAIMS	22
10	GD1	GD1 37:0;O3		10	GD1	GD1 36:1;O2	GD1 36:1;O2		10	GD1	GD1 37:1;O2		10	GD1	GD1 36:2;O2	GD1 18:1;O2/18:1		GT	AF_noFAIMS	13
11	GD1	GD1 37:1;O2		11	GD1	GD1 36:2;O2	GD1 16:1/20:1;O2		11	GD1	GD1 38:0;O2		11	GD1	GD1 36:2;O2	GD1 36:2;O2		GT	noAF_FAIMS	26
12	GD1	GD1 38:0;O2		12	GD1	GD1 36:2;O2	GD1 17:0;O2/19:2		12	GD1	GD1 38:1;O2		12	GD1	GD1 37:0;O2	GD1 37:0;O2		GT	noAF_noFAIMS	16
13	GD1	GD1 38:1;O2		13	GD1	GD1 36:2;O2	GD1 18:1;O2/18:1		13	GD1	GD1 38:1;O3		13	GD1	GD1 37:0;O3	GD1 37:0;O3		GQup	AF_FAIMS	10
14	GD1	GD1 38:1;O3		14	GD1	GD1 36:2;O2	GD1 36:2;O2		14	GD1	GD1 38:2;O2		14	GD1	GD1 37:1;O2	GD1 37:1;O2		GQup	AF_noFAIMS	4
15	GD1	GD1 38:2;O2		15	GD1	GD1 37:0;O2	GD1 37:0;O2		15	GD1	GD1 39:1;O2		15	GD1	GD1 38:0;O2	GD1 18:0;O2/20:0		GQup	noAF_FAIMS	15
16	GD1	GD1 39:1;O2		16	GD1	GD1 37:0;O3	GD1 37:0;O3		16	GD1	GD1 40:0;O2		16	GD1	GD1 38:0;O2	GD1 38:0;O2		GQup	noAF_noFAIMS	5
17	GD1	GD1 40:0;O2		17	GD1	GD1 37:1;O2	GD1 18:0/19:1;O2		17	GD1	GD1 40:1;O2		17	GD1	GD1 38:1;O2	GD1 18:0/20:1;O2		GDup	AF_FAIMS	76
18	GD1	GD1 40:1;O2		18	GD1	GD1 37:1;O2	GD1 18:1;O2/19:0		18	GD1	GD1 42:1;O2		18	GD1	GD1 38:1;O2	GD1 18:1;O2/20:0		GDup	AF_noFAIMS	45
19	GD1	GD1 42:1;O2		19	GD1	GD1 37:1;O2	GD1 19:1;O2/18:0		19	GD1	GD1 42:2;O2		19	GD1	GD1 38:1;O2	GD1 20:1;O2/18:0		GDup	noAF_FAIMS	94
20	GD1	GD1 42:2;O2		20	GD1	GD1 37:1;O2	GD1 37:1;O2		20	GD1	GD1 48:6;O3		20	GD1	GD1 38:1;O2	GD1 38:1;O2		GDup	noAF_noFAIMS	52
21	GD1	GD1 48:6;O3		21	GD1	GD1 38:0;O2	GD1 18:0;O2/20:0		21	GD1-Ac	GD1-Ac 36:1;O2		21	GD1	GD1 38:1;O3	GD1 38:1;O3		total	AF_FAIMS	89
22	GD1-Ac	GD1-Ac 36:1;O2		22	GD1	GD1 38:0;O2	GD1 38:0;O2		22	GD2	GD2 31:5;O3		22	GD1	GD1 38:2;O2	GD1 16:1;O2/22:1		total	AF_noFAIMS	58
23	GD2	GD2 31:5;O3		23	GD1	GD1 38:1;O2	GD1 18:0/20:1;O2		23	GD2	GD2 36:0;O2		23	GD1	GD1 38:2;O2	GD1 16:2;O2/22:0		total	noAF_FAIMS	114
24	GD2	GD2 34:1;O2		24	GD1	GD1 38:1;O2	GD1 18:1;O2/20:0		24	GD2	GD2 36:1;O2		24	GD1	GD1 38:2;O2	GD1 38:2;O2		total	noAF_noFAIMS	55
25	GD2	GD2 35:1;O2		25	GD1	GD1 38:1;O2	GD1 20:1;O2/18:0		25	GD2	GD2 36:2;O2		25	GD1	GD1 39:1;O2	GD1 39:1;O2
26	GD2	GD2 36:0;O2		26	GD1	GD1 38:1;O2	GD1 38:1;O2		26	GD2	GD2 37:1;O2		26	GD1	GD1 40:0;O2	GD1 40:0;O2
27	GD2	GD2 36:1;O2		27	GD1	GD1 38:1;O3	GD1 38:1;O3		27	GD2	GD2 38:0;O2		27	GD1	GD1 40:1;O2	GD1 40:1;O2
28	GD2	GD2 36:2;O2		28	GD1	GD1 38:2;O2	GD1 16:1;O2/22:1		28	GD2	GD2 38:1;O2		28	GD1	GD1 42:1;O2	GD1 42:1;O2
29	GD2	GD2 37:1;O2		29	GD1	GD1 38:2;O2	GD1 16:2;O2/22:0		29	GD2	GD2 38:2;O2		29	GD1	GD1 42:2;O2	GD1 42:2;O2
30	GD2	GD2 37:2;O2		30	GD1	GD1 38:2;O2	GD1 18:1;O2/20:1		30	GD2	GD2 40:1;O2		30	GD1	GD1 48:6;O3	GD1 48:6;O3
31	GD2	GD2 38:0;O2		31	GD1	GD1 38:2;O2	GD1 38:2;O2		31	GD2	GD2 41:1;O2		31	GD1-Ac	GD1-Ac 36:1;O2	GD1-Ac 36:1;O2
32	GD2	GD2 38:1;O2		32	GD1	GD1 39:1;O2	GD1 39:1;O2		32	GD3	GD3 32:1;O2		32	GD2	GD2 31:5;O3	GD2 31:5;O3
33	GD2	GD2 38:2;O2		33	GD1	GD1 40:0;O2	GD1 40:0;O2		33	GD3	GD3 34:0;O2		33	GD2	GD2 36:0;O2	GD2 36:0;O2
34	GD2	GD2 39:1;O2		34	GD1	GD1 40:1;O2	GD1 20:1;O2/20:0		34	GD3	GD3 34:1;O2		34	GD2	GD2 36:1;O2	GD2 36:1;O2
35	GD2	GD2 39:2;O2		35	GD1	GD1 40:1;O2	GD1 40:1;O2		35	GD3	GD3 36:0;O2		35	GD2	GD2 36:2;O2	GD2 36:2;O2
36	GD2	GD2 40:1;O2		36	GD1	GD1 42:1;O2	GD1 42:1;O2		36	GD3	GD3 36:1;O2		36	GD2	GD2 37:1;O2	GD2 37:1;O2
37	GD2	GD2 41:1;O2		37	GD1	GD1 42:2;O2	GD1 42:2;O2		37	GD3	GD3 36:2;O2		37	GD2	GD2 38:0;O2	GD2 38:0;O2
38	GD2	GD2 42:1;O2		38	GD1	GD1 48:6;O3	GD1 48:6;O3		38	GD3	GD3 38:0;O2		38	GD2	GD2 38:1;O2	GD2 38:1;O2
39	GD2	GD2 42:2;O2		39	GD1-Ac	GD1-Ac 36:1;O2	GD1-Ac 36:1;O2		39	GD3	GD3 38:1;O2		39	GD2	GD2 38:2;O2	GD2 38:2;O2
40	GD2	GD2 43:1;O2		40	GD2	GD2 31:5;O3	GD2 10:4/21:1;O3		40	GD3	GD3 39:0;O2		40	GD2	GD2 40:1;O2	GD2 40:1;O2
41	GD3	GD3 32:0;O2		41	GD2	GD2 31:5;O3	GD2 10:5;1/21:0;O2		41	GD3	GD3 39:1;O2		41	GD2	GD2 41:1;O2	GD2 41:1;O2
42	GD3	GD3 32:1;O2		42	GD2	GD2 31:5;O3	GD2 11:4/20:1;O3		42	GD3	GD3 39:2;O2		42	GD3	GD3 32:1;O2	GD3 32:1;O2
43	GD3	GD3 33:0;O2		43	GD2	GD2 31:5;O3	GD2 31:5;O3		43	GD3	GD3 40:0;O2		43	GD3	GD3 34:0;O2	GD3 34:0;O2
44	GD3	GD3 33:1;O2		44	GD2	GD2 34:1;O2	GD2 34:1;O2		44	GD3	GD3 40:1;O2		44	GD3	GD3 34:1;O2	GD3 14:0;O2/20:1
45	GD3	GD3 34:0;O2		45	GD2	GD2 35:1;O2	GD2 35:1;O2		45	GD3	GD3 40:2;O2		45	GD3	GD3 34:1;O2	GD3 16:1;O2/18:0
46	GD3	GD3 34:1;O2		46	GD2	GD2 36:0;O2	GD2 18:0;O2/18:0		46	GD3	GD3 41:0;O2		46	GD3	GD3 34:1;O2	GD3 34:1;O2
47	GD3	GD3 34:2;O2		47	GD2	GD2 36:0;O2	GD2 36:0;O2		47	GD3	GD3 41:1;O2		47	GD3	GD3 36:0;O2	GD3 14:0;O2/22:0
48	GD3	GD3 35:0;O2		48	GD2	GD2 36:1;O2	GD2 18:1;O2/18:0		48	GD3	GD3 41:2;O2		48	GD3	GD3 36:0;O2	GD3 36:0;O2
49	GD3	GD3 35:1;O2		49	GD2	GD2 36:1;O2	GD2 36:1;O2		49	GD3	GD3 42:0;O2		49	GD3	GD3 36:1;O2	GD3 14:0;O2/22:1
50	GD3	GD3 36:0;O2		50	GD2	GD2 36:2;O2	GD2 14:2/22:0;O2		50	GD3	GD3 42:1;O2		50	GD3	GD3 36:1;O2	GD3 18:1;O2/18:0
51	GD3	GD3 36:1;O2		51	GD2	GD2 36:2;O2	GD2 15:1;O2/21:1		51	GD3	GD3 42:2;O2		51	GD3	GD3 36:1;O2	GD3 36:1;O2
52	GD3	GD3 36:2;O2		52	GD2	GD2 36:2;O2	GD2 18:1;O2/18:1		52	GD3	GD3 43:1;O2		52	GD3	GD3 36:2;O2	GD3 14:0;O2/22:2
53	GD3	GD3 37:0;O2		53	GD2	GD2 36:2;O2	GD2 36:2;O2		53	GD3	GD3 43:2;O2		53	GD3	GD3 36:2;O2	GD3 16:2;O2/20:0
54	GD3	GD3 37:1;O2		54	GD2	GD2 37:1;O2	GD2 37:1;O2		54	GM1	GM1 34:2;O2		54	GD3	GD3 36:2;O2	GD3 36:2;O2
55	GD3	GD3 38:0;O2		55	GD2	GD2 37:2;O2	GD2 37:2;O2		55	GM1	GM1 36:0;O2		55	GD3	GD3 38:0;O2	GD3 38:0;O2
56	GD3	GD3 38:1;O2		56	GD2	GD2 38:0;O2	GD2 16:0/22:0;O2		56	GM1	GM1 36:1;O2		56	GD3	GD3 38:1;O2	GD3 14:0;O2/24:1
57	GD3	GD3 38:2;O2		57	GD2	GD2 38:0;O2	GD2 18:0;O2/20:0		57	GM1	GM1 38:0;O2		57	GD3	GD3 38:1;O2	GD3 16:1;O2/22:0
58	GD3	GD3 39:0;O2		58	GD2	GD2 38:0;O2	GD2 38:0;O2		58	GM1	GM1 38:1;O2		58	GD3	GD3 38:1;O2	GD3 38:1;O2
59	GD3	GD3 39:1;O2		59	GD2	GD2 38:1;O2	GD2 18:1;O2/20:0		59	GM2	GM2 36:1;O2		59	GD3	GD3 39:0;O2	GD3 39:0;O2
60	GD3	GD3 39:2;O2		60	GD2	GD2 38:1;O2	GD2 38:1;O2		60	GM2	GM2 37:2;O2		60	GD3	GD3 39:1;O2	GD3 39:1;O2
61	GD3	GD3 40:0;O2		61	GD2	GD2 38:2;O2	GD2 38:2;O2		61	GM2	GM2 42:6;O3		61	GD3	GD3 39:2;O2	GD3 39:2;O2
62	GD3	GD3 40:1;O2		62	GD2	GD2 39:1;O2	GD2 39:1;O2		62	GM2	GM2 43:6;O2		62	GD3	GD3 40:0;O2	GD3 14:0;O2/26:0
63	GD3	GD3 40:2;O2		63	GD2	GD2 39:2;O2	GD2 39:2;O2		63	GM3	GM3 34:0;O2		63	GD3	GD3 40:0;O2	GD3 16:0;O2/24:0
64	GD3	GD3 41:0;O2		64	GD2	GD2 40:1;O2	GD2 20:1;O2/20:0		64	GM3	GM3 36:1;O2		64	GD3	GD3 40:0;O2	GD3 40:0;O2
65	GD3	GD3 41:1;O2		65	GD2	GD2 40:1;O2	GD2 22:1;O2/18:0		65	GM3	GM3 38:0;O2		65	GD3	GD3 40:1;O2	GD3 40:1;O2
66	GD3	GD3 41:2;O2		66	GD2	GD2 40:1;O2	GD2 40:1;O2		66	GM3	GM3 38:1;O2		66	GD3	GD3 40:2;O2	GD3 40:2;O2
67	GD3	GD3 42:0;O2		67	GD2	GD2 41:1;O2	GD2 41:1;O2		67	GM3	GM3 39:0;O2		67	GD3	GD3 41:0;O2	GD3 41:0;O2
68	GD3	GD3 42:1;O2		68	GD2	GD2 42:1;O2	GD2 42:1;O2		68	GM3	GM3 39:1;O2		68	GD3	GD3 41:1;O2	GD3 41:1;O2
69	GD3	GD3 42:2;O2		69	GD2	GD2 42:2;O2	GD2 42:2;O2		69	GM3	GM3 39:2;O2		69	GD3	GD3 41:2;O2	GD3 41:2;O2
70	GD3	GD3 43:1;O2		70	GD2	GD2 43:1;O2	GD2 43:1;O2		70	GM3	GM3 40:0;O2		70	GD3	GD3 42:0;O2	GD3 42:0;O2
71	GD3	GD3 43:2;O2		71	GD3	GD3 32:0;O2	GD3 32:0;O2		71	GM3	GM3 40:1;O2		71	GD3	GD3 42:1;O2	GD3 42:1;O2
72	GD3	GD3 44:1;O2		72	GD3	GD3 32:1;O2	GD3 32:1;O2		72	GM3	GM3 40:2;O2		72	GD3	GD3 42:2;O2	GD3 14:0;O2/28:2
73	GD3	GD3 44:2;O2		73	GD3	GD3 33:0;O2	GD3 33:0;O2		73	GM3	GM3 41:1;O2		73	GD3	GD3 42:2;O2	GD3 16:0;O2/26:2
74	GM1	GM1 34:2;O2		74	GD3	GD3 33:1;O2	GD3 16:0/17:1;O2		74	GM3	GM3 41:2;O2		74	GD3	GD3 42:2;O2	GD3 16:1;O2/26:1
75	GM1	GM1 36:0;O2		75	GD3	GD3 33:1;O2	GD3 16:1;O2/17:0		75	GM3	GM3 42:2;O2		75	GD3	GD3 42:2;O2	GD3 16:2;O2/26:0
76	GM1	GM1 36:1;O2		76	GD3	GD3 33:1;O2	GD3 33:1;O2		76	GM4	GM4 34:0;O2		76	GD3	GD3 42:2;O2	GD3 42:2;O2
77	GM1	GM1 37:1;O2		77	GD3	GD3 34:0;O2	GD3 16:0;O2/18:0		77	GO1	GO1 36:4;O3		77	GD3	GD3 43:1;O2	GD3 43:1;O2
78	GM1	GM1 38:0;O2		78	GD3	GD3 34:0;O2	GD3 34:0;O2		78	GO1	GO1 37:3;O2		78	GD3	GD3 43:2;O2	GD3 43:2;O2
79	GM1	GM1 38:1;O2		79	GD3	GD3 34:1;O2	GD3 14:0;O2/20:1		79	GO1	GO1 41:6;O2		79	GM1	GM1 34:2;O2	GM1 34:2;O2
80	GM1	GM1 40:1;O2		80	GD3	GD3 34:1;O2	GD3 16:1;O2/18:0		80	GO1	GO1 43:2;O2		80	GM1	GM1 36:0;O2	GM1 36:0;O2
81	GM2	GM2 36:1;O2		81	GD3	GD3 34:1;O2	GD3 34:1;O2		81	GO1	GO1 48:2;O2		81	GM1	GM1 36:1;O2	GM1 36:1;O2
82	GM2	GM2 37:2;O2		82	GD3	GD3 34:2;O2	GD3 34:2;O2		82	GQ1	GQ1 36:0;O2		82	GM1	GM1 38:0;O2	GM1 38:0;O2
83	GM2	GM2 38:1;O2		83	GD3	GD3 35:0;O2	GD3 35:0;O2		83	GQ1	GQ1 36:1;O2		83	GM1	GM1 38:1;O2	GM1 38:1;O2
84	GM2	GM2 42:6;O3		84	GD3	GD3 35:1;O2	GD3 35:1;O2		84	GQ1	GQ1 36:2;O2		84	GM2	GM2 36:1;O2	GM2 36:1;O2
85	GM2	GM2 43:6;O2		85	GD3	GD3 36:0;O2	GD3 14:0;O2/22:0		85	GQ1	GQ1 38:0;O2		85	GM2	GM2 37:2;O2	GM2 37:2;O2
86	GM3	GM3 34:0;O2		86	GD3	GD3 36:0;O2	GD3 18:0;O2/18:0		86	GQ1	GQ1 38:1;O2		86	GM2	GM2 42:6;O3	GM2 18:2;O3/24:4
87	GM3	GM3 34:1;O2		87	GD3	GD3 36:0;O2	GD3 36:0;O2		87	GQ1	GQ1 40:1;O2		87	GM2	GM2 42:6;O3	GM2 42:6;O3
88	GM3	GM3 35:0;O2		88	GD3	GD3 36:1;O2	GD3 14:0;O2/22:1		88	GS1-Fuc	GS1-Fuc 33:1;O3		88	GM2	GM2 43:6;O2	GM2 43:6;O2
89	GM3	GM3 35:1;O2		89	GD3	GD3 36:1;O2	GD3 18:1;O2/18:0		89	GS1-Fuc	GS1-Fuc 36:2;O3		89	GM3	GM3 34:0;O2	GM3 34:0;O2
90	GM3	GM3 36:0;O2		90	GD3	GD3 36:1;O2	GD3 36:1;O2		90	GS1-Fuc	GS1-Fuc 46:2;O3		90	GM3	GM3 36:1;O2	GM3 36:1;O2
91	GM3	GM3 36:1;O2		91	GD3	GD3 36:2;O2	GD3 14:0;O2/22:2		91	GS1-Fuc	GS1-Fuc 48:1;O3		91	GM3	GM3 38:0;O2	GM3 38:0;O2
92	GM3	GM3 37:0;O2		92	GD3	GD3 36:2;O2	GD3 16:2;O2/20:0		92	GT1	GT1 34:1;O2		92	GM3	GM3 38:1;O2	GM3 38:1;O2
93	GM3	GM3 37:1;O2		93	GD3	GD3 36:2;O2	GD3 36:2;O2		93	GT1	GT1 35:1;O2		93	GM3	GM3 39:0;O2	GM3 39:0;O2
94	GM3	GM3 38:0;O2		94	GD3	GD3 37:0;O2	GD3 37:0;O2		94	GT1	GT1 36:0;O2		94	GM3	GM3 39:1;O2	GM3 39:1;O2
95	GM3	GM3 38:1;O2		95	GD3	GD3 37:1;O2	GD3 37:1;O2		95	GT1	GT1 36:1;O2		95	GM3	GM3 39:2;O2	GM3 39:2;O2
96	GM3	GM3 39:0;O2		96	GD3	GD3 38:0;O2	GD3 22:0;O2/16:0		96	GT1	GT1 36:2;O2		96	GM3	GM3 40:0;O2	GM3 40:0;O2
97	GM3	GM3 39:1;O2		97	GD3	GD3 38:0;O2	GD3 38:0;O2		97	GT1	GT1 37:0;O2		97	GM3	GM3 40:1;O2	GM3 40:1;O2
98	GM3	GM3 39:2;O2		98	GD3	GD3 38:1;O2	GD3 14:0;O2/24:1		98	GT1	GT1 37:1;O2		98	GM3	GM3 40:2;O2	GM3 40:2;O2
99	GM3	GM3 40:0;O2		99	GD3	GD3 38:1;O2	GD3 16:1;O2/22:0		99	GT1	GT1 38:0;O2		99	GM3	GM3 41:1;O2	GM3 41:1;O2
100	GM3	GM3 40:1;O2		100	GD3	GD3 38:1;O2	GD3 22:1;O2/16:0		100	GT1	GT1 38:1;O2		100	GM3	GM3 41:2;O2	GM3 41:2;O2
101	GM3	GM3 40:2;O2		101	GD3	GD3 38:1;O2	GD3 38:1;O2		101	GT1	GT1 38:1;O3		101	GM3	GM3 42:2;O2	GM3 42:2;O2
102	GM3	GM3 41:1;O2		102	GD3	GD3 38:2;O2	GD3 38:2;O2		102	GT1	GT1 38:2;O2		102	GM4	GM4 34:0;O2	GM4 34:0;O2
103	GM3	GM3 41:2;O2		103	GD3	GD3 39:0;O2	GD3 23:0;O2/16:0		103	GT1	GT1 39:1;O2		103	GO1	GO1 36:4;O3	GO1 36:4;O3
104	GM3	GM3 42:1;O2		104	GD3	GD3 39:0;O2	GD3 39:0;O2		104	GT1	GT1 40:0;O2		104	GO1	GO1 37:3;O2	GO1 37:3;O2
105	GM3	GM3 42:2;O2		105	GD3	GD3 39:1;O2	GD3 22:1;O2/17:0		105	GT1	GT1 40:1;O2		105	GO1	GO1 41:6;O2	GO1 41:6;O2
106	GM4	GM4 34:0;O2		106	GD3	GD3 39:1;O2	GD3 23:1;O2/16:0		106	GT1	GT1 42:1;O2		106	GO1	GO1 43:2;O2	GO1 43:2;O2
107	GO1	GO1 36:4;O3		107	GD3	GD3 39:1;O2	GD3 39:1;O2		107	GT1	GT1 42:2;O2		107	GO1	GO1 48:2;O2	GO1 48:2;O2
108	GO1	GO1 37:3;O2		108	GD3	GD3 39:2;O2	GD3 39:2;O2		108	GT2	GT2 31:1;O2		108	GQ1	GQ1 36:0;O2	GQ1 36:0;O2
109	GO1	GO1 41:6;O2		109	GD3	GD3 40:0;O2	GD3 14:0;O2/26:0		109	GT2	GT2 33:1;O2		109	GQ1	GQ1 36:1;O2	GQ1 36:1;O2
110	GO1	GO1 43:2;O2		110	GD3	GD3 40:0;O2	GD3 16:0;O2/24:0		110	GT2	GT2 33:2;O2		110	GQ1	GQ1 36:2;O2	GQ1 36:2;O2
111	GO1	GO1 48:2;O2		111	GD3	GD3 40:0;O2	GD3 22:0;O2/18:0		111	GT2	GT2 35:2;O2		111	GQ1	GQ1 38:0;O2	GQ1 38:0;O2
112	GP1	GP1 36:1;O2		112	GD3	GD3 40:0;O2	GD3 24:0;O2/16:0		112	GT2	GT2 38:0;O3		112	GQ1	GQ1 38:1;O2	GQ1 38:1;O2
113	GP1	GP1 38:1;O2		113	GD3	GD3 40:0;O2	GD3 40:0;O2		113	GT3	GT3 36:1;O2		113	GQ1	GQ1 40:1;O2	GQ1 40:1;O2
114	GQ1	GQ1 34:1;O2		114	GD3	GD3 40:1;O2	GD3 22:1;O2/18:0		114	GT3	GT3 38:1;O2		114	GS1-Fuc	GS1-Fuc 33:1;O3	GS1-Fuc 33:1;O3
115	GQ1	GQ1 36:0;O2		115	GD3	GD3 40:1;O2	GD3 23:1;O2/17:0		115	GT3	GT3 40:1;O2		115	GS1-Fuc	GS1-Fuc 36:2;O3	GS1-Fuc 36:2;O3
116	GQ1	GQ1 36:1;O2		116	GD3	GD3 40:1;O2	GD3 24:1;O2/16:0		116	GT3	GT3 42:1;O2		116	GS1-Fuc	GS1-Fuc 46:2;O3	GS1-Fuc 46:2;O3
117	GQ1	GQ1 36:2;O2		117	GD3	GD3 40:1;O2	GD3 40:1;O2		117	GT3	GT3 42:2;O2		117	GS1-Fuc	GS1-Fuc 48:1;O3	GS1-Fuc 48:1;O3
118	GQ1	GQ1 37:1;O2		118	GD3	GD3 40:2;O2	GD3 16:1;O2/24:1						118	GT1	GT1 34:1;O2	GT1 34:1;O2
119	GQ1	GQ1 38:0;O2		119	GD3	GD3 40:2;O2	GD3 22:1;O2/18:1						119	GT1	GT1 35:1;O2	GT1 35:1;O2
120	GQ1	GQ1 38:1;O2		120	GD3	GD3 40:2;O2	GD3 22:2;O2/18:0						120	GT1	GT1 36:0;O2	GT1 18:0;O2/18:0
121	GQ1	GQ1 40:1;O2		121	GD3	GD3 40:2;O2	GD3 23:2;O2/17:0						121	GT1	GT1 36:0;O2	GT1 36:0;O2
122	GS1-Fuc	GS1-Fuc 33:1;O3		122	GD3	GD3 40:2;O2	GD3 24:2;O2/16:0						122	GT1	GT1 36:1;O2	GT1 16:0/20:1;O2
123	GS1-Fuc	GS1-Fuc 36:2;O3		123	GD3	GD3 40:2;O2	GD3 40:2;O2						123	GT1	GT1 36:1;O2	GT1 18:0;O2/18:1
124	GS1-Fuc	GS1-Fuc 46:2;O3		124	GD3	GD3 41:0;O2	GD3 23:0;O2/18:0						124	GT1	GT1 36:1;O2	GT1 18:1;O2/18:0
125	GS1-Fuc	GS1-Fuc 48:1;O3		125	GD3	GD3 41:0;O2	GD3 41:0;O2						125	GT1	GT1 36:1;O2	GT1 36:1;O2
126	GT1	GT1 34:1;O2		126	GD3	GD3 41:1;O2	GD3 23:1;O2/18:0						126	GT1	GT1 36:2;O2	GT1 36:2;O2
127	GT1	GT1 35:1;O2		127	GD3	GD3 41:1;O2	GD3 41:1;O2						127	GT1	GT1 37:0;O2	GT1 37:0;O2
128	GT1	GT1 36:0;O2		128	GD3	GD3 41:2;O2	GD3 23:1;O2/18:1						128	GT1	GT1 37:1;O2	GT1 37:1;O2
129	GT1	GT1 36:1;O2		129	GD3	GD3 41:2;O2	GD3 23:2;O2/18:0						129	GT1	GT1 38:0;O2	GT1 18:0;O2/20:0
130	GT1	GT1 36:2;O2		130	GD3	GD3 41:2;O2	GD3 41:2;O2						130	GT1	GT1 38:0;O2	GT1 38:0;O2
131	GT1	GT1 37:0;O2		131	GD3	GD3 42:0;O2	GD3 23:0;O2/19:0						131	GT1	GT1 38:1;O2	GT1 17:0/21:1;O2
132	GT1	GT1 37:1;O2		132	GD3	GD3 42:0;O2	GD3 24:0;O2/18:0						132	GT1	GT1 38:1;O2	GT1 18:0;O2/20:1
133	GT1	GT1 38:0;O2		133	GD3	GD3 42:0;O2	GD3 42:0;O2						133	GT1	GT1 38:1;O2	GT1 38:1;O2
134	GT1	GT1 38:1;O2		134	GD3	GD3 42:1;O2	GD3 23:1;O2/19:0						134	GT1	GT1 38:1;O3	GT1 38:1;O3
135	GT1	GT1 38:1;O3		135	GD3	GD3 42:1;O2	GD3 24:1;O2/18:0						135	GT1	GT1 38:2;O2	GT1 38:2;O2
136	GT1	GT1 38:2;O2		136	GD3	GD3 42:1;O2	GD3 42:1;O2						136	GT1	GT1 39:1;O2	GT1 39:1;O2
137	GT1	GT1 39:1;O2		137	GD3	GD3 42:2;O2	GD3 14:0;O2/28:2						137	GT1	GT1 40:0;O2	GT1 40:0;O2
138	GT1	GT1 40:0;O2		138	GD3	GD3 42:2;O2	GD3 16:0;O2/26:2						138	GT1	GT1 40:1;O2	GT1 40:1;O2
139	GT1	GT1 40:1;O2		139	GD3	GD3 42:2;O2	GD3 16:1;O2/26:1						139	GT1	GT1 42:1;O2	GT1 42:1;O2
140	GT1	GT1 42:1;O2		140	GD3	GD3 42:2;O2	GD3 16:2;O2/26:0						140	GT1	GT1 42:2;O2	GT1 42:2;O2
141	GT1	GT1 42:2;O2		141	GD3	GD3 42:2;O2	GD3 24:1;O2/18:1						141	GT2	GT2 31:1;O2	GT2 31:1;O2
142	GT2	GT2 31:1;O2		142	GD3	GD3 42:2;O2	GD3 24:2;O2/18:0						142	GT2	GT2 33:1;O2	GT2 33:1;O2
143	GT2	GT2 33:1;O2		143	GD3	GD3 42:2;O2	GD3 42:2;O2						143	GT2	GT2 33:2;O2	GT2 33:2;O2
144	GT2	GT2 33:2;O2		144	GD3	GD3 43:1;O2	GD3 23:1;O2/20:0						144	GT2	GT2 35:2;O2	GT2 35:2;O2
145	GT2	GT2 35:2;O2		145	GD3	GD3 43:1;O2	GD3 24:1;O2/19:0						145	GT2	GT2 38:0;O3	GT2 38:0;O3
146	GT2	GT2 36:1;O2		146	GD3	GD3 43:1;O2	GD3 43:1;O2						146	GT3	GT3 36:1;O2	GT3 36:1;O2
147	GT2	GT2 38:0;O3		147	GD3	GD3 43:2;O2	GD3 43:2;O2						147	GT3	GT3 38:1;O2	GT3 38:1;O2
148	GT2	GT2 38:1;O2		148	GD3	GD3 44:1;O2	GD3 44:1;O2						148	GT3	GT3 40:1;O2	GT3 40:1;O2
149	GT3	GT3 36:1;O2		149	GD3	GD3 44:2;O2	GD3 44:2;O2						149	GT3	GT3 42:1;O2	GT3 42:1;O2
150	GT3	GT3 38:1;O2		150	GM1	GM1 34:2;O2	GM1 34:2;O2						150	GT3	GT3 42:2;O2	GT3 42:2;O2
151	GT3	GT3 40:1;O2		151	GM1	GM1 36:0;O2	GM1 36:0;O2
152	GT3	GT3 42:1;O2		152	GM1	GM1 36:1;O2	GM1 36:1;O2
153	GT3	GT3 42:2;O2		153	GM1	GM1 37:1;O2	GM1 37:1;O2
				154	GM1	GM1 38:0;O2	GM1 38:0;O2
				155	GM1	GM1 38:1;O2	GM1 38:1;O2
				156	GM1	GM1 40:1;O2	GM1 40:1;O2
				157	GM2	GM2 36:1;O2	GM2 36:1;O2
				158	GM2	GM2 37:2;O2	GM2 37:2;O2
				159	GM2	GM2 38:1;O2	GM2 38:1;O2
				160	GM2	GM2 42:6;O3	GM2 18:2;O3/24:4
				161	GM2	GM2 42:6;O3	GM2 42:6;O3
				162	GM2	GM2 43:6;O2	GM2 43:6;O2
				163	GM3	GM3 34:0;O2	GM3 34:0;O2
				164	GM3	GM3 34:1;O2	GM3 34:1;O2
				165	GM3	GM3 35:0;O2	GM3 35:0;O2
				166	GM3	GM3 35:1;O2	GM3 35:1;O2
				167	GM3	GM3 36:0;O2	GM3 36:0;O2
				168	GM3	GM3 36:1;O2	GM3 36:1;O2
				169	GM3	GM3 37:0;O2	GM3 37:0;O2
				170	GM3	GM3 37:1;O2	GM3 37:1;O2
				171	GM3	GM3 38:0;O2	GM3 38:0;O2
				172	GM3	GM3 38:1;O2	GM3 22:1;O2/16:0
				173	GM3	GM3 38:1;O2	GM3 38:1;O2
				174	GM3	GM3 39:0;O2	GM3 39:0;O2
				175	GM3	GM3 39:1;O2	GM3 23:1;O2/16:0
				176	GM3	GM3 39:1;O2	GM3 39:1;O2
				177	GM3	GM3 39:2;O2	GM3 39:2;O2
				178	GM3	GM3 40:0;O2	GM3 40:0;O2
				179	GM3	GM3 40:1;O2	GM3 22:1;O2/18:0
				180	GM3	GM3 40:1;O2	GM3 40:1;O2
				181	GM3	GM3 40:2;O2	GM3 40:2;O2
				182	GM3	GM3 41:1;O2	GM3 23:1;O2/18:0
				183	GM3	GM3 41:1;O2	GM3 41:1;O2
				184	GM3	GM3 41:2;O2	GM3 41:2;O2
				185	GM3	GM3 42:1;O2	GM3 42:1;O2
				186	GM3	GM3 42:2;O2	GM3 42:2;O2
				187	GM4	GM4 34:0;O2	GM4 34:0;O2
				188	GO1	GO1 36:4;O3	GO1 36:4;O3
				189	GO1	GO1 37:3;O2	GO1 37:3;O2
				190	GO1	GO1 41:6;O2	GO1 41:6;O2
				191	GO1	GO1 43:2;O2	GO1 43:2;O2
				192	GO1	GO1 48:2;O2	GO1 48:2;O2
				193	GP1	GP1 36:1;O2	GP1 36:1;O2
				194	GP1	GP1 38:1;O2	GP1 38:1;O2
				195	GQ1	GQ1 34:1;O2	GQ1 34:1;O2
				196	GQ1	GQ1 36:0;O2	GQ1 18:0;O2/18:0
				197	GQ1	GQ1 36:0;O2	GQ1 36:0;O2
				198	GQ1	GQ1 36:1;O2	GQ1 18:0/18:1;O2
				199	GQ1	GQ1 36:1;O2	GQ1 36:1;O2
				200	GQ1	GQ1 36:2;O2	GQ1 36:2;O2
				201	GQ1	GQ1 37:1;O2	GQ1 37:1;O2
				202	GQ1	GQ1 38:0;O2	GQ1 18:0;O2/20:0
				203	GQ1	GQ1 38:0;O2	GQ1 38:0;O2
				204	GQ1	GQ1 38:1;O2	GQ1 18:1;O2/20:0
				205	GQ1	GQ1 38:1;O2	GQ1 38:1;O2
				206	GQ1	GQ1 40:1;O2	GQ1 40:1;O2
				207	GS1-Fuc	GS1-Fuc 33:1;O3	GS1-Fuc 33:1;O3
				208	GS1-Fuc	GS1-Fuc 36:2;O3	GS1-Fuc 36:2;O3
				209	GS1-Fuc	GS1-Fuc 46:2;O3	GS1-Fuc 46:2;O3
				210	GS1-Fuc	GS1-Fuc 48:1;O3	GS1-Fuc 48:1;O3
				211	GT1	GT1 34:1;O2	GT1 34:1;O2
				212	GT1	GT1 35:1;O2	GT1 35:1;O2
				213	GT1	GT1 36:0;O2	GT1 18:0;O2/18:0
				214	GT1	GT1 36:0;O2	GT1 36:0;O2
				215	GT1	GT1 36:1;O2	GT1 16:0/20:1;O2
				216	GT1	GT1 36:1;O2	GT1 18:0;O2/18:1
				217	GT1	GT1 36:1;O2	GT1 18:1;O2/18:0
				218	GT1	GT1 36:1;O2	GT1 36:1;O2
				219	GT1	GT1 36:2;O2	GT1 16:1/20:1;O2
				220	GT1	GT1 36:2;O2	GT1 36:2;O2
				221	GT1	GT1 37:0;O2	GT1 37:0;O2
				222	GT1	GT1 37:1;O2	GT1 37:1;O2
				223	GT1	GT1 38:0;O2	GT1 18:0;O2/20:0
				224	GT1	GT1 38:0;O2	GT1 38:0;O2
				225	GT1	GT1 38:1;O2	GT1 17:0/21:1;O2
				226	GT1	GT1 38:1;O2	GT1 18:0/20:1;O2
				227	GT1	GT1 38:1;O2	GT1 18:0;O2/20:1
				228	GT1	GT1 38:1;O2	GT1 18:1;O2/20:0
				229	GT1	GT1 38:1;O2	GT1 38:1;O2
				230	GT1	GT1 38:1;O3	GT1 38:1;O3
				231	GT1	GT1 38:2;O2	GT1 17:1/21:1;O2
				232	GT1	GT1 38:2;O2	GT1 38:2;O2
				233	GT1	GT1 39:1;O2	GT1 39:1;O2
				234	GT1	GT1 40:0;O2	GT1 40:0;O2
				235	GT1	GT1 40:1;O2	GT1 40:1;O2
				236	GT1	GT1 42:1;O2	GT1 42:1;O2
				237	GT1	GT1 42:2;O2	GT1 42:2;O2
				238	GT2	GT2 31:1;O2	GT2 31:1;O2
				239	GT2	GT2 33:1;O2	GT2 24:1;O2/9:0
				240	GT2	GT2 33:1;O2	GT2 33:1;O2
				241	GT2	GT2 33:2;O2	GT2 33:2;O2
				242	GT2	GT2 35:2;O2	GT2 35:2;O2
				243	GT2	GT2 36:1;O2	GT2 36:1;O2
				244	GT2	GT2 38:0;O3	GT2 38:0;O3
				245	GT2	GT2 38:1;O2	GT2 38:1;O2
				246	GT3	GT3 36:1;O2	GT3 36:1;O2
				247	GT3	GT3 38:1;O2	GT3 38:1;O2
				248	GT3	GT3 40:1;O2	GT3 40:1;O2
				249	GT3	GT3 42:1;O2	GT3 42:1;O2
				250	GT3	GT3 42:2;O2	GT3 42:2;O2

## Sheet: IDs_Combined_Data_Details
Caption: Combined Benchmarking and LDA Data Set, detailed overview of detected ganglioside species and assigned molecular lipid species
Sample: BE=Avanti porcine total brain extract, PGS=pooled ganglioside standard. Method: AF=ammonium formate, separate entries for LDA and Benchmark data set
No	Lipid_class	Lipid_species_new	Molecular_lipid_species	Sample	MSMS	Method	source
1	GD1	GD1 34:0;O2	GD1 34:0;O2	BE	no	AF_FAIMS	LDA
2	GD1	GD1 34:0;O2	GD1 34:0;O2	BE	yes	AF_FAIMS	Benchmark
3	GD1	GD1 34:0;O2	GD1 34:0;O2	BE	no	noAF_FAIMS	LDA
4	GD1	GD1 34:0;O2	GD1 34:0;O2	BE	yes	noAF_FAIMS	Benchmark
5	GD1	GD1 34:0;O2	GD1 34:0;O2	PGS	yes	AF_FAIMS	LDA
6	GD1	GD1 34:0;O2	GD1 34:0;O2	PGS	yes	AF_FAIMS	Benchmark
7	GD1	GD1 34:0;O2	GD1 34:0;O2	PGS	no	AF_noFAIMS	LDA
8	GD1	GD1 34:0;O2	GD1 34:0;O2	PGS	yes	noAF_FAIMS	LDA
9	GD1	GD1 34:0;O2	GD1 34:0;O2	PGS	yes	noAF_FAIMS	Benchmark
10	GD1	GD1 34:0;O2	GD1 34:0;O2	PGS	no	noAF_noFAIMS	LDA
11	GD1	GD1 34:1;O2	GD1 34:1;O2	BE	no	AF_FAIMS	LDA
12	GD1	GD1 34:1;O2	GD1 34:1;O2	BE	yes	AF_FAIMS	Benchmark
13	GD1	GD1 34:1;O2	GD1 34:1;O2	BE	yes	AF_noFAIMS	Benchmark
14	GD1	GD1 34:1;O2	GD1 34:1;O2	BE	no	noAF_FAIMS	LDA
15	GD1	GD1 34:1;O2	GD1 34:1;O2	BE	yes	noAF_FAIMS	LDA
16	GD1	GD1 34:1;O2	GD1 34:1;O2	BE	yes	noAF_FAIMS	Benchmark
17	GD1	GD1 34:1;O2	GD1 34:1;O2	BE	yes	noAF_noFAIMS	LDA
18	GD1	GD1 34:1;O2	GD1 34:1;O2	BE	no	noAF_noFAIMS	LDA
19	GD1	GD1 34:1;O2	GD1 34:1;O2	PGS	yes	AF_FAIMS	LDA
20	GD1	GD1 34:1;O2	GD1 34:1;O2	PGS	yes	AF_FAIMS	Benchmark
21	GD1	GD1 34:1;O2	GD1 34:1;O2	PGS	no	AF_noFAIMS	LDA
22	GD1	GD1 34:1;O2	GD1 34:1;O2	PGS	yes	AF_noFAIMS	Benchmark
23	GD1	GD1 34:1;O2	GD1 34:1;O2	PGS	yes	noAF_FAIMS	Benchmark
24	GD1	GD1 35:0;O2	GD1 35:0;O2	PGS	no	AF_FAIMS	Benchmark
25	GD1	GD1 35:0;O2	GD1 35:0;O2	PGS	no	noAF_FAIMS	Benchmark
26	GD1	GD1 35:0;O3	GD1 35:0;O3	BE	no	AF_FAIMS	LDA
27	GD1	GD1 35:0;O3	GD1 35:0;O3	BE	yes	AF_FAIMS	LDA
28	GD1	GD1 35:0;O3	GD1 35:0;O3	BE	no	AF_noFAIMS	LDA
29	GD1	GD1 35:0;O3	GD1 35:0;O3	BE	no	noAF_FAIMS	LDA
30	GD1	GD1 35:0;O3	GD1 35:0;O3	BE	yes	noAF_FAIMS	LDA
31	GD1	GD1 35:0;O3	GD1 35:0;O3	BE	no	noAF_noFAIMS	LDA
32	GD1	GD1 35:1;O2	GD1 35:1;O2	BE	no	AF_FAIMS	Benchmark
33	GD1	GD1 35:1;O2	GD1 35:1;O2	BE	no	noAF_FAIMS	Benchmark
34	GD1	GD1 35:1;O2	GD1 35:1;O2	PGS	no	AF_FAIMS	Benchmark
35	GD1	GD1 35:1;O2	GD1 35:1;O2	PGS	no	noAF_FAIMS	Benchmark
36	GD1	GD1 36:0;O2	GD1 18:0;O2/18:0	BE	yes	AF_noFAIMS	LDA
37	GD1	GD1 36:0;O2	GD1 18:0;O2/18:0	BE	yes	noAF_FAIMS	LDA
38	GD1	GD1 36:0;O2	GD1 18:0;O2/18:0	BE	yes	noAF_noFAIMS	LDA
39	GD1	GD1 36:0;O2	GD1 36:0;O2	BE	no	AF_FAIMS	LDA
40	GD1	GD1 36:0;O2	GD1 36:0;O2	BE	yes	AF_FAIMS	LDA
41	GD1	GD1 36:0;O2	GD1 36:0;O2	BE	no	AF_noFAIMS	LDA
42	GD1	GD1 36:0;O2	GD1 36:0;O2	BE	yes	AF_noFAIMS	LDA
43	GD1	GD1 36:0;O2	GD1 36:0;O2	BE	no	noAF_FAIMS	LDA
44	GD1	GD1 36:0;O2	GD1 36:0;O2	BE	no	noAF_noFAIMS	LDA
45	GD1	GD1 36:1;O2	GD1 18:0/18:1;O2	BE	yes	AF_FAIMS	LDA
46	GD1	GD1 36:1;O2	GD1 18:1;O2/18:0	BE	yes	AF_FAIMS	LDA
47	GD1	GD1 36:1;O2	GD1 18:1;O2/18:0	BE	yes	AF_noFAIMS	LDA
48	GD1	GD1 36:1;O2	GD1 18:1;O2/18:0	BE	yes	noAF_FAIMS	LDA
49	GD1	GD1 36:1;O2	GD1 18:1;O2/18:0	BE	yes	noAF_noFAIMS	LDA
50	GD1	GD1 36:1;O2	GD1 36:1;O2	BE	no	AF_FAIMS	LDA
51	GD1	GD1 36:1;O2	GD1 36:1;O2	BE	yes	AF_FAIMS	Benchmark
52	GD1	GD1 36:1;O2	GD1 36:1;O2	BE	no	AF_noFAIMS	LDA
53	GD1	GD1 36:1;O2	GD1 36:1;O2	BE	yes	AF_noFAIMS	Benchmark
54	GD1	GD1 36:1;O2	GD1 36:1;O2	BE	no	noAF_FAIMS	LDA
55	GD1	GD1 36:1;O2	GD1 36:1;O2	BE	yes	noAF_FAIMS	Benchmark
56	GD1	GD1 36:1;O2	GD1 36:1;O2	BE	no	noAF_noFAIMS	LDA
57	GD1	GD1 36:1;O2	GD1 36:1;O2	PGS	yes	AF_FAIMS	Benchmark
58	GD1	GD1 36:1;O2	GD1 36:1;O2	PGS	yes	AF_noFAIMS	Benchmark
59	GD1	GD1 36:1;O2	GD1 36:1;O2	PGS	yes	noAF_FAIMS	Benchmark
60	GD1	GD1 36:2;O2	GD1 16:1/20:1;O2	PGS	yes	noAF_noFAIMS	LDA
61	GD1	GD1 36:2;O2	GD1 17:0;O2/19:2	PGS	yes	noAF_noFAIMS	LDA
62	GD1	GD1 36:2;O2	GD1 18:1;O2/18:1	BE	yes	noAF_FAIMS	LDA
63	GD1	GD1 36:2;O2	GD1 18:1;O2/18:1	PGS	yes	noAF_noFAIMS	LDA
64	GD1	GD1 36:2;O2	GD1 36:2;O2	BE	no	AF_FAIMS	LDA
65	GD1	GD1 36:2;O2	GD1 36:2;O2	BE	yes	AF_FAIMS	LDA
66	GD1	GD1 36:2;O2	GD1 36:2;O2	BE	yes	AF_FAIMS	Benchmark
67	GD1	GD1 36:2;O2	GD1 36:2;O2	BE	no	AF_noFAIMS	LDA
68	GD1	GD1 36:2;O2	GD1 36:2;O2	BE	yes	AF_noFAIMS	LDA
69	GD1	GD1 36:2;O2	GD1 36:2;O2	BE	yes	AF_noFAIMS	Benchmark
70	GD1	GD1 36:2;O2	GD1 36:2;O2	BE	no	noAF_FAIMS	LDA
71	GD1	GD1 36:2;O2	GD1 36:2;O2	BE	yes	noAF_FAIMS	Benchmark
72	GD1	GD1 36:2;O2	GD1 36:2;O2	BE	no	noAF_noFAIMS	LDA
73	GD1	GD1 36:2;O2	GD1 36:2;O2	BE	yes	noAF_noFAIMS	LDA
74	GD1	GD1 36:2;O2	GD1 36:2;O2	PGS	yes	AF_FAIMS	Benchmark
75	GD1	GD1 36:2;O2	GD1 36:2;O2	PGS	yes	AF_noFAIMS	Benchmark
76	GD1	GD1 36:2;O2	GD1 36:2;O2	PGS	yes	noAF_FAIMS	Benchmark
77	GD1	GD1 37:0;O2	GD1 37:0;O2	BE	no	AF_FAIMS	LDA
78	GD1	GD1 37:0;O2	GD1 37:0;O2	BE	no	noAF_FAIMS	LDA
79	GD1	GD1 37:0;O2	GD1 37:0;O2	PGS	yes	AF_FAIMS	LDA
80	GD1	GD1 37:0;O2	GD1 37:0;O2	PGS	no	AF_noFAIMS	LDA
81	GD1	GD1 37:0;O2	GD1 37:0;O2	PGS	no	noAF_noFAIMS	LDA
82	GD1	GD1 37:0;O3	GD1 37:0;O3	BE	no	AF_FAIMS	LDA
83	GD1	GD1 37:0;O3	GD1 37:0;O3	BE	yes	AF_FAIMS	LDA
84	GD1	GD1 37:0;O3	GD1 37:0;O3	BE	no	AF_noFAIMS	LDA
85	GD1	GD1 37:0;O3	GD1 37:0;O3	BE	no	noAF_FAIMS	LDA
86	GD1	GD1 37:0;O3	GD1 37:0;O3	BE	no	noAF_noFAIMS	LDA
87	GD1	GD1 37:1;O2	GD1 18:0/19:1;O2	PGS	yes	noAF_FAIMS	LDA
88	GD1	GD1 37:1;O2	GD1 18:1;O2/19:0	PGS	yes	noAF_FAIMS	LDA
89	GD1	GD1 37:1;O2	GD1 19:1;O2/18:0	PGS	yes	noAF_FAIMS	LDA
90	GD1	GD1 37:1;O2	GD1 37:1;O2	BE	no	AF_FAIMS	LDA
91	GD1	GD1 37:1;O2	GD1 37:1;O2	BE	yes	AF_FAIMS	Benchmark
92	GD1	GD1 37:1;O2	GD1 37:1;O2	BE	no	AF_noFAIMS	LDA
93	GD1	GD1 37:1;O2	GD1 37:1;O2	BE	yes	AF_noFAIMS	Benchmark
94	GD1	GD1 37:1;O2	GD1 37:1;O2	BE	no	noAF_FAIMS	LDA
95	GD1	GD1 37:1;O2	GD1 37:1;O2	BE	yes	noAF_FAIMS	LDA
96	GD1	GD1 37:1;O2	GD1 37:1;O2	BE	yes	noAF_FAIMS	Benchmark
97	GD1	GD1 37:1;O2	GD1 37:1;O2	BE	no	noAF_noFAIMS	LDA
98	GD1	GD1 37:1;O2	GD1 37:1;O2	BE	yes	noAF_noFAIMS	LDA
99	GD1	GD1 37:1;O2	GD1 37:1;O2	PGS	yes	AF_FAIMS	LDA
100	GD1	GD1 37:1;O2	GD1 37:1;O2	PGS	yes	AF_FAIMS	Benchmark
101	GD1	GD1 37:1;O2	GD1 37:1;O2	PGS	yes	AF_noFAIMS	Benchmark
102	GD1	GD1 37:1;O2	GD1 37:1;O2	PGS	yes	noAF_FAIMS	Benchmark
103	GD1	GD1 38:0;O2	GD1 18:0;O2/20:0	BE	yes	AF_noFAIMS	LDA
104	GD1	GD1 38:0;O2	GD1 18:0;O2/20:0	BE	yes	noAF_FAIMS	LDA
105	GD1	GD1 38:0;O2	GD1 18:0;O2/20:0	BE	yes	noAF_noFAIMS	LDA
106	GD1	GD1 38:0;O2	GD1 38:0;O2	BE	no	AF_FAIMS	LDA
107	GD1	GD1 38:0;O2	GD1 38:0;O2	BE	yes	AF_FAIMS	LDA
108	GD1	GD1 38:0;O2	GD1 38:0;O2	BE	no	AF_noFAIMS	LDA
109	GD1	GD1 38:0;O2	GD1 38:0;O2	BE	yes	AF_noFAIMS	LDA
110	GD1	GD1 38:0;O2	GD1 38:0;O2	BE	no	noAF_FAIMS	LDA
111	GD1	GD1 38:0;O2	GD1 38:0;O2	BE	yes	noAF_FAIMS	LDA
112	GD1	GD1 38:0;O2	GD1 38:0;O2	BE	no	noAF_noFAIMS	LDA
113	GD1	GD1 38:0;O2	GD1 38:0;O2	BE	yes	noAF_noFAIMS	LDA
114	GD1	GD1 38:1;O2	GD1 18:0/20:1;O2	BE	yes	AF_noFAIMS	LDA
115	GD1	GD1 38:1;O2	GD1 18:0/20:1;O2	BE	yes	noAF_FAIMS	LDA
116	GD1	GD1 38:1;O2	GD1 18:0/20:1;O2	BE	yes	noAF_noFAIMS	LDA
117	GD1	GD1 38:1;O2	GD1 18:1;O2/20:0	BE	yes	AF_FAIMS	LDA
118	GD1	GD1 38:1;O2	GD1 18:1;O2/20:0	BE	yes	AF_noFAIMS	LDA
119	GD1	GD1 38:1;O2	GD1 18:1;O2/20:0	BE	yes	noAF_FAIMS	LDA
120	GD1	GD1 38:1;O2	GD1 18:1;O2/20:0	BE	yes	noAF_noFAIMS	LDA
121	GD1	GD1 38:1;O2	GD1 20:1;O2/18:0	BE	yes	noAF_noFAIMS	LDA
122	GD1	GD1 38:1;O2	GD1 20:1;O2/18:0	PGS	yes	AF_noFAIMS	LDA
123	GD1	GD1 38:1;O2	GD1 38:1;O2	BE	no	AF_FAIMS	LDA
124	GD1	GD1 38:1;O2	GD1 38:1;O2	BE	yes	AF_FAIMS	LDA
125	GD1	GD1 38:1;O2	GD1 38:1;O2	BE	yes	AF_FAIMS	Benchmark
126	GD1	GD1 38:1;O2	GD1 38:1;O2	BE	no	AF_noFAIMS	LDA
127	GD1	GD1 38:1;O2	GD1 38:1;O2	BE	yes	AF_noFAIMS	Benchmark
128	GD1	GD1 38:1;O2	GD1 38:1;O2	BE	no	noAF_FAIMS	LDA
129	GD1	GD1 38:1;O2	GD1 38:1;O2	BE	yes	noAF_FAIMS	Benchmark
130	GD1	GD1 38:1;O2	GD1 38:1;O2	BE	no	noAF_noFAIMS	LDA
131	GD1	GD1 38:1;O2	GD1 38:1;O2	PGS	yes	AF_FAIMS	Benchmark
132	GD1	GD1 38:1;O2	GD1 38:1;O2	PGS	yes	AF_noFAIMS	Benchmark
133	GD1	GD1 38:1;O2	GD1 38:1;O2	PGS	yes	noAF_FAIMS	Benchmark
134	GD1	GD1 38:1;O3	GD1 38:1;O3	BE	no	AF_FAIMS	LDA
135	GD1	GD1 38:1;O3	GD1 38:1;O3	BE	yes	AF_FAIMS	LDA
136	GD1	GD1 38:1;O3	GD1 38:1;O3	BE	no	AF_noFAIMS	LDA
137	GD1	GD1 38:1;O3	GD1 38:1;O3	BE	no	noAF_FAIMS	LDA
138	GD1	GD1 38:1;O3	GD1 38:1;O3	BE	no	noAF_noFAIMS	LDA
139	GD1	GD1 38:2;O2	GD1 16:1;O2/22:1	BE	yes	noAF_noFAIMS	LDA
140	GD1	GD1 38:2;O2	GD1 16:2;O2/22:0	BE	yes	noAF_noFAIMS	LDA
141	GD1	GD1 38:2;O2	GD1 18:1;O2/20:1	PGS	yes	noAF_FAIMS	LDA
142	GD1	GD1 38:2;O2	GD1 38:2;O2	BE	no	AF_FAIMS	LDA
143	GD1	GD1 38:2;O2	GD1 38:2;O2	BE	yes	AF_FAIMS	LDA
144	GD1	GD1 38:2;O2	GD1 38:2;O2	BE	yes	AF_FAIMS	Benchmark
145	GD1	GD1 38:2;O2	GD1 38:2;O2	BE	no	AF_noFAIMS	LDA
146	GD1	GD1 38:2;O2	GD1 38:2;O2	BE	yes	AF_noFAIMS	LDA
147	GD1	GD1 38:2;O2	GD1 38:2;O2	BE	yes	AF_noFAIMS	Benchmark
148	GD1	GD1 38:2;O2	GD1 38:2;O2	BE	no	noAF_FAIMS	LDA
149	GD1	GD1 38:2;O2	GD1 38:2;O2	BE	yes	noAF_FAIMS	LDA
150	GD1	GD1 38:2;O2	GD1 38:2;O2	BE	yes	noAF_FAIMS	Benchmark
151	GD1	GD1 38:2;O2	GD1 38:2;O2	BE	no	noAF_noFAIMS	LDA
152	GD1	GD1 38:2;O2	GD1 38:2;O2	BE	yes	noAF_noFAIMS	LDA
153	GD1	GD1 38:2;O2	GD1 38:2;O2	PGS	yes	AF_FAIMS	Benchmark
154	GD1	GD1 38:2;O2	GD1 38:2;O2	PGS	yes	AF_noFAIMS	Benchmark
155	GD1	GD1 38:2;O2	GD1 38:2;O2	PGS	yes	noAF_FAIMS	Benchmark
156	GD1	GD1 39:1;O2	GD1 39:1;O2	BE	no	AF_FAIMS	LDA
157	GD1	GD1 39:1;O2	GD1 39:1;O2	BE	no	AF_noFAIMS	LDA
158	GD1	GD1 39:1;O2	GD1 39:1;O2	BE	no	noAF_FAIMS	LDA
159	GD1	GD1 39:1;O2	GD1 39:1;O2	BE	no	noAF_noFAIMS	LDA
160	GD1	GD1 39:1;O2	GD1 39:1;O2	PGS	yes	AF_FAIMS	LDA
161	GD1	GD1 39:1;O2	GD1 39:1;O2	PGS	yes	AF_FAIMS	Benchmark
162	GD1	GD1 39:1;O2	GD1 39:1;O2	PGS	yes	noAF_FAIMS	Benchmark
163	GD1	GD1 40:0;O2	GD1 40:0;O2	BE	no	AF_FAIMS	LDA
164	GD1	GD1 40:0;O2	GD1 40:0;O2	BE	no	noAF_FAIMS	LDA
165	GD1	GD1 40:0;O2	GD1 40:0;O2	BE	yes	noAF_FAIMS	LDA
166	GD1	GD1 40:0;O2	GD1 40:0;O2	PGS	no	AF_noFAIMS	LDA
167	GD1	GD1 40:0;O2	GD1 40:0;O2	PGS	no	noAF_noFAIMS	LDA
168	GD1	GD1 40:1;O2	GD1 20:1;O2/20:0	PGS	yes	noAF_FAIMS	LDA
169	GD1	GD1 40:1;O2	GD1 40:1;O2	BE	no	AF_FAIMS	LDA
170	GD1	GD1 40:1;O2	GD1 40:1;O2	BE	yes	AF_FAIMS	Benchmark
171	GD1	GD1 40:1;O2	GD1 40:1;O2	BE	no	AF_noFAIMS	LDA
172	GD1	GD1 40:1;O2	GD1 40:1;O2	BE	yes	AF_noFAIMS	LDA
173	GD1	GD1 40:1;O2	GD1 40:1;O2	BE	yes	AF_noFAIMS	Benchmark
174	GD1	GD1 40:1;O2	GD1 40:1;O2	BE	no	noAF_FAIMS	LDA
175	GD1	GD1 40:1;O2	GD1 40:1;O2	BE	yes	noAF_FAIMS	LDA
176	GD1	GD1 40:1;O2	GD1 40:1;O2	BE	yes	noAF_FAIMS	Benchmark
177	GD1	GD1 40:1;O2	GD1 40:1;O2	BE	no	noAF_noFAIMS	LDA
178	GD1	GD1 40:1;O2	GD1 40:1;O2	BE	yes	noAF_noFAIMS	LDA
179	GD1	GD1 40:1;O2	GD1 40:1;O2	PGS	yes	AF_FAIMS	LDA
180	GD1	GD1 40:1;O2	GD1 40:1;O2	PGS	yes	AF_FAIMS	Benchmark
181	GD1	GD1 40:1;O2	GD1 40:1;O2	PGS	yes	AF_noFAIMS	Benchmark
182	GD1	GD1 40:1;O2	GD1 40:1;O2	PGS	yes	noAF_FAIMS	Benchmark
183	GD1	GD1 42:1;O2	GD1 42:1;O2	BE	no	AF_FAIMS	Benchmark
184	GD1	GD1 42:1;O2	GD1 42:1;O2	BE	no	noAF_FAIMS	Benchmark
185	GD1	GD1 42:1;O2	GD1 42:1;O2	PGS	no	AF_FAIMS	Benchmark
186	GD1	GD1 42:1;O2	GD1 42:1;O2	PGS	no	noAF_FAIMS	Benchmark
187	GD1	GD1 42:2;O2	GD1 42:2;O2	BE	no	AF_FAIMS	LDA
188	GD1	GD1 42:2;O2	GD1 42:2;O2	BE	yes	AF_FAIMS	Benchmark
189	GD1	GD1 42:2;O2	GD1 42:2;O2	BE	no	noAF_FAIMS	LDA
190	GD1	GD1 42:2;O2	GD1 42:2;O2	BE	yes	noAF_FAIMS	LDA
191	GD1	GD1 42:2;O2	GD1 42:2;O2	BE	yes	noAF_FAIMS	Benchmark
192	GD1	GD1 42:2;O2	GD1 42:2;O2	PGS	yes	AF_FAIMS	Benchmark
193	GD1	GD1 42:2;O2	GD1 42:2;O2	PGS	no	AF_noFAIMS	LDA
194	GD1	GD1 42:2;O2	GD1 42:2;O2	PGS	yes	noAF_FAIMS	Benchmark
195	GD1	GD1 42:2;O2	GD1 42:2;O2	PGS	no	noAF_noFAIMS	LDA
196	GD1	GD1 48:6;O3	GD1 48:6;O3	BE	no	AF_FAIMS	LDA
197	GD1	GD1 48:6;O3	GD1 48:6;O3	BE	yes	AF_FAIMS	LDA
198	GD1	GD1 48:6;O3	GD1 48:6;O3	BE	no	AF_noFAIMS	LDA
199	GD1	GD1 48:6;O3	GD1 48:6;O3	BE	no	noAF_FAIMS	LDA
200	GD1	GD1 48:6;O3	GD1 48:6;O3	BE	no	noAF_noFAIMS	LDA
201	GD1-Ac	GD1-Ac 36:1;O2	GD1-Ac 36:1;O2	BE	no	AF_FAIMS	LDA
202	GD1-Ac	GD1-Ac 36:1;O2	GD1-Ac 36:1;O2	BE	no	AF_noFAIMS	LDA
203	GD1-Ac	GD1-Ac 36:1;O2	GD1-Ac 36:1;O2	BE	no	noAF_FAIMS	LDA
204	GD1-Ac	GD1-Ac 36:1;O2	GD1-Ac 36:1;O2	BE	yes	noAF_FAIMS	LDA
205	GD1-Ac	GD1-Ac 36:1;O2	GD1-Ac 36:1;O2	BE	no	noAF_noFAIMS	LDA
206	GD2	GD2 31:5;O3	GD2 10:4/21:1;O3	PGS	yes	noAF_FAIMS	LDA
207	GD2	GD2 31:5;O3	GD2 10:5;1/21:0;O2	PGS	yes	noAF_FAIMS	LDA
208	GD2	GD2 31:5;O3	GD2 11:4/20:1;O3	PGS	yes	noAF_FAIMS	LDA
209	GD2	GD2 31:5;O3	GD2 31:5;O3	BE	no	AF_FAIMS	LDA
210	GD2	GD2 31:5;O3	GD2 31:5;O3	BE	no	noAF_FAIMS	LDA
211	GD2	GD2 31:5;O3	GD2 31:5;O3	BE	no	noAF_noFAIMS	LDA
212	GD2	GD2 31:5;O3	GD2 31:5;O3	BE	yes	noAF_noFAIMS	LDA
213	GD2	GD2 31:5;O3	GD2 31:5;O3	PGS	no	AF_noFAIMS	LDA
214	GD2	GD2 34:1;O2	GD2 34:1;O2	PGS	no	AF_FAIMS	Benchmark
215	GD2	GD2 34:1;O2	GD2 34:1;O2	PGS	no	AF_noFAIMS	Benchmark
216	GD2	GD2 34:1;O2	GD2 34:1;O2	PGS	no	noAF_FAIMS	Benchmark
217	GD2	GD2 35:1;O2	GD2 35:1;O2	PGS	no	AF_FAIMS	Benchmark
218	GD2	GD2 35:1;O2	GD2 35:1;O2	PGS	no	noAF_FAIMS	Benchmark
219	GD2	GD2 36:0;O2	GD2 18:0;O2/18:0	PGS	yes	noAF_FAIMS	LDA
220	GD2	GD2 36:0;O2	GD2 18:0;O2/18:0	PGS	yes	noAF_noFAIMS	LDA
221	GD2	GD2 36:0;O2	GD2 36:0;O2	BE	no	AF_FAIMS	LDA
222	GD2	GD2 36:0;O2	GD2 36:0;O2	BE	no	noAF_FAIMS	LDA
223	GD2	GD2 36:0;O2	GD2 36:0;O2	PGS	no	AF_noFAIMS	LDA
224	GD2	GD2 36:0;O2	GD2 36:0;O2	PGS	yes	AF_noFAIMS	LDA
225	GD2	GD2 36:0;O2	GD2 36:0;O2	PGS	no	noAF_noFAIMS	LDA
226	GD2	GD2 36:0;O2	GD2 36:0;O2	PGS	yes	noAF_noFAIMS	LDA
227	GD2	GD2 36:1;O2	GD2 18:1;O2/18:0	PGS	yes	AF_FAIMS	LDA
228	GD2	GD2 36:1;O2	GD2 18:1;O2/18:0	PGS	yes	AF_noFAIMS	LDA
229	GD2	GD2 36:1;O2	GD2 18:1;O2/18:0	PGS	yes	noAF_FAIMS	LDA
230	GD2	GD2 36:1;O2	GD2 18:1;O2/18:0	PGS	yes	noAF_noFAIMS	LDA
231	GD2	GD2 36:1;O2	GD2 36:1;O2	BE	no	AF_FAIMS	LDA
232	GD2	GD2 36:1;O2	GD2 36:1;O2	BE	yes	AF_FAIMS	Benchmark
233	GD2	GD2 36:1;O2	GD2 36:1;O2	BE	yes	AF_noFAIMS	Benchmark
234	GD2	GD2 36:1;O2	GD2 36:1;O2	BE	no	noAF_FAIMS	LDA
235	GD2	GD2 36:1;O2	GD2 36:1;O2	BE	yes	noAF_FAIMS	Benchmark
236	GD2	GD2 36:1;O2	GD2 36:1;O2	PGS	yes	AF_FAIMS	Benchmark
237	GD2	GD2 36:1;O2	GD2 36:1;O2	PGS	no	AF_noFAIMS	LDA
238	GD2	GD2 36:1;O2	GD2 36:1;O2	PGS	yes	AF_noFAIMS	Benchmark
239	GD2	GD2 36:1;O2	GD2 36:1;O2	PGS	yes	noAF_FAIMS	Benchmark
240	GD2	GD2 36:1;O2	GD2 36:1;O2	PGS	no	noAF_noFAIMS	LDA
241	GD2	GD2 36:2;O2	GD2 14:2/22:0;O2	PGS	yes	noAF_FAIMS	LDA
242	GD2	GD2 36:2;O2	GD2 15:1;O2/21:1	PGS	yes	noAF_noFAIMS	LDA
243	GD2	GD2 36:2;O2	GD2 18:1;O2/18:1	PGS	yes	noAF_FAIMS	LDA
244	GD2	GD2 36:2;O2	GD2 18:1;O2/18:1	PGS	yes	noAF_noFAIMS	LDA
245	GD2	GD2 36:2;O2	GD2 36:2;O2	BE	no	noAF_FAIMS	LDA
246	GD2	GD2 36:2;O2	GD2 36:2;O2	PGS	no	AF_FAIMS	LDA
247	GD2	GD2 36:2;O2	GD2 36:2;O2	PGS	yes	AF_FAIMS	Benchmark
248	GD2	GD2 36:2;O2	GD2 36:2;O2	PGS	no	AF_noFAIMS	LDA
249	GD2	GD2 36:2;O2	GD2 36:2;O2	PGS	yes	AF_noFAIMS	Benchmark
250	GD2	GD2 36:2;O2	GD2 36:2;O2	PGS	yes	noAF_FAIMS	Benchmark
251	GD2	GD2 36:2;O2	GD2 36:2;O2	PGS	no	noAF_noFAIMS	LDA
252	GD2	GD2 36:2;O2	GD2 36:2;O2	PGS	yes	noAF_noFAIMS	LDA
253	GD2	GD2 37:1;O2	GD2 37:1;O2	BE	no	noAF_FAIMS	LDA
254	GD2	GD2 37:1;O2	GD2 37:1;O2	PGS	no	AF_FAIMS	LDA
255	GD2	GD2 37:1;O2	GD2 37:1;O2	PGS	yes	AF_FAIMS	Benchmark
256	GD2	GD2 37:1;O2	GD2 37:1;O2	PGS	no	AF_noFAIMS	LDA
257	GD2	GD2 37:1;O2	GD2 37:1;O2	PGS	yes	AF_noFAIMS	Benchmark
258	GD2	GD2 37:1;O2	GD2 37:1;O2	PGS	yes	noAF_FAIMS	Benchmark
259	GD2	GD2 37:1;O2	GD2 37:1;O2	PGS	no	noAF_noFAIMS	LDA
260	GD2	GD2 37:1;O2	GD2 37:1;O2	PGS	yes	noAF_noFAIMS	LDA
261	GD2	GD2 37:2;O2	GD2 37:2;O2	PGS	no	AF_FAIMS	Benchmark
262	GD2	GD2 37:2;O2	GD2 37:2;O2	PGS	no	AF_noFAIMS	Benchmark
263	GD2	GD2 37:2;O2	GD2 37:2;O2	PGS	no	noAF_FAIMS	Benchmark
264	GD2	GD2 38:0;O2	GD2 16:0/22:0;O2	PGS	yes	AF_FAIMS	LDA
265	GD2	GD2 38:0;O2	GD2 18:0;O2/20:0	PGS	yes	AF_noFAIMS	LDA
266	GD2	GD2 38:0;O2	GD2 18:0;O2/20:0	PGS	yes	noAF_FAIMS	LDA
267	GD2	GD2 38:0;O2	GD2 18:0;O2/20:0	PGS	yes	noAF_noFAIMS	LDA
268	GD2	GD2 38:0;O2	GD2 38:0;O2	BE	no	noAF_FAIMS	LDA
269	GD2	GD2 38:0;O2	GD2 38:0;O2	PGS	no	AF_FAIMS	LDA
270	GD2	GD2 38:0;O2	GD2 38:0;O2	PGS	no	AF_noFAIMS	LDA
271	GD2	GD2 38:0;O2	GD2 38:0;O2	PGS	yes	AF_noFAIMS	LDA
272	GD2	GD2 38:0;O2	GD2 38:0;O2	PGS	yes	noAF_FAIMS	LDA
273	GD2	GD2 38:0;O2	GD2 38:0;O2	PGS	no	noAF_noFAIMS	LDA
274	GD2	GD2 38:1;O2	GD2 18:1;O2/20:0	PGS	yes	AF_FAIMS	LDA
275	GD2	GD2 38:1;O2	GD2 18:1;O2/20:0	PGS	yes	AF_noFAIMS	LDA
276	GD2	GD2 38:1;O2	GD2 18:1;O2/20:0	PGS	yes	noAF_FAIMS	LDA
277	GD2	GD2 38:1;O2	GD2 18:1;O2/20:0	PGS	yes	noAF_noFAIMS	LDA
278	GD2	GD2 38:1;O2	GD2 38:1;O2	BE	no	AF_FAIMS	LDA
279	GD2	GD2 38:1;O2	GD2 38:1;O2	BE	yes	AF_FAIMS	Benchmark
280	GD2	GD2 38:1;O2	GD2 38:1;O2	BE	yes	AF_noFAIMS	Benchmark
281	GD2	GD2 38:1;O2	GD2 38:1;O2	BE	no	noAF_FAIMS	LDA
282	GD2	GD2 38:1;O2	GD2 38:1;O2	BE	yes	noAF_FAIMS	Benchmark
283	GD2	GD2 38:1;O2	GD2 38:1;O2	PGS	yes	AF_FAIMS	Benchmark
284	GD2	GD2 38:1;O2	GD2 38:1;O2	PGS	no	AF_noFAIMS	LDA
285	GD2	GD2 38:1;O2	GD2 38:1;O2	PGS	yes	AF_noFAIMS	Benchmark
286	GD2	GD2 38:1;O2	GD2 38:1;O2	PGS	yes	noAF_FAIMS	Benchmark
287	GD2	GD2 38:1;O2	GD2 38:1;O2	PGS	no	noAF_noFAIMS	LDA
288	GD2	GD2 38:2;O2	GD2 38:2;O2	BE	no	noAF_FAIMS	LDA
289	GD2	GD2 38:2;O2	GD2 38:2;O2	PGS	no	AF_FAIMS	LDA
290	GD2	GD2 38:2;O2	GD2 38:2;O2	PGS	yes	AF_FAIMS	Benchmark
291	GD2	GD2 38:2;O2	GD2 38:2;O2	PGS	no	AF_noFAIMS	LDA
292	GD2	GD2 38:2;O2	GD2 38:2;O2	PGS	yes	AF_noFAIMS	Benchmark
293	GD2	GD2 38:2;O2	GD2 38:2;O2	PGS	yes	noAF_FAIMS	Benchmark
294	GD2	GD2 38:2;O2	GD2 38:2;O2	PGS	no	noAF_noFAIMS	LDA
295	GD2	GD2 38:2;O2	GD2 38:2;O2	PGS	yes	noAF_noFAIMS	LDA
296	GD2	GD2 39:1;O2	GD2 39:1;O2	PGS	no	AF_FAIMS	Benchmark
297	GD2	GD2 39:1;O2	GD2 39:1;O2	PGS	no	AF_noFAIMS	Benchmark
298	GD2	GD2 39:1;O2	GD2 39:1;O2	PGS	no	noAF_FAIMS	Benchmark
299	GD2	GD2 39:2;O2	GD2 39:2;O2	PGS	no	AF_FAIMS	Benchmark
300	GD2	GD2 39:2;O2	GD2 39:2;O2	PGS	no	AF_noFAIMS	Benchmark
301	GD2	GD2 39:2;O2	GD2 39:2;O2	PGS	no	noAF_FAIMS	Benchmark
302	GD2	GD2 40:1;O2	GD2 20:1;O2/20:0	PGS	yes	noAF_FAIMS	LDA
303	GD2	GD2 40:1;O2	GD2 22:1;O2/18:0	PGS	yes	noAF_FAIMS	LDA
304	GD2	GD2 40:1;O2	GD2 40:1;O2	BE	no	AF_FAIMS	LDA
305	GD2	GD2 40:1;O2	GD2 40:1;O2	BE	no	noAF_FAIMS	LDA
306	GD2	GD2 40:1;O2	GD2 40:1;O2	PGS	yes	AF_FAIMS	Benchmark
307	GD2	GD2 40:1;O2	GD2 40:1;O2	PGS	no	AF_noFAIMS	LDA
308	GD2	GD2 40:1;O2	GD2 40:1;O2	PGS	yes	AF_noFAIMS	Benchmark
309	GD2	GD2 40:1;O2	GD2 40:1;O2	PGS	yes	noAF_FAIMS	Benchmark
310	GD2	GD2 40:1;O2	GD2 40:1;O2	PGS	no	noAF_noFAIMS	LDA
311	GD2	GD2 40:1;O2	GD2 40:1;O2	PGS	yes	noAF_noFAIMS	LDA
312	GD2	GD2 41:1;O2	GD2 41:1;O2	BE	no	noAF_FAIMS	LDA
313	GD2	GD2 41:1;O2	GD2 41:1;O2	PGS	no	AF_FAIMS	LDA
314	GD2	GD2 41:1;O2	GD2 41:1;O2	PGS	yes	AF_FAIMS	Benchmark
315	GD2	GD2 41:1;O2	GD2 41:1;O2	PGS	no	AF_noFAIMS	LDA
316	GD2	GD2 41:1;O2	GD2 41:1;O2	PGS	yes	AF_noFAIMS	Benchmark
317	GD2	GD2 41:1;O2	GD2 41:1;O2	PGS	yes	noAF_FAIMS	LDA
318	GD2	GD2 41:1;O2	GD2 41:1;O2	PGS	yes	noAF_FAIMS	Benchmark
319	GD2	GD2 41:1;O2	GD2 41:1;O2	PGS	no	noAF_noFAIMS	LDA
320	GD2	GD2 42:1;O2	GD2 42:1;O2	PGS	no	AF_FAIMS	Benchmark
321	GD2	GD2 42:1;O2	GD2 42:1;O2	PGS	no	noAF_FAIMS	Benchmark
322	GD2	GD2 42:2;O2	GD2 42:2;O2	PGS	no	AF_FAIMS	Benchmark
323	GD2	GD2 42:2;O2	GD2 42:2;O2	PGS	no	noAF_FAIMS	Benchmark
324	GD2	GD2 43:1;O2	GD2 43:1;O2	PGS	no	AF_FAIMS	Benchmark
325	GD2	GD2 43:1;O2	GD2 43:1;O2	PGS	no	noAF_FAIMS	Benchmark
326	GD3	GD3 32:0;O2	GD3 32:0;O2	PGS	no	AF_FAIMS	Benchmark
327	GD3	GD3 32:0;O2	GD3 32:0;O2	PGS	no	AF_noFAIMS	Benchmark
328	GD3	GD3 32:0;O2	GD3 32:0;O2	PGS	no	noAF_FAIMS	Benchmark
329	GD3	GD3 32:1;O2	GD3 32:1;O2	BE	no	noAF_FAIMS	LDA
330	GD3	GD3 32:1;O2	GD3 32:1;O2	PGS	no	AF_FAIMS	LDA
331	GD3	GD3 32:1;O2	GD3 32:1;O2	PGS	yes	AF_FAIMS	Benchmark
332	GD3	GD3 32:1;O2	GD3 32:1;O2	PGS	no	AF_noFAIMS	LDA
333	GD3	GD3 32:1;O2	GD3 32:1;O2	PGS	yes	AF_noFAIMS	Benchmark
334	GD3	GD3 32:1;O2	GD3 32:1;O2	PGS	yes	noAF_FAIMS	Benchmark
335	GD3	GD3 32:1;O2	GD3 32:1;O2	PGS	no	noAF_noFAIMS	LDA
336	GD3	GD3 32:1;O2	GD3 32:1;O2	PGS	yes	noAF_noFAIMS	LDA
337	GD3	GD3 33:0;O2	GD3 33:0;O2	PGS	no	AF_FAIMS	Benchmark
338	GD3	GD3 33:0;O2	GD3 33:0;O2	PGS	no	noAF_FAIMS	Benchmark
339	GD3	GD3 33:1;O2	GD3 16:0/17:1;O2	PGS	yes	noAF_noFAIMS	LDA
340	GD3	GD3 33:1;O2	GD3 16:1;O2/17:0	PGS	yes	noAF_FAIMS	LDA
341	GD3	GD3 33:1;O2	GD3 33:1;O2	PGS	no	AF_FAIMS	LDA
342	GD3	GD3 33:1;O2	GD3 33:1;O2	PGS	yes	AF_FAIMS	Benchmark
343	GD3	GD3 33:1;O2	GD3 33:1;O2	PGS	no	AF_noFAIMS	LDA
344	GD3	GD3 33:1;O2	GD3 33:1;O2	PGS	yes	AF_noFAIMS	Benchmark
345	GD3	GD3 33:1;O2	GD3 33:1;O2	PGS	no	noAF_FAIMS	LDA
346	GD3	GD3 33:1;O2	GD3 33:1;O2	PGS	yes	noAF_FAIMS	Benchmark
347	GD3	GD3 33:1;O2	GD3 33:1;O2	PGS	no	noAF_noFAIMS	LDA
348	GD3	GD3 34:0;O2	GD3 16:0;O2/18:0	PGS	yes	noAF_FAIMS	LDA
349	GD3	GD3 34:0;O2	GD3 16:0;O2/18:0	PGS	yes	noAF_noFAIMS	LDA
350	GD3	GD3 34:0;O2	GD3 34:0;O2	BE	no	AF_FAIMS	LDA
351	GD3	GD3 34:0;O2	GD3 34:0;O2	BE	no	noAF_FAIMS	LDA
352	GD3	GD3 34:0;O2	GD3 34:0;O2	PGS	yes	AF_FAIMS	Benchmark
353	GD3	GD3 34:0;O2	GD3 34:0;O2	PGS	no	AF_noFAIMS	LDA
354	GD3	GD3 34:0;O2	GD3 34:0;O2	PGS	yes	AF_noFAIMS	LDA
355	GD3	GD3 34:0;O2	GD3 34:0;O2	PGS	yes	AF_noFAIMS	Benchmark
356	GD3	GD3 34:0;O2	GD3 34:0;O2	PGS	yes	noAF_FAIMS	Benchmark
357	GD3	GD3 34:0;O2	GD3 34:0;O2	PGS	no	noAF_noFAIMS	LDA
358	GD3	GD3 34:1;O2	GD3 14:0;O2/20:1	BE	yes	noAF_noFAIMS	LDA
359	GD3	GD3 34:1;O2	GD3 16:1;O2/18:0	BE	yes	noAF_noFAIMS	LDA
360	GD3	GD3 34:1;O2	GD3 16:1;O2/18:0	PGS	yes	AF_FAIMS	LDA
361	GD3	GD3 34:1;O2	GD3 16:1;O2/18:0	PGS	yes	AF_noFAIMS	LDA
362	GD3	GD3 34:1;O2	GD3 16:1;O2/18:0	PGS	yes	noAF_FAIMS	LDA
363	GD3	GD3 34:1;O2	GD3 34:1;O2	BE	no	AF_FAIMS	LDA
364	GD3	GD3 34:1;O2	GD3 34:1;O2	BE	yes	AF_FAIMS	Benchmark
365	GD3	GD3 34:1;O2	GD3 34:1;O2	BE	yes	AF_noFAIMS	Benchmark
366	GD3	GD3 34:1;O2	GD3 34:1;O2	BE	no	noAF_FAIMS	LDA
367	GD3	GD3 34:1;O2	GD3 34:1;O2	BE	yes	noAF_FAIMS	Benchmark
368	GD3	GD3 34:1;O2	GD3 34:1;O2	PGS	yes	AF_FAIMS	Benchmark
369	GD3	GD3 34:1;O2	GD3 34:1;O2	PGS	no	AF_noFAIMS	LDA
370	GD3	GD3 34:1;O2	GD3 34:1;O2	PGS	yes	AF_noFAIMS	LDA
371	GD3	GD3 34:1;O2	GD3 34:1;O2	PGS	yes	AF_noFAIMS	Benchmark
372	GD3	GD3 34:1;O2	GD3 34:1;O2	PGS	yes	noAF_FAIMS	Benchmark
373	GD3	GD3 34:1;O2	GD3 34:1;O2	PGS	no	noAF_noFAIMS	LDA
374	GD3	GD3 34:2;O2	GD3 34:2;O2	PGS	no	AF_FAIMS	Benchmark
375	GD3	GD3 34:2;O2	GD3 34:2;O2	PGS	no	noAF_FAIMS	Benchmark
376	GD3	GD3 35:0;O2	GD3 35:0;O2	PGS	no	AF_FAIMS	Benchmark
377	GD3	GD3 35:0;O2	GD3 35:0;O2	PGS	no	AF_noFAIMS	Benchmark
378	GD3	GD3 35:0;O2	GD3 35:0;O2	PGS	no	noAF_FAIMS	Benchmark
379	GD3	GD3 35:1;O2	GD3 35:1;O2	PGS	no	AF_FAIMS	Benchmark
380	GD3	GD3 35:1;O2	GD3 35:1;O2	PGS	no	AF_noFAIMS	Benchmark
381	GD3	GD3 35:1;O2	GD3 35:1;O2	PGS	no	noAF_FAIMS	Benchmark
382	GD3	GD3 36:0;O2	GD3 14:0;O2/22:0	BE	yes	noAF_noFAIMS	LDA
383	GD3	GD3 36:0;O2	GD3 18:0;O2/18:0	PGS	yes	noAF_FAIMS	LDA
384	GD3	GD3 36:0;O2	GD3 36:0;O2	BE	no	AF_FAIMS	LDA
385	GD3	GD3 36:0;O2	GD3 36:0;O2	BE	yes	AF_FAIMS	Benchmark
386	GD3	GD3 36:0;O2	GD3 36:0;O2	BE	no	AF_noFAIMS	LDA
387	GD3	GD3 36:0;O2	GD3 36:0;O2	BE	yes	AF_noFAIMS	Benchmark
388	GD3	GD3 36:0;O2	GD3 36:0;O2	BE	no	noAF_FAIMS	LDA
389	GD3	GD3 36:0;O2	GD3 36:0;O2	BE	yes	noAF_FAIMS	Benchmark
390	GD3	GD3 36:0;O2	GD3 36:0;O2	BE	no	noAF_noFAIMS	LDA
391	GD3	GD3 36:0;O2	GD3 36:0;O2	PGS	yes	AF_FAIMS	Benchmark
392	GD3	GD3 36:0;O2	GD3 36:0;O2	PGS	yes	AF_noFAIMS	Benchmark
393	GD3	GD3 36:0;O2	GD3 36:0;O2	PGS	yes	noAF_FAIMS	Benchmark
394	GD3	GD3 36:0;O2	GD3 36:0;O2	PGS	yes	noAF_noFAIMS	LDA
395	GD3	GD3 36:1;O2	GD3 14:0;O2/22:1	BE	yes	AF_noFAIMS	LDA
396	GD3	GD3 36:1;O2	GD3 14:0;O2/22:1	BE	yes	noAF_noFAIMS	LDA
397	GD3	GD3 36:1;O2	GD3 18:1;O2/18:0	BE	yes	noAF_FAIMS	LDA
398	GD3	GD3 36:1;O2	GD3 18:1;O2/18:0	BE	yes	noAF_noFAIMS	LDA
399	GD3	GD3 36:1;O2	GD3 36:1;O2	BE	no	AF_FAIMS	LDA
400	GD3	GD3 36:1;O2	GD3 36:1;O2	BE	yes	AF_FAIMS	Benchmark
401	GD3	GD3 36:1;O2	GD3 36:1;O2	BE	no	AF_noFAIMS	LDA
402	GD3	GD3 36:1;O2	GD3 36:1;O2	BE	yes	AF_noFAIMS	Benchmark
403	GD3	GD3 36:1;O2	GD3 36:1;O2	BE	no	noAF_FAIMS	LDA
404	GD3	GD3 36:1;O2	GD3 36:1;O2	BE	yes	noAF_FAIMS	Benchmark
405	GD3	GD3 36:1;O2	GD3 36:1;O2	BE	no	noAF_noFAIMS	LDA
406	GD3	GD3 36:1;O2	GD3 36:1;O2	PGS	yes	AF_FAIMS	Benchmark
407	GD3	GD3 36:1;O2	GD3 36:1;O2	PGS	yes	AF_noFAIMS	Benchmark
408	GD3	GD3 36:1;O2	GD3 36:1;O2	PGS	yes	noAF_FAIMS	Benchmark
409	GD3	GD3 36:1;O2	GD3 36:1;O2	PGS	yes	noAF_noFAIMS	LDA
410	GD3	GD3 36:2;O2	GD3 14:0;O2/22:2	BE	yes	noAF_noFAIMS	LDA
411	GD3	GD3 36:2;O2	GD3 16:2;O2/20:0	BE	yes	noAF_noFAIMS	LDA
412	GD3	GD3 36:2;O2	GD3 36:2;O2	BE	no	AF_FAIMS	LDA
413	GD3	GD3 36:2;O2	GD3 36:2;O2	BE	yes	AF_FAIMS	Benchmark
414	GD3	GD3 36:2;O2	GD3 36:2;O2	BE	yes	AF_noFAIMS	Benchmark
415	GD3	GD3 36:2;O2	GD3 36:2;O2	BE	no	noAF_FAIMS	LDA
416	GD3	GD3 36:2;O2	GD3 36:2;O2	BE	yes	noAF_FAIMS	Benchmark
417	GD3	GD3 36:2;O2	GD3 36:2;O2	BE	no	noAF_noFAIMS	LDA
418	GD3	GD3 36:2;O2	GD3 36:2;O2	PGS	yes	AF_FAIMS	Benchmark
419	GD3	GD3 36:2;O2	GD3 36:2;O2	PGS	no	AF_noFAIMS	LDA
420	GD3	GD3 36:2;O2	GD3 36:2;O2	PGS	yes	AF_noFAIMS	Benchmark
421	GD3	GD3 36:2;O2	GD3 36:2;O2	PGS	yes	noAF_FAIMS	Benchmark
422	GD3	GD3 37:0;O2	GD3 37:0;O2	PGS	no	AF_FAIMS	Benchmark
423	GD3	GD3 37:0;O2	GD3 37:0;O2	PGS	no	AF_noFAIMS	Benchmark
424	GD3	GD3 37:0;O2	GD3 37:0;O2	PGS	no	noAF_FAIMS	Benchmark
425	GD3	GD3 37:1;O2	GD3 37:1;O2	PGS	no	AF_FAIMS	Benchmark
426	GD3	GD3 37:1;O2	GD3 37:1;O2	PGS	no	AF_noFAIMS	Benchmark
427	GD3	GD3 37:1;O2	GD3 37:1;O2	PGS	no	noAF_FAIMS	Benchmark
428	GD3	GD3 38:0;O2	GD3 22:0;O2/16:0	PGS	yes	AF_FAIMS	LDA
429	GD3	GD3 38:0;O2	GD3 22:0;O2/16:0	PGS	yes	noAF_FAIMS	LDA
430	GD3	GD3 38:0;O2	GD3 22:0;O2/16:0	PGS	yes	noAF_noFAIMS	LDA
431	GD3	GD3 38:0;O2	GD3 38:0;O2	BE	no	AF_FAIMS	LDA
432	GD3	GD3 38:0;O2	GD3 38:0;O2	BE	no	noAF_FAIMS	LDA
433	GD3	GD3 38:0;O2	GD3 38:0;O2	BE	no	noAF_noFAIMS	LDA
434	GD3	GD3 38:0;O2	GD3 38:0;O2	PGS	yes	AF_FAIMS	Benchmark
435	GD3	GD3 38:0;O2	GD3 38:0;O2	PGS	no	AF_noFAIMS	LDA
436	GD3	GD3 38:0;O2	GD3 38:0;O2	PGS	yes	AF_noFAIMS	LDA
437	GD3	GD3 38:0;O2	GD3 38:0;O2	PGS	yes	AF_noFAIMS	Benchmark
438	GD3	GD3 38:0;O2	GD3 38:0;O2	PGS	yes	noAF_FAIMS	Benchmark
439	GD3	GD3 38:1;O2	GD3 14:0;O2/24:1	BE	yes	noAF_noFAIMS	LDA
440	GD3	GD3 38:1;O2	GD3 16:1;O2/22:0	BE	yes	noAF_noFAIMS	LDA
441	GD3	GD3 38:1;O2	GD3 22:1;O2/16:0	PGS	yes	AF_FAIMS	LDA
442	GD3	GD3 38:1;O2	GD3 22:1;O2/16:0	PGS	yes	noAF_FAIMS	LDA
443	GD3	GD3 38:1;O2	GD3 22:1;O2/16:0	PGS	yes	noAF_noFAIMS	LDA
444	GD3	GD3 38:1;O2	GD3 38:1;O2	BE	no	AF_FAIMS	LDA
445	GD3	GD3 38:1;O2	GD3 38:1;O2	BE	yes	AF_FAIMS	Benchmark
446	GD3	GD3 38:1;O2	GD3 38:1;O2	BE	no	AF_noFAIMS	LDA
447	GD3	GD3 38:1;O2	GD3 38:1;O2	BE	yes	AF_noFAIMS	Benchmark
448	GD3	GD3 38:1;O2	GD3 38:1;O2	BE	no	noAF_FAIMS	LDA
449	GD3	GD3 38:1;O2	GD3 38:1;O2	BE	yes	noAF_FAIMS	Benchmark
450	GD3	GD3 38:1;O2	GD3 38:1;O2	BE	no	noAF_noFAIMS	LDA
451	GD3	GD3 38:1;O2	GD3 38:1;O2	PGS	yes	AF_FAIMS	Benchmark
452	GD3	GD3 38:1;O2	GD3 38:1;O2	PGS	yes	AF_noFAIMS	LDA
453	GD3	GD3 38:1;O2	GD3 38:1;O2	PGS	yes	AF_noFAIMS	Benchmark
454	GD3	GD3 38:1;O2	GD3 38:1;O2	PGS	yes	noAF_FAIMS	Benchmark
455	GD3	GD3 38:2;O2	GD3 38:2;O2	PGS	no	AF_FAIMS	Benchmark
456	GD3	GD3 38:2;O2	GD3 38:2;O2	PGS	no	noAF_FAIMS	Benchmark
457	GD3	GD3 39:0;O2	GD3 23:0;O2/16:0	PGS	yes	AF_FAIMS	LDA
458	GD3	GD3 39:0;O2	GD3 23:0;O2/16:0	PGS	yes	AF_noFAIMS	LDA
459	GD3	GD3 39:0;O2	GD3 23:0;O2/16:0	PGS	yes	noAF_FAIMS	LDA
460	GD3	GD3 39:0;O2	GD3 23:0;O2/16:0	PGS	yes	noAF_noFAIMS	LDA
461	GD3	GD3 39:0;O2	GD3 39:0;O2	BE	no	AF_FAIMS	LDA
462	GD3	GD3 39:0;O2	GD3 39:0;O2	BE	no	noAF_FAIMS	LDA
463	GD3	GD3 39:0;O2	GD3 39:0;O2	BE	no	noAF_noFAIMS	LDA
464	GD3	GD3 39:0;O2	GD3 39:0;O2	PGS	yes	AF_FAIMS	Benchmark
465	GD3	GD3 39:0;O2	GD3 39:0;O2	PGS	no	AF_noFAIMS	LDA
466	GD3	GD3 39:0;O2	GD3 39:0;O2	PGS	yes	AF_noFAIMS	LDA
467	GD3	GD3 39:0;O2	GD3 39:0;O2	PGS	yes	AF_noFAIMS	Benchmark
468	GD3	GD3 39:0;O2	GD3 39:0;O2	PGS	yes	noAF_FAIMS	Benchmark
469	GD3	GD3 39:1;O2	GD3 22:1;O2/17:0	PGS	yes	AF_noFAIMS	LDA
470	GD3	GD3 39:1;O2	GD3 22:1;O2/17:0	PGS	yes	noAF_FAIMS	LDA
471	GD3	GD3 39:1;O2	GD3 22:1;O2/17:0	PGS	yes	noAF_noFAIMS	LDA
472	GD3	GD3 39:1;O2	GD3 23:1;O2/16:0	PGS	yes	AF_FAIMS	LDA
473	GD3	GD3 39:1;O2	GD3 23:1;O2/16:0	PGS	yes	AF_noFAIMS	LDA
474	GD3	GD3 39:1;O2	GD3 23:1;O2/16:0	PGS	yes	noAF_FAIMS	LDA
475	GD3	GD3 39:1;O2	GD3 23:1;O2/16:0	PGS	yes	noAF_noFAIMS	LDA
476	GD3	GD3 39:1;O2	GD3 39:1;O2	BE	no	AF_FAIMS	LDA
477	GD3	GD3 39:1;O2	GD3 39:1;O2	BE	no	AF_noFAIMS	LDA
478	GD3	GD3 39:1;O2	GD3 39:1;O2	BE	no	noAF_FAIMS	LDA
479	GD3	GD3 39:1;O2	GD3 39:1;O2	BE	no	noAF_noFAIMS	LDA
480	GD3	GD3 39:1;O2	GD3 39:1;O2	PGS	yes	AF_FAIMS	Benchmark
481	GD3	GD3 39:1;O2	GD3 39:1;O2	PGS	yes	AF_noFAIMS	Benchmark
482	GD3	GD3 39:1;O2	GD3 39:1;O2	PGS	yes	noAF_FAIMS	Benchmark
483	GD3	GD3 39:2;O2	GD3 39:2;O2	BE	no	noAF_FAIMS	LDA
484	GD3	GD3 39:2;O2	GD3 39:2;O2	PGS	no	AF_FAIMS	LDA
485	GD3	GD3 39:2;O2	GD3 39:2;O2	PGS	yes	AF_FAIMS	Benchmark
486	GD3	GD3 39:2;O2	GD3 39:2;O2	PGS	no	AF_noFAIMS	LDA
487	GD3	GD3 39:2;O2	GD3 39:2;O2	PGS	yes	AF_noFAIMS	Benchmark
488	GD3	GD3 39:2;O2	GD3 39:2;O2	PGS	yes	noAF_FAIMS	Benchmark
489	GD3	GD3 39:2;O2	GD3 39:2;O2	PGS	no	noAF_noFAIMS	LDA
490	GD3	GD3 39:2;O2	GD3 39:2;O2	PGS	yes	noAF_noFAIMS	LDA
491	GD3	GD3 40:0;O2	GD3 14:0;O2/26:0	BE	yes	noAF_noFAIMS	LDA
492	GD3	GD3 40:0;O2	GD3 16:0;O2/24:0	BE	yes	noAF_noFAIMS	LDA
493	GD3	GD3 40:0;O2	GD3 22:0;O2/18:0	PGS	yes	AF_FAIMS	LDA
494	GD3	GD3 40:0;O2	GD3 22:0;O2/18:0	PGS	yes	AF_noFAIMS	LDA
495	GD3	GD3 40:0;O2	GD3 22:0;O2/18:0	PGS	yes	noAF_FAIMS	LDA
496	GD3	GD3 40:0;O2	GD3 22:0;O2/18:0	PGS	yes	noAF_noFAIMS	LDA
497	GD3	GD3 40:0;O2	GD3 24:0;O2/16:0	PGS	yes	noAF_FAIMS	LDA
498	GD3	GD3 40:0;O2	GD3 24:0;O2/16:0	PGS	yes	noAF_noFAIMS	LDA
499	GD3	GD3 40:0;O2	GD3 40:0;O2	BE	no	AF_FAIMS	LDA
500	GD3	GD3 40:0;O2	GD3 40:0;O2	BE	no	noAF_FAIMS	LDA
501	GD3	GD3 40:0;O2	GD3 40:0;O2	PGS	no	AF_noFAIMS	LDA
502	GD3	GD3 40:0;O2	GD3 40:0;O2	PGS	yes	AF_noFAIMS	LDA
503	GD3	GD3 40:0;O2	GD3 40:0;O2	PGS	no	noAF_noFAIMS	LDA
504	GD3	GD3 40:1;O2	GD3 22:1;O2/18:0	PGS	yes	AF_FAIMS	LDA
505	GD3	GD3 40:1;O2	GD3 22:1;O2/18:0	PGS	yes	AF_noFAIMS	LDA
506	GD3	GD3 40:1;O2	GD3 22:1;O2/18:0	PGS	yes	noAF_FAIMS	LDA
507	GD3	GD3 40:1;O2	GD3 22:1;O2/18:0	PGS	yes	noAF_noFAIMS	LDA
508	GD3	GD3 40:1;O2	GD3 23:1;O2/17:0	PGS	yes	AF_noFAIMS	LDA
509	GD3	GD3 40:1;O2	GD3 23:1;O2/17:0	PGS	yes	noAF_FAIMS	LDA
510	GD3	GD3 40:1;O2	GD3 23:1;O2/17:0	PGS	yes	noAF_noFAIMS	LDA
511	GD3	GD3 40:1;O2	GD3 24:1;O2/16:0	PGS	yes	AF_FAIMS	LDA
512	GD3	GD3 40:1;O2	GD3 24:1;O2/16:0	PGS	yes	AF_noFAIMS	LDA
513	GD3	GD3 40:1;O2	GD3 24:1;O2/16:0	PGS	yes	noAF_FAIMS	LDA
514	GD3	GD3 40:1;O2	GD3 24:1;O2/16:0	PGS	yes	noAF_noFAIMS	LDA
515	GD3	GD3 40:1;O2	GD3 40:1;O2	BE	no	AF_FAIMS	LDA
516	GD3	GD3 40:1;O2	GD3 40:1;O2	BE	yes	AF_FAIMS	Benchmark
517	GD3	GD3 40:1;O2	GD3 40:1;O2	BE	no	AF_noFAIMS	LDA
518	GD3	GD3 40:1;O2	GD3 40:1;O2	BE	yes	AF_noFAIMS	Benchmark
519	GD3	GD3 40:1;O2	GD3 40:1;O2	BE	no	noAF_FAIMS	LDA
520	GD3	GD3 40:1;O2	GD3 40:1;O2	BE	yes	noAF_FAIMS	Benchmark
521	GD3	GD3 40:1;O2	GD3 40:1;O2	BE	no	noAF_noFAIMS	LDA
522	GD3	GD3 40:1;O2	GD3 40:1;O2	PGS	yes	AF_FAIMS	Benchmark
523	GD3	GD3 40:1;O2	GD3 40:1;O2	PGS	yes	AF_noFAIMS	LDA
524	GD3	GD3 40:1;O2	GD3 40:1;O2	PGS	yes	AF_noFAIMS	Benchmark
525	GD3	GD3 40:1;O2	GD3 40:1;O2	PGS	yes	noAF_FAIMS	Benchmark
526	GD3	GD3 40:2;O2	GD3 16:1;O2/24:1	PGS	yes	noAF_noFAIMS	LDA
527	GD3	GD3 40:2;O2	GD3 22:1;O2/18:1	PGS	yes	noAF_FAIMS	LDA
528	GD3	GD3 40:2;O2	GD3 22:1;O2/18:1	PGS	yes	noAF_noFAIMS	LDA
529	GD3	GD3 40:2;O2	GD3 22:2;O2/18:0	PGS	yes	noAF_FAIMS	LDA
530	GD3	GD3 40:2;O2	GD3 23:2;O2/17:0	PGS	yes	noAF_FAIMS	LDA
531	GD3	GD3 40:2;O2	GD3 23:2;O2/17:0	PGS	yes	noAF_noFAIMS	LDA
532	GD3	GD3 40:2;O2	GD3 24:2;O2/16:0	PGS	yes	noAF_FAIMS	LDA
533	GD3	GD3 40:2;O2	GD3 24:2;O2/16:0	PGS	yes	noAF_noFAIMS	LDA
534	GD3	GD3 40:2;O2	GD3 40:2;O2	BE	no	AF_FAIMS	LDA
535	GD3	GD3 40:2;O2	GD3 40:2;O2	BE	no	noAF_FAIMS	LDA
536	GD3	GD3 40:2;O2	GD3 40:2;O2	BE	no	noAF_noFAIMS	LDA
537	GD3	GD3 40:2;O2	GD3 40:2;O2	PGS	yes	AF_FAIMS	Benchmark
538	GD3	GD3 40:2;O2	GD3 40:2;O2	PGS	no	AF_noFAIMS	LDA
539	GD3	GD3 40:2;O2	GD3 40:2;O2	PGS	yes	AF_noFAIMS	LDA
540	GD3	GD3 40:2;O2	GD3 40:2;O2	PGS	yes	AF_noFAIMS	Benchmark
541	GD3	GD3 40:2;O2	GD3 40:2;O2	PGS	yes	noAF_FAIMS	Benchmark
542	GD3	GD3 41:0;O2	GD3 23:0;O2/18:0	PGS	yes	AF_noFAIMS	LDA
543	GD3	GD3 41:0;O2	GD3 23:0;O2/18:0	PGS	yes	noAF_FAIMS	LDA
544	GD3	GD3 41:0;O2	GD3 23:0;O2/18:0	PGS	yes	noAF_noFAIMS	LDA
545	GD3	GD3 41:0;O2	GD3 41:0;O2	BE	no	noAF_FAIMS	LDA
546	GD3	GD3 41:0;O2	GD3 41:0;O2	PGS	no	AF_FAIMS	LDA
547	GD3	GD3 41:0;O2	GD3 41:0;O2	PGS	no	AF_noFAIMS	LDA
548	GD3	GD3 41:0;O2	GD3 41:0;O2	PGS	yes	AF_noFAIMS	LDA
549	GD3	GD3 41:0;O2	GD3 41:0;O2	PGS	yes	noAF_FAIMS	LDA
550	GD3	GD3 41:0;O2	GD3 41:0;O2	PGS	no	noAF_noFAIMS	LDA
551	GD3	GD3 41:0;O2	GD3 41:0;O2	PGS	yes	noAF_noFAIMS	LDA
552	GD3	GD3 41:1;O2	GD3 23:1;O2/18:0	PGS	yes	AF_FAIMS	LDA
553	GD3	GD3 41:1;O2	GD3 23:1;O2/18:0	PGS	yes	AF_noFAIMS	LDA
554	GD3	GD3 41:1;O2	GD3 23:1;O2/18:0	PGS	yes	noAF_FAIMS	LDA
555	GD3	GD3 41:1;O2	GD3 23:1;O2/18:0	PGS	yes	noAF_noFAIMS	LDA
556	GD3	GD3 41:1;O2	GD3 41:1;O2	BE	no	AF_FAIMS	LDA
557	GD3	GD3 41:1;O2	GD3 41:1;O2	BE	yes	AF_FAIMS	Benchmark
558	GD3	GD3 41:1;O2	GD3 41:1;O2	BE	yes	AF_noFAIMS	Benchmark
559	GD3	GD3 41:1;O2	GD3 41:1;O2	BE	no	noAF_FAIMS	LDA
560	GD3	GD3 41:1;O2	GD3 41:1;O2	BE	yes	noAF_FAIMS	Benchmark
561	GD3	GD3 41:1;O2	GD3 41:1;O2	BE	no	noAF_noFAIMS	LDA
562	GD3	GD3 41:1;O2	GD3 41:1;O2	PGS	yes	AF_FAIMS	Benchmark
563	GD3	GD3 41:1;O2	GD3 41:1;O2	PGS	no	AF_noFAIMS	LDA
564	GD3	GD3 41:1;O2	GD3 41:1;O2	PGS	yes	AF_noFAIMS	LDA
565	GD3	GD3 41:1;O2	GD3 41:1;O2	PGS	yes	AF_noFAIMS	Benchmark
566	GD3	GD3 41:1;O2	GD3 41:1;O2	PGS	yes	noAF_FAIMS	Benchmark
567	GD3	GD3 41:2;O2	GD3 23:1;O2/18:1	PGS	yes	noAF_FAIMS	LDA
568	GD3	GD3 41:2;O2	GD3 23:1;O2/18:1	PGS	yes	noAF_noFAIMS	LDA
569	GD3	GD3 41:2;O2	GD3 23:2;O2/18:0	PGS	yes	noAF_FAIMS	LDA
570	GD3	GD3 41:2;O2	GD3 23:2;O2/18:0	PGS	yes	noAF_noFAIMS	LDA
571	GD3	GD3 41:2;O2	GD3 41:2;O2	BE	no	AF_FAIMS	LDA
572	GD3	GD3 41:2;O2	GD3 41:2;O2	BE	yes	AF_FAIMS	Benchmark
573	GD3	GD3 41:2;O2	GD3 41:2;O2	BE	yes	AF_noFAIMS	Benchmark
574	GD3	GD3 41:2;O2	GD3 41:2;O2	BE	no	noAF_FAIMS	LDA
575	GD3	GD3 41:2;O2	GD3 41:2;O2	BE	yes	noAF_FAIMS	Benchmark
576	GD3	GD3 41:2;O2	GD3 41:2;O2	BE	no	noAF_noFAIMS	LDA
577	GD3	GD3 41:2;O2	GD3 41:2;O2	PGS	yes	AF_FAIMS	Benchmark
578	GD3	GD3 41:2;O2	GD3 41:2;O2	PGS	no	AF_noFAIMS	LDA
579	GD3	GD3 41:2;O2	GD3 41:2;O2	PGS	yes	AF_noFAIMS	LDA
580	GD3	GD3 41:2;O2	GD3 41:2;O2	PGS	yes	AF_noFAIMS	Benchmark
581	GD3	GD3 41:2;O2	GD3 41:2;O2	PGS	yes	noAF_FAIMS	Benchmark
582	GD3	GD3 42:0;O2	GD3 23:0;O2/19:0	PGS	yes	noAF_noFAIMS	LDA
583	GD3	GD3 42:0;O2	GD3 24:0;O2/18:0	PGS	yes	noAF_noFAIMS	LDA
584	GD3	GD3 42:0;O2	GD3 42:0;O2	BE	no	AF_FAIMS	LDA
585	GD3	GD3 42:0;O2	GD3 42:0;O2	BE	no	noAF_FAIMS	LDA
586	GD3	GD3 42:0;O2	GD3 42:0;O2	PGS	no	AF_noFAIMS	LDA
587	GD3	GD3 42:0;O2	GD3 42:0;O2	PGS	no	noAF_noFAIMS	LDA
588	GD3	GD3 42:1;O2	GD3 23:1;O2/19:0	PGS	yes	AF_noFAIMS	LDA
589	GD3	GD3 42:1;O2	GD3 23:1;O2/19:0	PGS	yes	noAF_FAIMS	LDA
590	GD3	GD3 42:1;O2	GD3 23:1;O2/19:0	PGS	yes	noAF_noFAIMS	LDA
591	GD3	GD3 42:1;O2	GD3 24:1;O2/18:0	PGS	yes	AF_FAIMS	LDA
592	GD3	GD3 42:1;O2	GD3 24:1;O2/18:0	PGS	yes	AF_noFAIMS	LDA
593	GD3	GD3 42:1;O2	GD3 24:1;O2/18:0	PGS	yes	noAF_FAIMS	LDA
594	GD3	GD3 42:1;O2	GD3 24:1;O2/18:0	PGS	yes	noAF_noFAIMS	LDA
595	GD3	GD3 42:1;O2	GD3 42:1;O2	BE	no	AF_FAIMS	LDA
596	GD3	GD3 42:1;O2	GD3 42:1;O2	BE	yes	AF_FAIMS	Benchmark
597	GD3	GD3 42:1;O2	GD3 42:1;O2	BE	no	AF_noFAIMS	LDA
598	GD3	GD3 42:1;O2	GD3 42:1;O2	BE	yes	AF_noFAIMS	Benchmark
599	GD3	GD3 42:1;O2	GD3 42:1;O2	BE	no	noAF_FAIMS	LDA
600	GD3	GD3 42:1;O2	GD3 42:1;O2	BE	yes	noAF_FAIMS	Benchmark
601	GD3	GD3 42:1;O2	GD3 42:1;O2	BE	no	noAF_noFAIMS	LDA
602	GD3	GD3 42:1;O2	GD3 42:1;O2	PGS	yes	AF_FAIMS	Benchmark
603	GD3	GD3 42:1;O2	GD3 42:1;O2	PGS	yes	AF_noFAIMS	Benchmark
604	GD3	GD3 42:1;O2	GD3 42:1;O2	PGS	yes	noAF_FAIMS	Benchmark
605	GD3	GD3 42:2;O2	GD3 14:0;O2/28:2	BE	yes	noAF_noFAIMS	LDA
606	GD3	GD3 42:2;O2	GD3 16:0;O2/26:2	BE	yes	noAF_noFAIMS	LDA
607	GD3	GD3 42:2;O2	GD3 16:1;O2/26:1	BE	yes	noAF_noFAIMS	LDA
608	GD3	GD3 42:2;O2	GD3 16:2;O2/26:0	BE	yes	noAF_noFAIMS	LDA
609	GD3	GD3 42:2;O2	GD3 24:1;O2/18:1	PGS	yes	noAF_FAIMS	LDA
610	GD3	GD3 42:2;O2	GD3 24:1;O2/18:1	PGS	yes	noAF_noFAIMS	LDA
611	GD3	GD3 42:2;O2	GD3 24:2;O2/18:0	PGS	yes	noAF_FAIMS	LDA
612	GD3	GD3 42:2;O2	GD3 24:2;O2/18:0	PGS	yes	noAF_noFAIMS	LDA
613	GD3	GD3 42:2;O2	GD3 42:2;O2	BE	no	AF_FAIMS	LDA
614	GD3	GD3 42:2;O2	GD3 42:2;O2	BE	yes	AF_FAIMS	Benchmark
615	GD3	GD3 42:2;O2	GD3 42:2;O2	BE	no	AF_noFAIMS	LDA
616	GD3	GD3 42:2;O2	GD3 42:2;O2	BE	yes	AF_noFAIMS	Benchmark
617	GD3	GD3 42:2;O2	GD3 42:2;O2	BE	no	noAF_FAIMS	LDA
618	GD3	GD3 42:2;O2	GD3 42:2;O2	BE	yes	noAF_FAIMS	Benchmark
619	GD3	GD3 42:2;O2	GD3 42:2;O2	BE	no	noAF_noFAIMS	LDA
620	GD3	GD3 42:2;O2	GD3 42:2;O2	PGS	yes	AF_FAIMS	Benchmark
621	GD3	GD3 42:2;O2	GD3 42:2;O2	PGS	yes	AF_noFAIMS	LDA
622	GD3	GD3 42:2;O2	GD3 42:2;O2	PGS	yes	AF_noFAIMS	Benchmark
623	GD3	GD3 42:2;O2	GD3 42:2;O2	PGS	yes	noAF_FAIMS	Benchmark
624	GD3	GD3 42:2;O2	GD3 42:2;O2	PGS	yes	noAF_noFAIMS	LDA
625	GD3	GD3 43:1;O2	GD3 23:1;O2/20:0	PGS	yes	noAF_FAIMS	LDA
626	GD3	GD3 43:1;O2	GD3 24:1;O2/19:0	PGS	yes	noAF_FAIMS	LDA
627	GD3	GD3 43:1;O2	GD3 43:1;O2	BE	no	noAF_FAIMS	LDA
628	GD3	GD3 43:1;O2	GD3 43:1;O2	PGS	no	AF_FAIMS	LDA
629	GD3	GD3 43:1;O2	GD3 43:1;O2	PGS	yes	AF_FAIMS	Benchmark
630	GD3	GD3 43:1;O2	GD3 43:1;O2	PGS	no	AF_noFAIMS	LDA
631	GD3	GD3 43:1;O2	GD3 43:1;O2	PGS	yes	AF_noFAIMS	Benchmark
632	GD3	GD3 43:1;O2	GD3 43:1;O2	PGS	yes	noAF_FAIMS	Benchmark
633	GD3	GD3 43:1;O2	GD3 43:1;O2	PGS	no	noAF_noFAIMS	LDA
634	GD3	GD3 43:1;O2	GD3 43:1;O2	PGS	yes	noAF_noFAIMS	LDA
635	GD3	GD3 43:2;O2	GD3 43:2;O2	BE	no	AF_FAIMS	LDA
636	GD3	GD3 43:2;O2	GD3 43:2;O2	BE	no	noAF_FAIMS	LDA
637	GD3	GD3 43:2;O2	GD3 43:2;O2	PGS	yes	AF_FAIMS	Benchmark
638	GD3	GD3 43:2;O2	GD3 43:2;O2	PGS	no	AF_noFAIMS	LDA
639	GD3	GD3 43:2;O2	GD3 43:2;O2	PGS	yes	AF_noFAIMS	Benchmark
640	GD3	GD3 43:2;O2	GD3 43:2;O2	PGS	yes	noAF_FAIMS	Benchmark
641	GD3	GD3 43:2;O2	GD3 43:2;O2	PGS	no	noAF_noFAIMS	LDA
642	GD3	GD3 43:2;O2	GD3 43:2;O2	PGS	yes	noAF_noFAIMS	LDA
643	GD3	GD3 44:1;O2	GD3 44:1;O2	PGS	no	AF_FAIMS	Benchmark
644	GD3	GD3 44:1;O2	GD3 44:1;O2	PGS	no	AF_noFAIMS	Benchmark
645	GD3	GD3 44:1;O2	GD3 44:1;O2	PGS	no	noAF_FAIMS	Benchmark
646	GD3	GD3 44:2;O2	GD3 44:2;O2	PGS	no	AF_FAIMS	Benchmark
647	GD3	GD3 44:2;O2	GD3 44:2;O2	PGS	no	noAF_FAIMS	Benchmark
648	GM1	GM1 34:2;O2	GM1 34:2;O2	BE	no	AF_FAIMS	LDA
649	GM1	GM1 34:2;O2	GM1 34:2;O2	BE	no	AF_noFAIMS	LDA
650	GM1	GM1 34:2;O2	GM1 34:2;O2	PGS	yes	AF_noFAIMS	LDA
651	GM1	GM1 34:2;O2	GM1 34:2;O2	PGS	no	noAF_FAIMS	LDA
652	GM1	GM1 34:2;O2	GM1 34:2;O2	PGS	no	noAF_noFAIMS	LDA
653	GM1	GM1 36:0;O2	GM1 36:0;O2	BE	no	AF_FAIMS	LDA
654	GM1	GM1 36:0;O2	GM1 36:0;O2	BE	yes	AF_FAIMS	LDA
655	GM1	GM1 36:0;O2	GM1 36:0;O2	BE	no	AF_noFAIMS	LDA
656	GM1	GM1 36:0;O2	GM1 36:0;O2	BE	yes	AF_noFAIMS	LDA
657	GM1	GM1 36:0;O2	GM1 36:0;O2	BE	no	noAF_FAIMS	LDA
658	GM1	GM1 36:0;O2	GM1 36:0;O2	PGS	no	noAF_noFAIMS	LDA
659	GM1	GM1 36:1;O2	GM1 36:1;O2	BE	no	AF_FAIMS	LDA
660	GM1	GM1 36:1;O2	GM1 36:1;O2	BE	yes	AF_FAIMS	LDA
661	GM1	GM1 36:1;O2	GM1 36:1;O2	BE	yes	AF_FAIMS	Benchmark
662	GM1	GM1 36:1;O2	GM1 36:1;O2	BE	no	AF_noFAIMS	LDA
663	GM1	GM1 36:1;O2	GM1 36:1;O2	BE	yes	AF_noFAIMS	LDA
664	GM1	GM1 36:1;O2	GM1 36:1;O2	BE	yes	AF_noFAIMS	Benchmark
665	GM1	GM1 36:1;O2	GM1 36:1;O2	BE	no	noAF_FAIMS	LDA
666	GM1	GM1 36:1;O2	GM1 36:1;O2	BE	yes	noAF_FAIMS	Benchmark
667	GM1	GM1 36:1;O2	GM1 36:1;O2	BE	no	noAF_noFAIMS	LDA
668	GM1	GM1 36:1;O2	GM1 36:1;O2	BE	yes	noAF_noFAIMS	LDA
669	GM1	GM1 36:1;O2	GM1 36:1;O2	PGS	yes	AF_FAIMS	Benchmark
670	GM1	GM1 36:1;O2	GM1 36:1;O2	PGS	yes	AF_noFAIMS	Benchmark
671	GM1	GM1 36:1;O2	GM1 36:1;O2	PGS	yes	noAF_FAIMS	LDA
672	GM1	GM1 36:1;O2	GM1 36:1;O2	PGS	yes	noAF_FAIMS	Benchmark
673	GM1	GM1 37:1;O2	GM1 37:1;O2	PGS	no	AF_FAIMS	Benchmark
674	GM1	GM1 37:1;O2	GM1 37:1;O2	PGS	no	AF_noFAIMS	Benchmark
675	GM1	GM1 37:1;O2	GM1 37:1;O2	PGS	no	noAF_FAIMS	Benchmark
676	GM1	GM1 38:0;O2	GM1 38:0;O2	BE	no	AF_FAIMS	LDA
677	GM1	GM1 38:0;O2	GM1 38:0;O2	BE	no	AF_noFAIMS	LDA
678	GM1	GM1 38:0;O2	GM1 38:0;O2	BE	no	noAF_FAIMS	LDA
679	GM1	GM1 38:0;O2	GM1 38:0;O2	PGS	yes	AF_noFAIMS	LDA
680	GM1	GM1 38:0;O2	GM1 38:0;O2	PGS	yes	noAF_FAIMS	LDA
681	GM1	GM1 38:0;O2	GM1 38:0;O2	PGS	no	noAF_noFAIMS	LDA
682	GM1	GM1 38:1;O2	GM1 38:1;O2	BE	no	AF_FAIMS	LDA
683	GM1	GM1 38:1;O2	GM1 38:1;O2	BE	yes	AF_FAIMS	LDA
684	GM1	GM1 38:1;O2	GM1 38:1;O2	BE	yes	AF_FAIMS	Benchmark
685	GM1	GM1 38:1;O2	GM1 38:1;O2	BE	no	AF_noFAIMS	LDA
686	GM1	GM1 38:1;O2	GM1 38:1;O2	BE	yes	AF_noFAIMS	LDA
687	GM1	GM1 38:1;O2	GM1 38:1;O2	BE	yes	AF_noFAIMS	Benchmark
688	GM1	GM1 38:1;O2	GM1 38:1;O2	BE	no	noAF_FAIMS	LDA
689	GM1	GM1 38:1;O2	GM1 38:1;O2	BE	yes	noAF_FAIMS	Benchmark
690	GM1	GM1 38:1;O2	GM1 38:1;O2	PGS	yes	AF_FAIMS	Benchmark
691	GM1	GM1 38:1;O2	GM1 38:1;O2	PGS	yes	AF_noFAIMS	Benchmark
692	GM1	GM1 38:1;O2	GM1 38:1;O2	PGS	yes	noAF_FAIMS	LDA
693	GM1	GM1 38:1;O2	GM1 38:1;O2	PGS	yes	noAF_FAIMS	Benchmark
694	GM1	GM1 38:1;O2	GM1 38:1;O2	PGS	no	noAF_noFAIMS	LDA
695	GM1	GM1 38:1;O2	GM1 38:1;O2	PGS	yes	noAF_noFAIMS	LDA
696	GM1	GM1 40:1;O2	GM1 40:1;O2	PGS	no	AF_FAIMS	Benchmark
697	GM1	GM1 40:1;O2	GM1 40:1;O2	PGS	no	AF_noFAIMS	Benchmark
698	GM1	GM1 40:1;O2	GM1 40:1;O2	PGS	no	noAF_FAIMS	Benchmark
699	GM2	GM2 36:1;O2	GM2 36:1;O2	BE	no	AF_FAIMS	LDA
700	GM2	GM2 36:1;O2	GM2 36:1;O2	BE	no	AF_noFAIMS	LDA
701	GM2	GM2 36:1;O2	GM2 36:1;O2	BE	yes	AF_noFAIMS	LDA
702	GM2	GM2 36:1;O2	GM2 36:1;O2	PGS	yes	AF_FAIMS	Benchmark
703	GM2	GM2 36:1;O2	GM2 36:1;O2	PGS	yes	AF_noFAIMS	Benchmark
704	GM2	GM2 36:1;O2	GM2 36:1;O2	PGS	no	noAF_FAIMS	LDA
705	GM2	GM2 36:1;O2	GM2 36:1;O2	PGS	yes	noAF_FAIMS	Benchmark
706	GM2	GM2 36:1;O2	GM2 36:1;O2	PGS	no	noAF_noFAIMS	LDA
707	GM2	GM2 37:2;O2	GM2 37:2;O2	BE	no	AF_FAIMS	LDA
708	GM2	GM2 37:2;O2	GM2 37:2;O2	BE	no	AF_noFAIMS	LDA
709	GM2	GM2 37:2;O2	GM2 37:2;O2	PGS	yes	AF_noFAIMS	LDA
710	GM2	GM2 37:2;O2	GM2 37:2;O2	PGS	no	noAF_FAIMS	LDA
711	GM2	GM2 37:2;O2	GM2 37:2;O2	PGS	no	noAF_noFAIMS	LDA
712	GM2	GM2 38:1;O2	GM2 38:1;O2	PGS	no	AF_FAIMS	Benchmark
713	GM2	GM2 38:1;O2	GM2 38:1;O2	PGS	no	AF_noFAIMS	Benchmark
714	GM2	GM2 38:1;O2	GM2 38:1;O2	PGS	no	noAF_FAIMS	Benchmark
715	GM2	GM2 42:6;O3	GM2 18:2;O3/24:4	BE	yes	noAF_noFAIMS	LDA
716	GM2	GM2 42:6;O3	GM2 42:6;O3	BE	no	AF_FAIMS	LDA
717	GM2	GM2 42:6;O3	GM2 42:6;O3	BE	no	AF_noFAIMS	LDA
718	GM2	GM2 42:6;O3	GM2 42:6;O3	BE	no	noAF_FAIMS	LDA
719	GM2	GM2 42:6;O3	GM2 42:6;O3	BE	no	noAF_noFAIMS	LDA
720	GM2	GM2 43:6;O2	GM2 43:6;O2	BE	no	AF_FAIMS	LDA
721	GM2	GM2 43:6;O2	GM2 43:6;O2	BE	no	noAF_FAIMS	LDA
722	GM2	GM2 43:6;O2	GM2 43:6;O2	BE	no	noAF_noFAIMS	LDA
723	GM2	GM2 43:6;O2	GM2 43:6;O2	BE	yes	noAF_noFAIMS	LDA
724	GM2	GM2 43:6;O2	GM2 43:6;O2	PGS	no	AF_noFAIMS	LDA
725	GM3	GM3 34:0;O2	GM3 34:0;O2	BE	no	noAF_FAIMS	LDA
726	GM3	GM3 34:0;O2	GM3 34:0;O2	PGS	no	AF_FAIMS	LDA
727	GM3	GM3 34:0;O2	GM3 34:0;O2	PGS	yes	AF_FAIMS	Benchmark
728	GM3	GM3 34:0;O2	GM3 34:0;O2	PGS	no	AF_noFAIMS	LDA
729	GM3	GM3 34:0;O2	GM3 34:0;O2	PGS	yes	AF_noFAIMS	LDA
730	GM3	GM3 34:0;O2	GM3 34:0;O2	PGS	yes	AF_noFAIMS	Benchmark
731	GM3	GM3 34:0;O2	GM3 34:0;O2	PGS	yes	noAF_FAIMS	Benchmark
732	GM3	GM3 34:0;O2	GM3 34:0;O2	PGS	no	noAF_noFAIMS	LDA
733	GM3	GM3 34:1;O2	GM3 34:1;O2	PGS	no	AF_FAIMS	Benchmark
734	GM3	GM3 34:1;O2	GM3 34:1;O2	PGS	no	AF_noFAIMS	Benchmark
735	GM3	GM3 34:1;O2	GM3 34:1;O2	PGS	no	noAF_FAIMS	Benchmark
736	GM3	GM3 35:0;O2	GM3 35:0;O2	PGS	no	AF_noFAIMS	Benchmark
737	GM3	GM3 35:1;O2	GM3 35:1;O2	PGS	no	AF_noFAIMS	Benchmark
738	GM3	GM3 36:0;O2	GM3 36:0;O2	PGS	no	AF_noFAIMS	Benchmark
739	GM3	GM3 36:1;O2	GM3 36:1;O2	BE	no	AF_FAIMS	LDA
740	GM3	GM3 36:1;O2	GM3 36:1;O2	BE	no	AF_noFAIMS	LDA
741	GM3	GM3 36:1;O2	GM3 36:1;O2	BE	yes	AF_noFAIMS	LDA
742	GM3	GM3 36:1;O2	GM3 36:1;O2	BE	no	noAF_FAIMS	LDA
743	GM3	GM3 36:1;O2	GM3 36:1;O2	PGS	yes	AF_FAIMS	Benchmark
744	GM3	GM3 36:1;O2	GM3 36:1;O2	PGS	yes	AF_noFAIMS	Benchmark
745	GM3	GM3 36:1;O2	GM3 36:1;O2	PGS	yes	noAF_FAIMS	Benchmark
746	GM3	GM3 36:1;O2	GM3 36:1;O2	PGS	no	noAF_noFAIMS	LDA
747	GM3	GM3 37:0;O2	GM3 37:0;O2	PGS	no	AF_noFAIMS	Benchmark
748	GM3	GM3 37:1;O2	GM3 37:1;O2	PGS	no	AF_noFAIMS	Benchmark
749	GM3	GM3 37:1;O2	GM3 37:1;O2	PGS	no	noAF_FAIMS	Benchmark
750	GM3	GM3 38:0;O2	GM3 38:0;O2	BE	no	noAF_FAIMS	LDA
751	GM3	GM3 38:0;O2	GM3 38:0;O2	PGS	no	AF_FAIMS	LDA
752	GM3	GM3 38:0;O2	GM3 38:0;O2	PGS	yes	AF_FAIMS	Benchmark
753	GM3	GM3 38:0;O2	GM3 38:0;O2	PGS	no	AF_noFAIMS	LDA
754	GM3	GM3 38:0;O2	GM3 38:0;O2	PGS	yes	AF_noFAIMS	LDA
755	GM3	GM3 38:0;O2	GM3 38:0;O2	PGS	yes	AF_noFAIMS	Benchmark
756	GM3	GM3 38:0;O2	GM3 38:0;O2	PGS	yes	noAF_FAIMS	LDA
757	GM3	GM3 38:0;O2	GM3 38:0;O2	PGS	yes	noAF_FAIMS	Benchmark
758	GM3	GM3 38:0;O2	GM3 38:0;O2	PGS	no	noAF_noFAIMS	LDA
759	GM3	GM3 38:0;O2	GM3 38:0;O2	PGS	yes	noAF_noFAIMS	LDA
760	GM3	GM3 38:1;O2	GM3 22:1;O2/16:0	PGS	yes	AF_noFAIMS	LDA
761	GM3	GM3 38:1;O2	GM3 22:1;O2/16:0	PGS	yes	noAF_noFAIMS	LDA
762	GM3	GM3 38:1;O2	GM3 38:1;O2	BE	no	AF_noFAIMS	LDA
763	GM3	GM3 38:1;O2	GM3 38:1;O2	BE	no	noAF_FAIMS	LDA
764	GM3	GM3 38:1;O2	GM3 38:1;O2	PGS	no	AF_FAIMS	LDA
765	GM3	GM3 38:1;O2	GM3 38:1;O2	PGS	yes	AF_FAIMS	Benchmark
766	GM3	GM3 38:1;O2	GM3 38:1;O2	PGS	yes	AF_noFAIMS	LDA
767	GM3	GM3 38:1;O2	GM3 38:1;O2	PGS	yes	AF_noFAIMS	Benchmark
768	GM3	GM3 38:1;O2	GM3 38:1;O2	PGS	yes	noAF_FAIMS	LDA
769	GM3	GM3 38:1;O2	GM3 38:1;O2	PGS	yes	noAF_FAIMS	Benchmark
770	GM3	GM3 38:1;O2	GM3 38:1;O2	PGS	no	noAF_noFAIMS	LDA
771	GM3	GM3 38:1;O2	GM3 38:1;O2	PGS	yes	noAF_noFAIMS	LDA
772	GM3	GM3 39:0;O2	GM3 39:0;O2	BE	no	noAF_FAIMS	LDA
773	GM3	GM3 39:0;O2	GM3 39:0;O2	PGS	no	AF_FAIMS	LDA
774	GM3	GM3 39:0;O2	GM3 39:0;O2	PGS	no	AF_noFAIMS	LDA
775	GM3	GM3 39:0;O2	GM3 39:0;O2	PGS	yes	AF_noFAIMS	LDA
776	GM3	GM3 39:0;O2	GM3 39:0;O2	PGS	yes	AF_noFAIMS	Benchmark
777	GM3	GM3 39:0;O2	GM3 39:0;O2	PGS	yes	noAF_FAIMS	LDA
778	GM3	GM3 39:0;O2	GM3 39:0;O2	PGS	no	noAF_noFAIMS	LDA
779	GM3	GM3 39:0;O2	GM3 39:0;O2	PGS	yes	noAF_noFAIMS	LDA
780	GM3	GM3 39:1;O2	GM3 23:1;O2/16:0	PGS	yes	AF_noFAIMS	LDA
781	GM3	GM3 39:1;O2	GM3 23:1;O2/16:0	PGS	yes	noAF_noFAIMS	LDA
782	GM3	GM3 39:1;O2	GM3 39:1;O2	BE	no	noAF_FAIMS	LDA
783	GM3	GM3 39:1;O2	GM3 39:1;O2	PGS	no	AF_FAIMS	LDA
784	GM3	GM3 39:1;O2	GM3 39:1;O2	PGS	yes	AF_FAIMS	Benchmark
785	GM3	GM3 39:1;O2	GM3 39:1;O2	PGS	no	AF_noFAIMS	LDA
786	GM3	GM3 39:1;O2	GM3 39:1;O2	PGS	yes	AF_noFAIMS	LDA
787	GM3	GM3 39:1;O2	GM3 39:1;O2	PGS	yes	AF_noFAIMS	Benchmark
788	GM3	GM3 39:1;O2	GM3 39:1;O2	PGS	yes	noAF_FAIMS	LDA
789	GM3	GM3 39:1;O2	GM3 39:1;O2	PGS	yes	noAF_FAIMS	Benchmark
790	GM3	GM3 39:1;O2	GM3 39:1;O2	PGS	no	noAF_noFAIMS	LDA
791	GM3	GM3 39:1;O2	GM3 39:1;O2	PGS	yes	noAF_noFAIMS	LDA
792	GM3	GM3 39:2;O2	GM3 39:2;O2	BE	no	noAF_FAIMS	LDA
793	GM3	GM3 39:2;O2	GM3 39:2;O2	PGS	no	AF_FAIMS	LDA
794	GM3	GM3 39:2;O2	GM3 39:2;O2	PGS	no	AF_noFAIMS	LDA
795	GM3	GM3 39:2;O2	GM3 39:2;O2	PGS	yes	AF_noFAIMS	LDA
796	GM3	GM3 39:2;O2	GM3 39:2;O2	PGS	yes	AF_noFAIMS	Benchmark
797	GM3	GM3 39:2;O2	GM3 39:2;O2	PGS	no	noAF_noFAIMS	LDA
798	GM3	GM3 40:0;O2	GM3 40:0;O2	BE	no	AF_FAIMS	LDA
799	GM3	GM3 40:0;O2	GM3 40:0;O2	BE	no	noAF_FAIMS	LDA
800	GM3	GM3 40:0;O2	GM3 40:0;O2	PGS	no	AF_noFAIMS	LDA
801	GM3	GM3 40:0;O2	GM3 40:0;O2	PGS	yes	AF_noFAIMS	LDA
802	GM3	GM3 40:0;O2	GM3 40:0;O2	PGS	no	noAF_noFAIMS	LDA
803	GM3	GM3 40:0;O2	GM3 40:0;O2	PGS	yes	noAF_noFAIMS	LDA
804	GM3	GM3 40:1;O2	GM3 22:1;O2/18:0	PGS	yes	AF_noFAIMS	LDA
805	GM3	GM3 40:1;O2	GM3 22:1;O2/18:0	PGS	yes	noAF_FAIMS	LDA
806	GM3	GM3 40:1;O2	GM3 22:1;O2/18:0	PGS	yes	noAF_noFAIMS	LDA
807	GM3	GM3 40:1;O2	GM3 40:1;O2	BE	no	noAF_FAIMS	LDA
808	GM3	GM3 40:1;O2	GM3 40:1;O2	PGS	no	AF_FAIMS	LDA
809	GM3	GM3 40:1;O2	GM3 40:1;O2	PGS	yes	AF_FAIMS	Benchmark
810	GM3	GM3 40:1;O2	GM3 40:1;O2	PGS	no	AF_noFAIMS	LDA
811	GM3	GM3 40:1;O2	GM3 40:1;O2	PGS	yes	AF_noFAIMS	LDA
812	GM3	GM3 40:1;O2	GM3 40:1;O2	PGS	yes	AF_noFAIMS	Benchmark
813	GM3	GM3 40:1;O2	GM3 40:1;O2	PGS	yes	noAF_FAIMS	LDA
814	GM3	GM3 40:1;O2	GM3 40:1;O2	PGS	yes	noAF_FAIMS	Benchmark
815	GM3	GM3 40:1;O2	GM3 40:1;O2	PGS	no	noAF_noFAIMS	LDA
816	GM3	GM3 40:1;O2	GM3 40:1;O2	PGS	yes	noAF_noFAIMS	LDA
817	GM3	GM3 40:2;O2	GM3 40:2;O2	BE	no	AF_FAIMS	LDA
818	GM3	GM3 40:2;O2	GM3 40:2;O2	BE	no	noAF_FAIMS	LDA
819	GM3	GM3 40:2;O2	GM3 40:2;O2	PGS	yes	AF_FAIMS	Benchmark
820	GM3	GM3 40:2;O2	GM3 40:2;O2	PGS	no	AF_noFAIMS	LDA
821	GM3	GM3 40:2;O2	GM3 40:2;O2	PGS	yes	AF_noFAIMS	LDA
822	GM3	GM3 40:2;O2	GM3 40:2;O2	PGS	yes	AF_noFAIMS	Benchmark
823	GM3	GM3 40:2;O2	GM3 40:2;O2	PGS	yes	noAF_FAIMS	Benchmark
824	GM3	GM3 40:2;O2	GM3 40:2;O2	PGS	no	noAF_noFAIMS	LDA
825	GM3	GM3 41:1;O2	GM3 23:1;O2/18:0	PGS	yes	AF_noFAIMS	LDA
826	GM3	GM3 41:1;O2	GM3 41:1;O2	BE	no	AF_noFAIMS	LDA
827	GM3	GM3 41:1;O2	GM3 41:1;O2	BE	no	noAF_FAIMS	LDA
828	GM3	GM3 41:1;O2	GM3 41:1;O2	PGS	no	AF_FAIMS	LDA
829	GM3	GM3 41:1;O2	GM3 41:1;O2	PGS	yes	AF_FAIMS	Benchmark
830	GM3	GM3 41:1;O2	GM3 41:1;O2	PGS	yes	AF_noFAIMS	LDA
831	GM3	GM3 41:1;O2	GM3 41:1;O2	PGS	yes	AF_noFAIMS	Benchmark
832	GM3	GM3 41:1;O2	GM3 41:1;O2	PGS	yes	noAF_FAIMS	LDA
833	GM3	GM3 41:1;O2	GM3 41:1;O2	PGS	yes	noAF_FAIMS	Benchmark
834	GM3	GM3 41:1;O2	GM3 41:1;O2	PGS	no	noAF_noFAIMS	LDA
835	GM3	GM3 41:1;O2	GM3 41:1;O2	PGS	yes	noAF_noFAIMS	LDA
836	GM3	GM3 41:2;O2	GM3 41:2;O2	BE	no	AF_noFAIMS	LDA
837	GM3	GM3 41:2;O2	GM3 41:2;O2	BE	no	noAF_FAIMS	LDA
838	GM3	GM3 41:2;O2	GM3 41:2;O2	PGS	no	AF_FAIMS	LDA
839	GM3	GM3 41:2;O2	GM3 41:2;O2	PGS	yes	AF_FAIMS	Benchmark
840	GM3	GM3 41:2;O2	GM3 41:2;O2	PGS	yes	AF_noFAIMS	LDA
841	GM3	GM3 41:2;O2	GM3 41:2;O2	PGS	yes	AF_noFAIMS	Benchmark
842	GM3	GM3 41:2;O2	GM3 41:2;O2	PGS	yes	noAF_FAIMS	Benchmark
843	GM3	GM3 41:2;O2	GM3 41:2;O2	PGS	no	noAF_noFAIMS	LDA
844	GM3	GM3 42:1;O2	GM3 42:1;O2	PGS	no	AF_FAIMS	LDA
845	GM3	GM3 42:1;O2	GM3 42:1;O2	PGS	yes	AF_FAIMS	Benchmark
846	GM3	GM3 42:1;O2	GM3 42:1;O2	PGS	no	AF_noFAIMS	LDA
847	GM3	GM3 42:1;O2	GM3 42:1;O2	PGS	yes	AF_noFAIMS	LDA
848	GM3	GM3 42:1;O2	GM3 42:1;O2	PGS	yes	AF_noFAIMS	Benchmark
849	GM3	GM3 42:1;O2	GM3 42:1;O2	PGS	no	noAF_FAIMS	LDA
850	GM3	GM3 42:1;O2	GM3 42:1;O2	PGS	yes	noAF_FAIMS	Benchmark
851	GM3	GM3 42:1;O2	GM3 42:1;O2	PGS	no	noAF_noFAIMS	LDA
852	GM3	GM3 42:2;O2	GM3 42:2;O2	BE	no	AF_noFAIMS	LDA
853	GM3	GM3 42:2;O2	GM3 42:2;O2	BE	no	noAF_FAIMS	LDA
854	GM3	GM3 42:2;O2	GM3 42:2;O2	PGS	no	AF_FAIMS	LDA
855	GM3	GM3 42:2;O2	GM3 42:2;O2	PGS	yes	AF_FAIMS	Benchmark
856	GM3	GM3 42:2;O2	GM3 42:2;O2	PGS	yes	AF_noFAIMS	LDA
857	GM3	GM3 42:2;O2	GM3 42:2;O2	PGS	yes	AF_noFAIMS	Benchmark
858	GM3	GM3 42:2;O2	GM3 42:2;O2	PGS	yes	noAF_FAIMS	Benchmark
859	GM3	GM3 42:2;O2	GM3 42:2;O2	PGS	no	noAF_noFAIMS	LDA
860	GM4	GM4 34:0;O2	GM4 34:0;O2	BE	no	AF_FAIMS	LDA
861	GM4	GM4 34:0;O2	GM4 34:0;O2	BE	no	noAF_FAIMS	LDA
862	GM4	GM4 34:0;O2	GM4 34:0;O2	PGS	no	AF_noFAIMS	LDA
863	GM4	GM4 34:0;O2	GM4 34:0;O2	PGS	yes	AF_noFAIMS	LDA
864	GM4	GM4 34:0;O2	GM4 34:0;O2	PGS	no	noAF_noFAIMS	LDA
865	GM4	GM4 34:0;O2	GM4 34:0;O2	PGS	yes	noAF_noFAIMS	LDA
866	GO1	GO1 36:4;O3	GO1 36:4;O3	BE	no	AF_FAIMS	LDA
867	GO1	GO1 36:4;O3	GO1 36:4;O3	BE	no	AF_noFAIMS	LDA
868	GO1	GO1 36:4;O3	GO1 36:4;O3	BE	yes	noAF_FAIMS	LDA
869	GO1	GO1 36:4;O3	GO1 36:4;O3	BE	no	noAF_FAIMS	LDA
870	GO1	GO1 36:4;O3	GO1 36:4;O3	BE	no	noAF_noFAIMS	LDA
871	GO1	GO1 37:3;O2	GO1 37:3;O2	BE	no	noAF_FAIMS	LDA
872	GO1	GO1 37:3;O2	GO1 37:3;O2	PGS	no	AF_noFAIMS	LDA
873	GO1	GO1 37:3;O2	GO1 37:3;O2	PGS	yes	noAF_FAIMS	LDA
874	GO1	GO1 37:3;O2	GO1 37:3;O2	PGS	no	noAF_noFAIMS	LDA
875	GO1	GO1 37:3;O2	GO1 37:3;O2	PGS	yes	noAF_noFAIMS	LDA
876	GO1	GO1 41:6;O2	GO1 41:6;O2	BE	no	AF_FAIMS	LDA
877	GO1	GO1 41:6;O2	GO1 41:6;O2	BE	no	noAF_FAIMS	LDA
878	GO1	GO1 41:6;O2	GO1 41:6;O2	PGS	no	AF_noFAIMS	LDA
879	GO1	GO1 41:6;O2	GO1 41:6;O2	PGS	yes	noAF_FAIMS	LDA
880	GO1	GO1 41:6;O2	GO1 41:6;O2	PGS	no	noAF_noFAIMS	LDA
881	GO1	GO1 43:2;O2	GO1 43:2;O2	BE	no	AF_FAIMS	LDA
882	GO1	GO1 43:2;O2	GO1 43:2;O2	BE	no	noAF_FAIMS	LDA
883	GO1	GO1 43:2;O2	GO1 43:2;O2	PGS	no	noAF_noFAIMS	LDA
884	GO1	GO1 43:2;O2	GO1 43:2;O2	PGS	yes	noAF_noFAIMS	LDA
885	GO1	GO1 48:2;O2	GO1 48:2;O2	BE	no	noAF_FAIMS	LDA
886	GO1	GO1 48:2;O2	GO1 48:2;O2	PGS	no	AF_FAIMS	LDA
887	GO1	GO1 48:2;O2	GO1 48:2;O2	PGS	no	AF_noFAIMS	LDA
888	GO1	GO1 48:2;O2	GO1 48:2;O2	PGS	yes	AF_noFAIMS	LDA
889	GO1	GO1 48:2;O2	GO1 48:2;O2	PGS	no	noAF_noFAIMS	LDA
890	GO1	GO1 48:2;O2	GO1 48:2;O2	PGS	yes	noAF_noFAIMS	LDA
891	GP1	GP1 36:1;O2	GP1 36:1;O2	PGS	no	AF_FAIMS	Benchmark
892	GP1	GP1 36:1;O2	GP1 36:1;O2	PGS	no	AF_noFAIMS	Benchmark
893	GP1	GP1 36:1;O2	GP1 36:1;O2	PGS	no	noAF_FAIMS	Benchmark
894	GP1	GP1 38:1;O2	GP1 38:1;O2	PGS	no	AF_FAIMS	Benchmark
895	GP1	GP1 38:1;O2	GP1 38:1;O2	PGS	no	AF_noFAIMS	Benchmark
896	GP1	GP1 38:1;O2	GP1 38:1;O2	PGS	no	noAF_FAIMS	Benchmark
897	GQ1	GQ1 34:1;O2	GQ1 34:1;O2	PGS	no	AF_FAIMS	Benchmark
898	GQ1	GQ1 34:1;O2	GQ1 34:1;O2	PGS	no	noAF_FAIMS	Benchmark
899	GQ1	GQ1 36:0;O2	GQ1 18:0;O2/18:0	PGS	yes	noAF_FAIMS	LDA
900	GQ1	GQ1 36:0;O2	GQ1 36:0;O2	BE	no	AF_FAIMS	LDA
901	GQ1	GQ1 36:0;O2	GQ1 36:0;O2	BE	no	noAF_FAIMS	LDA
902	GQ1	GQ1 36:0;O2	GQ1 36:0;O2	BE	no	noAF_noFAIMS	LDA
903	GQ1	GQ1 36:0;O2	GQ1 36:0;O2	BE	yes	noAF_noFAIMS	LDA
904	GQ1	GQ1 36:0;O2	GQ1 36:0;O2	PGS	no	AF_noFAIMS	LDA
905	GQ1	GQ1 36:1;O2	GQ1 18:0/18:1;O2	PGS	yes	noAF_FAIMS	LDA
906	GQ1	GQ1 36:1;O2	GQ1 36:1;O2	BE	no	AF_FAIMS	LDA
907	GQ1	GQ1 36:1;O2	GQ1 36:1;O2	BE	yes	AF_FAIMS	Benchmark
908	GQ1	GQ1 36:1;O2	GQ1 36:1;O2	BE	yes	AF_noFAIMS	Benchmark
909	GQ1	GQ1 36:1;O2	GQ1 36:1;O2	BE	no	noAF_FAIMS	LDA
910	GQ1	GQ1 36:1;O2	GQ1 36:1;O2	BE	yes	noAF_FAIMS	Benchmark
911	GQ1	GQ1 36:1;O2	GQ1 36:1;O2	BE	no	noAF_noFAIMS	LDA
912	GQ1	GQ1 36:1;O2	GQ1 36:1;O2	BE	yes	noAF_noFAIMS	LDA
913	GQ1	GQ1 36:1;O2	GQ1 36:1;O2	PGS	yes	AF_FAIMS	Benchmark
914	GQ1	GQ1 36:1;O2	GQ1 36:1;O2	PGS	no	AF_noFAIMS	LDA
915	GQ1	GQ1 36:1;O2	GQ1 36:1;O2	PGS	yes	AF_noFAIMS	Benchmark
916	GQ1	GQ1 36:1;O2	GQ1 36:1;O2	PGS	yes	noAF_FAIMS	Benchmark
917	GQ1	GQ1 36:2;O2	GQ1 36:2;O2	BE	no	AF_FAIMS	Benchmark
918	GQ1	GQ1 36:2;O2	GQ1 36:2;O2	BE	no	AF_noFAIMS	Benchmark
919	GQ1	GQ1 36:2;O2	GQ1 36:2;O2	BE	no	noAF_FAIMS	Benchmark
920	GQ1	GQ1 36:2;O2	GQ1 36:2;O2	PGS	no	AF_FAIMS	Benchmark
921	GQ1	GQ1 36:2;O2	GQ1 36:2;O2	PGS	no	AF_noFAIMS	Benchmark
922	GQ1	GQ1 36:2;O2	GQ1 36:2;O2	PGS	no	noAF_FAIMS	Benchmark
923	GQ1	GQ1 37:1;O2	GQ1 37:1;O2	PGS	no	AF_FAIMS	Benchmark
924	GQ1	GQ1 37:1;O2	GQ1 37:1;O2	PGS	no	noAF_FAIMS	Benchmark
925	GQ1	GQ1 38:0;O2	GQ1 18:0;O2/20:0	PGS	yes	noAF_FAIMS	LDA
926	GQ1	GQ1 38:0;O2	GQ1 38:0;O2	BE	no	AF_FAIMS	LDA
927	GQ1	GQ1 38:0;O2	GQ1 38:0;O2	BE	no	noAF_FAIMS	LDA
928	GQ1	GQ1 38:0;O2	GQ1 38:0;O2	BE	yes	noAF_FAIMS	LDA
929	GQ1	GQ1 38:0;O2	GQ1 38:0;O2	BE	no	noAF_noFAIMS	LDA
930	GQ1	GQ1 38:0;O2	GQ1 38:0;O2	BE	yes	noAF_noFAIMS	LDA
931	GQ1	GQ1 38:0;O2	GQ1 38:0;O2	PGS	no	AF_noFAIMS	LDA
932	GQ1	GQ1 38:1;O2	GQ1 18:1;O2/20:0	PGS	yes	noAF_FAIMS	LDA
933	GQ1	GQ1 38:1;O2	GQ1 38:1;O2	BE	yes	AF_FAIMS	Benchmark
934	GQ1	GQ1 38:1;O2	GQ1 38:1;O2	BE	yes	AF_noFAIMS	Benchmark
935	GQ1	GQ1 38:1;O2	GQ1 38:1;O2	BE	no	noAF_FAIMS	LDA
936	GQ1	GQ1 38:1;O2	GQ1 38:1;O2	BE	yes	noAF_FAIMS	LDA
937	GQ1	GQ1 38:1;O2	GQ1 38:1;O2	BE	yes	noAF_FAIMS	Benchmark
938	GQ1	GQ1 38:1;O2	GQ1 38:1;O2	BE	no	noAF_noFAIMS	LDA
939	GQ1	GQ1 38:1;O2	GQ1 38:1;O2	BE	yes	noAF_noFAIMS	LDA
940	GQ1	GQ1 38:1;O2	GQ1 38:1;O2	PGS	no	AF_FAIMS	LDA
941	GQ1	GQ1 38:1;O2	GQ1 38:1;O2	PGS	yes	AF_FAIMS	Benchmark
942	GQ1	GQ1 38:1;O2	GQ1 38:1;O2	PGS	no	AF_noFAIMS	LDA
943	GQ1	GQ1 38:1;O2	GQ1 38:1;O2	PGS	yes	AF_noFAIMS	Benchmark
944	GQ1	GQ1 38:1;O2	GQ1 38:1;O2	PGS	yes	noAF_FAIMS	Benchmark
945	GQ1	GQ1 40:1;O2	GQ1 40:1;O2	BE	no	noAF_FAIMS	Benchmark
946	GQ1	GQ1 40:1;O2	GQ1 40:1;O2	PGS	no	noAF_FAIMS	Benchmark
947	GS1-Fuc	GS1-Fuc 33:1;O3	GS1-Fuc 33:1;O3	BE	no	AF_FAIMS	LDA
948	GS1-Fuc	GS1-Fuc 33:1;O3	GS1-Fuc 33:1;O3	BE	no	noAF_FAIMS	LDA
949	GS1-Fuc	GS1-Fuc 33:1;O3	GS1-Fuc 33:1;O3	PGS	no	AF_noFAIMS	LDA
950	GS1-Fuc	GS1-Fuc 33:1;O3	GS1-Fuc 33:1;O3	PGS	yes	noAF_FAIMS	LDA
951	GS1-Fuc	GS1-Fuc 33:1;O3	GS1-Fuc 33:1;O3	PGS	no	noAF_noFAIMS	LDA
952	GS1-Fuc	GS1-Fuc 36:2;O3	GS1-Fuc 36:2;O3	BE	no	AF_FAIMS	LDA
953	GS1-Fuc	GS1-Fuc 36:2;O3	GS1-Fuc 36:2;O3	BE	no	noAF_FAIMS	LDA
954	GS1-Fuc	GS1-Fuc 36:2;O3	GS1-Fuc 36:2;O3	PGS	yes	noAF_FAIMS	LDA
955	GS1-Fuc	GS1-Fuc 46:2;O3	GS1-Fuc 46:2;O3	BE	no	noAF_FAIMS	LDA
956	GS1-Fuc	GS1-Fuc 46:2;O3	GS1-Fuc 46:2;O3	PGS	no	AF_noFAIMS	LDA
957	GS1-Fuc	GS1-Fuc 46:2;O3	GS1-Fuc 46:2;O3	PGS	yes	noAF_noFAIMS	LDA
958	GS1-Fuc	GS1-Fuc 48:1;O3	GS1-Fuc 48:1;O3	BE	no	noAF_FAIMS	LDA
959	GS1-Fuc	GS1-Fuc 48:1;O3	GS1-Fuc 48:1;O3	PGS	no	AF_FAIMS	LDA
960	GS1-Fuc	GS1-Fuc 48:1;O3	GS1-Fuc 48:1;O3	PGS	yes	noAF_FAIMS	LDA
961	GS1-Fuc	GS1-Fuc 48:1;O3	GS1-Fuc 48:1;O3	PGS	no	noAF_noFAIMS	LDA
962	GS1-Fuc	GS1-Fuc 48:1;O3	GS1-Fuc 48:1;O3	PGS	yes	noAF_noFAIMS	LDA
963	GT1	GT1 34:1;O2	GT1 34:1;O2	BE	no	AF_FAIMS	Benchmark
964	GT1	GT1 34:1;O2	GT1 34:1;O2	BE	no	noAF_FAIMS	Benchmark
965	GT1	GT1 34:1;O2	GT1 34:1;O2	PGS	no	AF_FAIMS	Benchmark
966	GT1	GT1 34:1;O2	GT1 34:1;O2	PGS	no	noAF_FAIMS	Benchmark
967	GT1	GT1 35:1;O2	GT1 35:1;O2	BE	no	AF_FAIMS	Benchmark
968	GT1	GT1 35:1;O2	GT1 35:1;O2	BE	no	noAF_FAIMS	Benchmark
969	GT1	GT1 35:1;O2	GT1 35:1;O2	PGS	no	AF_FAIMS	Benchmark
970	GT1	GT1 35:1;O2	GT1 35:1;O2	PGS	no	noAF_FAIMS	Benchmark
971	GT1	GT1 36:0;O2	GT1 18:0;O2/18:0	BE	yes	noAF_noFAIMS	LDA
972	GT1	GT1 36:0;O2	GT1 18:0;O2/18:0	PGS	yes	noAF_FAIMS	LDA
973	GT1	GT1 36:0;O2	GT1 36:0;O2	BE	no	AF_FAIMS	LDA
974	GT1	GT1 36:0;O2	GT1 36:0;O2	BE	no	AF_noFAIMS	LDA
975	GT1	GT1 36:0;O2	GT1 36:0;O2	BE	yes	AF_noFAIMS	LDA
976	GT1	GT1 36:0;O2	GT1 36:0;O2	BE	no	noAF_FAIMS	LDA
977	GT1	GT1 36:0;O2	GT1 36:0;O2	BE	yes	noAF_FAIMS	LDA
978	GT1	GT1 36:0;O2	GT1 36:0;O2	BE	no	noAF_noFAIMS	LDA
979	GT1	GT1 36:0;O2	GT1 36:0;O2	BE	yes	noAF_noFAIMS	LDA
980	GT1	GT1 36:0;O2	GT1 36:0;O2	PGS	yes	AF_FAIMS	LDA
981	GT1	GT1 36:0;O2	GT1 36:0;O2	PGS	yes	AF_FAIMS	Benchmark
982	GT1	GT1 36:0;O2	GT1 36:0;O2	PGS	yes	noAF_FAIMS	Benchmark
983	GT1	GT1 36:1;O2	GT1 16:0/20:1;O2	BE	yes	AF_noFAIMS	LDA
984	GT1	GT1 36:1;O2	GT1 16:0/20:1;O2	BE	yes	noAF_noFAIMS	LDA
985	GT1	GT1 36:1;O2	GT1 16:0/20:1;O2	PGS	yes	noAF_FAIMS	LDA
986	GT1	GT1 36:1;O2	GT1 18:0;O2/18:1	BE	yes	noAF_noFAIMS	LDA
987	GT1	GT1 36:1;O2	GT1 18:0;O2/18:1	PGS	yes	noAF_FAIMS	LDA
988	GT1	GT1 36:1;O2	GT1 18:1;O2/18:0	BE	yes	noAF_noFAIMS	LDA
989	GT1	GT1 36:1;O2	GT1 18:1;O2/18:0	PGS	yes	AF_FAIMS	LDA
990	GT1	GT1 36:1;O2	GT1 18:1;O2/18:0	PGS	yes	noAF_FAIMS	LDA
991	GT1	GT1 36:1;O2	GT1 36:1;O2	BE	no	AF_FAIMS	LDA
992	GT1	GT1 36:1;O2	GT1 36:1;O2	BE	yes	AF_FAIMS	Benchmark
993	GT1	GT1 36:1;O2	GT1 36:1;O2	BE	no	AF_noFAIMS	LDA
994	GT1	GT1 36:1;O2	GT1 36:1;O2	BE	yes	AF_noFAIMS	LDA
995	GT1	GT1 36:1;O2	GT1 36:1;O2	BE	yes	AF_noFAIMS	Benchmark
996	GT1	GT1 36:1;O2	GT1 36:1;O2	BE	no	noAF_FAIMS	LDA
997	GT1	GT1 36:1;O2	GT1 36:1;O2	BE	yes	noAF_FAIMS	LDA
998	GT1	GT1 36:1;O2	GT1 36:1;O2	BE	yes	noAF_FAIMS	Benchmark
999	GT1	GT1 36:1;O2	GT1 36:1;O2	BE	no	noAF_noFAIMS	LDA
1000	GT1	GT1 36:1;O2	GT1 36:1;O2	PGS	yes	AF_FAIMS	Benchmark
1001	GT1	GT1 36:1;O2	GT1 36:1;O2	PGS	yes	AF_noFAIMS	Benchmark
1002	GT1	GT1 36:1;O2	GT1 36:1;O2	PGS	yes	noAF_FAIMS	Benchmark
1003	GT1	GT1 36:1;O2	GT1 36:1;O2	PGS	yes	noAF_noFAIMS	LDA
1004	GT1	GT1 36:2;O2	GT1 16:1/20:1;O2	PGS	yes	noAF_FAIMS	LDA
1005	GT1	GT1 36:2;O2	GT1 36:2;O2	BE	no	AF_FAIMS	LDA
1006	GT1	GT1 36:2;O2	GT1 36:2;O2	BE	yes	AF_FAIMS	Benchmark
1007	GT1	GT1 36:2;O2	GT1 36:2;O2	BE	yes	AF_noFAIMS	Benchmark
1008	GT1	GT1 36:2;O2	GT1 36:2;O2	BE	yes	noAF_FAIMS	LDA
1009	GT1	GT1 36:2;O2	GT1 36:2;O2	BE	no	noAF_FAIMS	LDA
1010	GT1	GT1 36:2;O2	GT1 36:2;O2	BE	yes	noAF_FAIMS	Benchmark
1011	GT1	GT1 36:2;O2	GT1 36:2;O2	BE	no	noAF_noFAIMS	LDA
1012	GT1	GT1 36:2;O2	GT1 36:2;O2	BE	yes	noAF_noFAIMS	LDA
1013	GT1	GT1 36:2;O2	GT1 36:2;O2	PGS	yes	AF_FAIMS	Benchmark
1014	GT1	GT1 36:2;O2	GT1 36:2;O2	PGS	no	AF_noFAIMS	LDA
1015	GT1	GT1 36:2;O2	GT1 36:2;O2	PGS	yes	AF_noFAIMS	Benchmark
1016	GT1	GT1 36:2;O2	GT1 36:2;O2	PGS	yes	noAF_FAIMS	Benchmark
1017	GT1	GT1 37:0;O2	GT1 37:0;O2	BE	no	AF_FAIMS	LDA
1018	GT1	GT1 37:0;O2	GT1 37:0;O2	BE	no	noAF_FAIMS	LDA
1019	GT1	GT1 37:0;O2	GT1 37:0;O2	BE	no	noAF_noFAIMS	LDA
1020	GT1	GT1 37:0;O2	GT1 37:0;O2	BE	yes	noAF_noFAIMS	LDA
1021	GT1	GT1 37:0;O2	GT1 37:0;O2	PGS	no	AF_noFAIMS	LDA
1022	GT1	GT1 37:1;O2	GT1 37:1;O2	BE	no	AF_FAIMS	LDA
1023	GT1	GT1 37:1;O2	GT1 37:1;O2	BE	yes	AF_FAIMS	Benchmark
1024	GT1	GT1 37:1;O2	GT1 37:1;O2	BE	no	noAF_FAIMS	LDA
1025	GT1	GT1 37:1;O2	GT1 37:1;O2	BE	yes	noAF_FAIMS	Benchmark
1026	GT1	GT1 37:1;O2	GT1 37:1;O2	BE	no	noAF_noFAIMS	LDA
1027	GT1	GT1 37:1;O2	GT1 37:1;O2	BE	yes	noAF_noFAIMS	LDA
1028	GT1	GT1 37:1;O2	GT1 37:1;O2	PGS	yes	AF_FAIMS	Benchmark
1029	GT1	GT1 37:1;O2	GT1 37:1;O2	PGS	no	AF_noFAIMS	LDA
1030	GT1	GT1 37:1;O2	GT1 37:1;O2	PGS	yes	noAF_FAIMS	LDA
1031	GT1	GT1 37:1;O2	GT1 37:1;O2	PGS	yes	noAF_FAIMS	Benchmark
1032	GT1	GT1 38:0;O2	GT1 18:0;O2/20:0	BE	yes	noAF_noFAIMS	LDA
1033	GT1	GT1 38:0;O2	GT1 18:0;O2/20:0	PGS	yes	noAF_FAIMS	LDA
1034	GT1	GT1 38:0;O2	GT1 38:0;O2	BE	no	AF_FAIMS	LDA
1035	GT1	GT1 38:0;O2	GT1 38:0;O2	BE	yes	AF_FAIMS	Benchmark
1036	GT1	GT1 38:0;O2	GT1 38:0;O2	BE	no	AF_noFAIMS	LDA
1037	GT1	GT1 38:0;O2	GT1 38:0;O2	BE	yes	AF_noFAIMS	LDA
1038	GT1	GT1 38:0;O2	GT1 38:0;O2	BE	yes	AF_noFAIMS	Benchmark
1039	GT1	GT1 38:0;O2	GT1 38:0;O2	BE	no	noAF_FAIMS	LDA
1040	GT1	GT1 38:0;O2	GT1 38:0;O2	BE	yes	noAF_FAIMS	LDA
1041	GT1	GT1 38:0;O2	GT1 38:0;O2	BE	yes	noAF_FAIMS	Benchmark
1042	GT1	GT1 38:0;O2	GT1 38:0;O2	BE	no	noAF_noFAIMS	LDA
1043	GT1	GT1 38:0;O2	GT1 38:0;O2	BE	yes	noAF_noFAIMS	LDA
1044	GT1	GT1 38:0;O2	GT1 38:0;O2	PGS	yes	AF_FAIMS	LDA
1045	GT1	GT1 38:0;O2	GT1 38:0;O2	PGS	yes	AF_FAIMS	Benchmark
1046	GT1	GT1 38:0;O2	GT1 38:0;O2	PGS	yes	AF_noFAIMS	Benchmark
1047	GT1	GT1 38:0;O2	GT1 38:0;O2	PGS	yes	noAF_FAIMS	Benchmark
1048	GT1	GT1 38:1;O2	GT1 17:0/21:1;O2	BE	yes	AF_noFAIMS	LDA
1049	GT1	GT1 38:1;O2	GT1 17:0/21:1;O2	BE	yes	noAF_noFAIMS	LDA
1050	GT1	GT1 38:1;O2	GT1 17:0/21:1;O2	PGS	yes	noAF_FAIMS	LDA
1051	GT1	GT1 38:1;O2	GT1 18:0/20:1;O2	PGS	yes	noAF_noFAIMS	LDA
1052	GT1	GT1 38:1;O2	GT1 18:0;O2/20:1	BE	yes	noAF_noFAIMS	LDA
1053	GT1	GT1 38:1;O2	GT1 18:1;O2/20:0	PGS	yes	noAF_FAIMS	LDA
1054	GT1	GT1 38:1;O2	GT1 38:1;O2	BE	no	AF_FAIMS	LDA
1055	GT1	GT1 38:1;O2	GT1 38:1;O2	BE	yes	AF_FAIMS	Benchmark
1056	GT1	GT1 38:1;O2	GT1 38:1;O2	BE	no	AF_noFAIMS	LDA
1057	GT1	GT1 38:1;O2	GT1 38:1;O2	BE	yes	AF_noFAIMS	LDA
1058	GT1	GT1 38:1;O2	GT1 38:1;O2	BE	yes	AF_noFAIMS	Benchmark
1059	GT1	GT1 38:1;O2	GT1 38:1;O2	BE	no	noAF_FAIMS	LDA
1060	GT1	GT1 38:1;O2	GT1 38:1;O2	BE	yes	noAF_FAIMS	LDA
1061	GT1	GT1 38:1;O2	GT1 38:1;O2	BE	yes	noAF_FAIMS	Benchmark
1062	GT1	GT1 38:1;O2	GT1 38:1;O2	BE	no	noAF_noFAIMS	LDA
1063	GT1	GT1 38:1;O2	GT1 38:1;O2	BE	yes	noAF_noFAIMS	LDA
1064	GT1	GT1 38:1;O2	GT1 38:1;O2	PGS	yes	AF_FAIMS	LDA
1065	GT1	GT1 38:1;O2	GT1 38:1;O2	PGS	yes	AF_FAIMS	Benchmark
1066	GT1	GT1 38:1;O2	GT1 38:1;O2	PGS	yes	AF_noFAIMS	Benchmark
1067	GT1	GT1 38:1;O2	GT1 38:1;O2	PGS	yes	noAF_FAIMS	Benchmark
1068	GT1	GT1 38:1;O3	GT1 38:1;O3	BE	no	AF_FAIMS	LDA
1069	GT1	GT1 38:1;O3	GT1 38:1;O3	BE	no	AF_noFAIMS	LDA
1070	GT1	GT1 38:1;O3	GT1 38:1;O3	BE	no	noAF_FAIMS	LDA
1071	GT1	GT1 38:1;O3	GT1 38:1;O3	BE	no	noAF_noFAIMS	LDA
1072	GT1	GT1 38:1;O3	GT1 38:1;O3	PGS	yes	noAF_FAIMS	LDA
1073	GT1	GT1 38:2;O2	GT1 17:1/21:1;O2	PGS	yes	noAF_FAIMS	LDA
1074	GT1	GT1 38:2;O2	GT1 38:2;O2	BE	no	AF_FAIMS	LDA
1075	GT1	GT1 38:2;O2	GT1 38:2;O2	BE	yes	AF_FAIMS	Benchmark
1076	GT1	GT1 38:2;O2	GT1 38:2;O2	BE	yes	AF_noFAIMS	Benchmark
1077	GT1	GT1 38:2;O2	GT1 38:2;O2	BE	yes	noAF_FAIMS	LDA
1078	GT1	GT1 38:2;O2	GT1 38:2;O2	BE	no	noAF_FAIMS	LDA
1079	GT1	GT1 38:2;O2	GT1 38:2;O2	BE	yes	noAF_FAIMS	Benchmark
1080	GT1	GT1 38:2;O2	GT1 38:2;O2	BE	no	noAF_noFAIMS	LDA
1081	GT1	GT1 38:2;O2	GT1 38:2;O2	BE	yes	noAF_noFAIMS	LDA
1082	GT1	GT1 38:2;O2	GT1 38:2;O2	PGS	yes	AF_FAIMS	Benchmark
1083	GT1	GT1 38:2;O2	GT1 38:2;O2	PGS	no	AF_noFAIMS	LDA
1084	GT1	GT1 38:2;O2	GT1 38:2;O2	PGS	yes	AF_noFAIMS	Benchmark
1085	GT1	GT1 38:2;O2	GT1 38:2;O2	PGS	yes	noAF_FAIMS	Benchmark
1086	GT1	GT1 39:1;O2	GT1 39:1;O2	BE	no	AF_FAIMS	LDA
1087	GT1	GT1 39:1;O2	GT1 39:1;O2	BE	no	AF_noFAIMS	LDA
1088	GT1	GT1 39:1;O2	GT1 39:1;O2	BE	no	noAF_FAIMS	LDA
1089	GT1	GT1 39:1;O2	GT1 39:1;O2	BE	no	noAF_noFAIMS	LDA
1090	GT1	GT1 39:1;O2	GT1 39:1;O2	BE	yes	noAF_noFAIMS	LDA
1091	GT1	GT1 40:0;O2	GT1 40:0;O2	BE	no	AF_FAIMS	LDA
1092	GT1	GT1 40:0;O2	GT1 40:0;O2	BE	yes	AF_FAIMS	Benchmark
1093	GT1	GT1 40:0;O2	GT1 40:0;O2	BE	no	noAF_FAIMS	LDA
1094	GT1	GT1 40:0;O2	GT1 40:0;O2	BE	yes	noAF_FAIMS	Benchmark
1095	GT1	GT1 40:0;O2	GT1 40:0;O2	BE	no	noAF_noFAIMS	LDA
1096	GT1	GT1 40:0;O2	GT1 40:0;O2	PGS	yes	AF_FAIMS	Benchmark
1097	GT1	GT1 40:0;O2	GT1 40:0;O2	PGS	no	AF_noFAIMS	LDA
1098	GT1	GT1 40:0;O2	GT1 40:0;O2	PGS	yes	noAF_FAIMS	LDA
1099	GT1	GT1 40:0;O2	GT1 40:0;O2	PGS	yes	noAF_FAIMS	Benchmark
1100	GT1	GT1 40:1;O2	GT1 40:1;O2	BE	no	AF_FAIMS	LDA
1101	GT1	GT1 40:1;O2	GT1 40:1;O2	BE	yes	AF_FAIMS	Benchmark
1102	GT1	GT1 40:1;O2	GT1 40:1;O2	BE	no	AF_noFAIMS	LDA
1103	GT1	GT1 40:1;O2	GT1 40:1;O2	BE	no	noAF_FAIMS	LDA
1104	GT1	GT1 40:1;O2	GT1 40:1;O2	BE	yes	noAF_FAIMS	Benchmark
1105	GT1	GT1 40:1;O2	GT1 40:1;O2	BE	no	noAF_noFAIMS	LDA
1106	GT1	GT1 40:1;O2	GT1 40:1;O2	BE	yes	noAF_noFAIMS	LDA
1107	GT1	GT1 40:1;O2	GT1 40:1;O2	PGS	yes	AF_FAIMS	Benchmark
1108	GT1	GT1 40:1;O2	GT1 40:1;O2	PGS	yes	noAF_FAIMS	LDA
1109	GT1	GT1 40:1;O2	GT1 40:1;O2	PGS	yes	noAF_FAIMS	Benchmark
1110	GT1	GT1 42:1;O2	GT1 42:1;O2	BE	no	AF_FAIMS	LDA
1111	GT1	GT1 42:1;O2	GT1 42:1;O2	BE	no	noAF_FAIMS	LDA
1112	GT1	GT1 42:1;O2	GT1 42:1;O2	BE	yes	noAF_noFAIMS	LDA
1113	GT1	GT1 42:1;O2	GT1 42:1;O2	BE	no	noAF_noFAIMS	LDA
1114	GT1	GT1 42:1;O2	GT1 42:1;O2	PGS	no	AF_noFAIMS	LDA
1115	GT1	GT1 42:2;O2	GT1 42:2;O2	BE	no	AF_FAIMS	LDA
1116	GT1	GT1 42:2;O2	GT1 42:2;O2	BE	yes	AF_FAIMS	Benchmark
1117	GT1	GT1 42:2;O2	GT1 42:2;O2	BE	no	noAF_FAIMS	LDA
1118	GT1	GT1 42:2;O2	GT1 42:2;O2	BE	yes	noAF_FAIMS	Benchmark
1119	GT1	GT1 42:2;O2	GT1 42:2;O2	BE	no	noAF_noFAIMS	LDA
1120	GT1	GT1 42:2;O2	GT1 42:2;O2	BE	yes	noAF_noFAIMS	LDA
1121	GT1	GT1 42:2;O2	GT1 42:2;O2	PGS	yes	AF_FAIMS	Benchmark
1122	GT1	GT1 42:2;O2	GT1 42:2;O2	PGS	no	AF_noFAIMS	LDA
1123	GT1	GT1 42:2;O2	GT1 42:2;O2	PGS	yes	noAF_FAIMS	Benchmark
1124	GT2	GT2 31:1;O2	GT2 31:1;O2	BE	no	AF_FAIMS	LDA
1125	GT2	GT2 31:1;O2	GT2 31:1;O2	BE	no	noAF_FAIMS	LDA
1126	GT2	GT2 31:1;O2	GT2 31:1;O2	PGS	yes	AF_FAIMS	LDA
1127	GT2	GT2 31:1;O2	GT2 31:1;O2	PGS	yes	AF_FAIMS	Benchmark
1128	GT2	GT2 31:1;O2	GT2 31:1;O2	PGS	no	AF_noFAIMS	LDA
1129	GT2	GT2 31:1;O2	GT2 31:1;O2	PGS	yes	AF_noFAIMS	Benchmark
1130	GT2	GT2 31:1;O2	GT2 31:1;O2	PGS	yes	noAF_FAIMS	LDA
1131	GT2	GT2 31:1;O2	GT2 31:1;O2	PGS	yes	noAF_FAIMS	Benchmark
1132	GT2	GT2 31:1;O2	GT2 31:1;O2	PGS	no	noAF_noFAIMS	LDA
1133	GT2	GT2 33:1;O2	GT2 24:1;O2/9:0	PGS	yes	AF_FAIMS	LDA
1134	GT2	GT2 33:1;O2	GT2 33:1;O2	BE	no	AF_FAIMS	LDA
1135	GT2	GT2 33:1;O2	GT2 33:1;O2	BE	no	AF_noFAIMS	LDA
1136	GT2	GT2 33:1;O2	GT2 33:1;O2	BE	no	noAF_FAIMS	LDA
1137	GT2	GT2 33:1;O2	GT2 33:1;O2	PGS	yes	AF_FAIMS	Benchmark
1138	GT2	GT2 33:1;O2	GT2 33:1;O2	PGS	yes	AF_noFAIMS	Benchmark
1139	GT2	GT2 33:1;O2	GT2 33:1;O2	PGS	yes	noAF_FAIMS	LDA
1140	GT2	GT2 33:1;O2	GT2 33:1;O2	PGS	yes	noAF_FAIMS	Benchmark
1141	GT2	GT2 33:1;O2	GT2 33:1;O2	PGS	no	noAF_noFAIMS	LDA
1142	GT2	GT2 33:2;O2	GT2 33:2;O2	BE	no	AF_FAIMS	LDA
1143	GT2	GT2 33:2;O2	GT2 33:2;O2	BE	no	AF_noFAIMS	LDA
1144	GT2	GT2 33:2;O2	GT2 33:2;O2	BE	no	noAF_FAIMS	LDA
1145	GT2	GT2 33:2;O2	GT2 33:2;O2	PGS	yes	AF_FAIMS	LDA
1146	GT2	GT2 33:2;O2	GT2 33:2;O2	PGS	no	noAF_noFAIMS	LDA
1147	GT2	GT2 35:2;O2	GT2 35:2;O2	BE	no	AF_FAIMS	LDA
1148	GT2	GT2 35:2;O2	GT2 35:2;O2	BE	no	AF_noFAIMS	LDA
1149	GT2	GT2 35:2;O2	GT2 35:2;O2	BE	no	noAF_FAIMS	LDA
1150	GT2	GT2 35:2;O2	GT2 35:2;O2	PGS	yes	AF_FAIMS	LDA
1151	GT2	GT2 35:2;O2	GT2 35:2;O2	PGS	no	noAF_noFAIMS	LDA
1152	GT2	GT2 36:1;O2	GT2 36:1;O2	PGS	no	AF_FAIMS	Benchmark
1153	GT2	GT2 36:1;O2	GT2 36:1;O2	PGS	no	noAF_FAIMS	Benchmark
1154	GT2	GT2 38:0;O3	GT2 38:0;O3	BE	no	AF_FAIMS	LDA
1155	GT2	GT2 38:0;O3	GT2 38:0;O3	BE	yes	AF_FAIMS	LDA
1156	GT2	GT2 38:0;O3	GT2 38:0;O3	BE	no	AF_noFAIMS	LDA
1157	GT2	GT2 38:0;O3	GT2 38:0;O3	BE	no	noAF_FAIMS	LDA
1158	GT2	GT2 38:0;O3	GT2 38:0;O3	BE	no	noAF_noFAIMS	LDA
1159	GT2	GT2 38:1;O2	GT2 38:1;O2	PGS	no	AF_FAIMS	Benchmark
1160	GT2	GT2 38:1;O2	GT2 38:1;O2	PGS	no	noAF_FAIMS	Benchmark
1161	GT3	GT3 36:1;O2	GT3 36:1;O2	BE	no	AF_FAIMS	LDA
1162	GT3	GT3 36:1;O2	GT3 36:1;O2	BE	no	noAF_FAIMS	LDA
1163	GT3	GT3 36:1;O2	GT3 36:1;O2	BE	no	noAF_FAIMS	Benchmark
1164	GT3	GT3 36:1;O2	GT3 36:1;O2	BE	no	noAF_noFAIMS	LDA
1165	GT3	GT3 36:1;O2	GT3 36:1;O2	BE	yes	noAF_noFAIMS	LDA
1166	GT3	GT3 36:1;O2	GT3 36:1;O2	PGS	no	noAF_FAIMS	Benchmark
1167	GT3	GT3 38:1;O2	GT3 38:1;O2	BE	no	noAF_FAIMS	Benchmark
1168	GT3	GT3 38:1;O2	GT3 38:1;O2	PGS	no	noAF_FAIMS	Benchmark
1169	GT3	GT3 40:1;O2	GT3 40:1;O2	BE	no	noAF_FAIMS	Benchmark
1170	GT3	GT3 40:1;O2	GT3 40:1;O2	PGS	no	noAF_FAIMS	Benchmark
1171	GT3	GT3 42:1;O2	GT3 42:1;O2	BE	no	noAF_FAIMS	Benchmark
1172	GT3	GT3 42:1;O2	GT3 42:1;O2	PGS	no	noAF_FAIMS	Benchmark
1173	GT3	GT3 42:2;O2	GT3 42:2;O2	BE	no	noAF_FAIMS	Benchmark
1174	GT3	GT3 42:2;O2	GT3 42:2;O2	PGS	no	noAF_FAIMS	Benchmark

## Sheet: IDs_Benchmarking_Data
Caption: Benchmarkind Dataset based on previous LC-MS measurements and stringent manual data filtering (present in all 3 replicates, at least 10 data points in MS1, CV range/CVmax according to the respective class and charge state, presence of diagnostic fragments in MS/MS).
Includes 112 ganglioside species of 11 ganglioside classes. Methods: A=noFAIMS_AF, B=noFAIMS_noAF, C=FAIMS_AF, D=FAIMS_noAF. Samples: BE=Avanti procine total brain extract, PGS=pooled ganglioside standard.
No	Class	Species	Sum formula	Adducts noFAIMS	Adducts FAIMS	MS/MS	Method	Sample
1	GM1	GM1 36:1;O2	C73H131N3O31	[M-H]1-	[M-H]1-, [M-2H]2-	yes	A, B, C, D	BE, PGS
2	GM1	GM1 37:1;O2	C74H133N3O31	[M-H]1-	[M-H]1-, [M-2H]2-	no	A, C, D	PGS
3	GM1	GM1 38:1;O2	C75H135N3O31	[M-H]1-	[M-H]1-, [M-2H]2-	yes	A, B, C, D	BE, PGS
4	GM1	GM1 40:1;O2	C77H139N3O31	[M-H]1-	[M-H]1-, [M-2H]2-	no	A, C, D	PGS
5	GM2	GM2 36:1;O2	C67H121N3O26	[M-H]1-, [M+Na-2H]1-	[M-H]1-, [M-2H]2-	yes	A, B, C, D	PGS
6	GM2	GM2 38:1;O2	C69H125N3O26	[M-H]1-, [M+Na-2H]1-	[M-H]1-, [M-2H]2-	no	A, C, D	PGS
7	GM3	GM3 34:0;O2	C57H106N2O21	[M-H]1-	[M-H]1-	yes	A, B, C, D	PGS
8	GM3	GM3 34:1;O2	C57H104N2O21	[M-H]1-	[M-H]1-	no	A, B, C, D	PGS
9	GM3	GM3 35:0;O2	C58H108N2O21	[M-H]1-		no	A	PGS
10	GM3	GM3 35:1;O2	C58H106N2O21	[M-H]1-		no	A	PGS
11	GM3	GM3 36:0;O2	C59H110N2O21	[M-H]1-		no	A, B	PGS
12	GM3	GM3 36:1;O2	C59H108N2O21	[M-H]1-	[M-H]1-	yes	A, B, C, D	PGS
13	GM3	GM3 37:0;O2	C60H112N2O21	[M-H]1-		no	A	PGS
14	GM3	GM3 37:1;O2	C60H110N2O21	[M-H]1-	[M-H]1-	no	A, B, D	PGS
15	GM3	GM3 38:0;O2	C61H114N2O21	[M-H]1-	[M-H]1-	yes	A, B, C, D	PGS
16	GM3	GM3 38:1;O2	C61H112N2O21	[M-H]1-	[M-H]1-	yes	A, B, C, D	PGS
17	GM3	GM3 39:0;O2	C62H116N2O21	[M-H]1-		yes	A, B	PGS
18	GM3	GM3 39:1;O2	C62H114N2O21	[M-H]1-	[M-H]1-	yes	A, B, C, D	PGS
19	GM3	GM3 39:2;O2	C62H112N2O21	[M-H]1-		yes	A, B	PGS
20	GM3	GM3 40:1;O2	C63H116N2O21	[M-H]1-	[M-H]1-	yes	A, B, C, D	PGS
21	GM3	GM3 40:2;O2	C63H114N2O21	[M-H]1-	[M-H]1-	yes	A, B, C, D	PGS
22	GM3	GM3 41:1;O2	C64H118N2O21	[M-H]1-	[M-H]1-	yes	A, B, C, D	PGS
23	GM3	GM3 41:2;O2	C64H116N2O21	[M-H]1-	[M-H]1-	yes	A, B, C, D	PGS
24	GM3	GM3 42:1;O2	C65H120N2O21	[M-H]1-, [M+Na-2H]1-	[M-H]1-	yes	A, B,C, D	PGS
25	GM3	GM3 42:2;O2	C65H118N2O21	[M-H]1-, [M+Na-2H]1-	[M-H]1-	yes	A, B, C, D	PGS
26	GD1	GD1 34:0;O2	C82H146N4O39		[M-2H]2-	yes	C, D	BE, PGS
27	GD1	GD1 34:1;O2	C82H144N4O39	[M-2H]2-	[M-2H]2-	yes	A, B, C, D	BE, PGS
28	GD1	GD1 35:0;O2	C83H148N4O39		[M-2H]2-	no	C, D	PGS
29	GD1	GD1 35:1;O2	C83H146N4O39		[M-2H]2-	no	C, D	BE, PGS
30	GD1	GD1 36:1;O2	C84H148N4O39	[M-2H]2-	[M-2H]2-	yes	A, B, C, D	BE, PGS
31	GD1	GD1 36:2;O2	C84H146N4O39	[M-2H]2-	[M-2H]2-	yes	A, B, C, D	BE, PGS
32	GD1	GD1 37:1;O2	C85H150N4O39	[M-2H]2-	[M-2H]2-	yes	A, B, C, D	BE, PGS
33	GD1	GD1 38:1;O2	C86H152N4O39	[M-2H]2-	[M-2H]2-	yes	A, B, C, D	BE, PGS
34	GD1	GD1 38:2;O2	C86H150N4O39	[M-2H]2-	[M-2H]2-	yes	A, B, C, D	BE, PGS
35	GD1	GD1 39:1;O2	C87H154N4O39		[M-2H]2-	yes	C, D	PGS
36	GD1	GD1 40:1;O2	C88H156N4O39	[M-2H]2-	[M-2H]2-	yes	A, B, C, D	BE, PGS
37	GD1	GD1 42:1;O2	C90H160N4O39		[M-2H]2-	no	C, D	BE, PGS
38	GD1	GD1 42:2;O2	C90H158N4O39		[M-2H]2-	yes	C, D	BE, PGS
39	GD2	GD2 34:1;O2	C76H134N4O34	[M-2H]2-	[M-2H]2-	no	A, B, C, D	PGS
40	GD2	GD2 35:1;O2	C77H136N4O34		[M-2H]2-	no	C, D	PGS
41	GD2	GD2 36:1;O2	C78H138N4O34	[M-2H]2-	[M-2H]2-	yes	A, B, C, D	BE, PGS
42	GD2	GD2 36:2;O2	C78H136N4O34	[M-2H]2-	[M-2H]2-	yes	A, B, C, D	PGS
43	GD2	GD2 37:1;O2	C79H140N4O34	[M-2H]2-	[M-2H]2-	yes	A, B, C, D	PGS
44	GD2	GD2 37:2;O2	C79H138N4O34	[M-2H]2-	[M-2H]2-	no	A, B, C, D	PGS
45	GD2	GD2 38:1;O2	C80H142N4O34	[M-2H]2-	[M-2H]2-	yes	A, B, C, D	BE, PGS
46	GD2	GD2 38:2;O2	C80H140N4O34	[M-2H]2-	[M-2H]2-	yes	A, B, C, D	PGS
47	GD2	GD2 39:1;O2	C81H144N4O34	[M-2H]2-	[M-2H]2-	no	A, B, C, D	PGS
48	GD2	GD2 39:2;O2	C81H142N4O34	[M-2H]2-	[M-2H]2-	no	A, B, C, D	PGS
49	GD2	GD2 40:1;O2	C82H146N4O34	[M-2H]2-	[M-2H]2-	yes	A, B, C, D	PGS
50	GD2	GD2 41:1;O2	C83H148N4O34	[M-2H]2-	[M-2H]2-	yes	A, B, C, D	PGS
51	GD2	GD2 42:1;O2	C84H150N4O34		[M-2H]2-	no	C, D	PGS
52	GD2	GD2 42:2;O2	C84H148N4O34		[M-2H]2-	no	C, D	PGS
53	GD2	GD2 43:1;O2	C85H152N4O34		[M-2H]2-	no	C, D	PGS
54	GD3	GD3 32:0;O2	C66H119N3O29	[M-2H]2-	[M-2H]2-	no	A, B, C, D	PGS
55	GD3	GD3 32:1;O2	C66H117N3O29	[M-2H]2-	[M-2H]2-	yes	A, B, C, D	PGS
56	GD3	GD3 33:0;O2	C67H121N3O29		[M-2H]2-	no	C, D	PGS
57	GD3	GD3 33:1;O2	C67H119N3O29	[M-2H]2-	[M-2H]2-	yes	A, B, C, D	PGS
58	GD3	GD3 34:0;O2	C68H123N3O29	[M-H]1-, [M-2H]2-	[M-2H]2-	yes	A, B, C, D	PGS
59	GD3	GD3 34:1;O2	C68H121N3O29	[M-H]1-, [M-2H]2-	[M-2H]2-	yes	A, B, C, D	BE, PGS
60	GD3	GD3 34:2;O2	C68H119N3O29		[M-2H]2-	no	C, D	PGS
61	GD3	GD3 35:0;O2	C69H125N3O29	[M-2H]2-	[M-2H]2-	no	B, C, D	PGS
62	GD3	GD3 35:1;O2	C69H123N3O29	[M-2H]2-	[M-2H]2-	no	B, C, D	PGS
63	GD3	GD3 36:0;O2	C70H127N3O29	[M-H]1-, [M-2H]2-	[M-H]1-, [M-2H]2-	yes	A, B, C, D	BE, PGS
64	GD3	GD3 36:1;O2	C70H125N3O29	[M-H]1-, [M-2H]2-	[M-2H]2-	yes	A, B, C, D	BE, PGS
65	GD3	GD3 36:2;O2	C70H123N3O29	[M-2H]2-	[M-2H]2-	yes	B, C, D	BE, PGS
66	GD3	GD3 37:0;O2	C71H129N3O29	[M-2H]2-	[M-2H]2-	no	A, B, C, D	PGS
67	GD3	GD3 37:1;O2	C71H127N3O29	[M-2H]2-	[M-2H]2-	no	A, B, C, D	PGS
68	GD3	GD3 38:0;O2	C72H131N3O29	[M-2H]2-	[M-2H]2-	yes	A, B, C, D	PGS
69	GD3	GD3 38:1;O2	C72H129N3O29	[M-H]1-, [M+Na-2H]1-	[M-2H]2-	yes	A, B, C, D	BE, PGS
70	GD3	GD3 38:2;O2	C72H127N3O29		[M-2H]2-	no	C, D	PGS
71	GD3	GD3 39:0;O2	C73H133N3O29	[M-2H]2-	[M-2H]2-	yes	A, B, C, D	PGS
72	GD3	GD3 39:1;O2	C73H131N3O29	[M-2H]2-	[M-2H]2-	yes	A, B, C, D	PGS
73	GD3	GD3 39:2;O2	C73H129N3O29	[M-2H]2-	[M-2H]2-	yes	B, C, D	PGS
74	GD3	GD3 40:1;O2	C74H133N3O29	[M-2H]2-	[M-2H]2-	yes	A, B, C, D	BE, PGS
75	GD3	GD3 40:2;O2	C74H131N3O29	[M-2H]2-	[M-2H]2-	yes	B, C, D	PGS
76	GD3	GD3 41:1;O2	C75H135N3O29	[M-2H]2-	[M-2H]2-	yes	A, B, C, D	BE, PGS
77	GD3	GD3 41:2;O2	C75H133N3O29	[M-2H]2-	[M-2H]2-	yes	A, B, C, D	BE, PGS
78	GD3	GD3 42:1;O2	C76H137N3O29	[M-2H]2-	[M-2H]2-	yes	A, B, C, D	BE, PGS
79	GD3	GD3 42:2;O2	C76H135N3O29	[M-2H]2-	[M-2H]2-	yes	A, B, C, D	BE, PGS
80	GD3	GD3 43:1;O2	C77H139N3O29	[M-2H]2-	[M-2H]2-	yes	A, B, C, D	PGS
81	GD3	GD3 43:2;O2	C77H137N3O29	[M-2H]2-	[M-2H]2-	yes	A, B, C, D	PGS
82	GD3	GD3 44:1;O2	C78H141N3O29	[M-2H]2-	[M-2H]2-	no	B, C, D	PGS
83	GD3	GD3 44:2;O2	C78H139N3O29		[M-2H]2-	no	C, D	PGS
84	GT1	GT1 34:1;O2	C93H161N5O47		[M-2H]2-, [M-3H]3-	no	C, D	BE, PGS
85	GT1	GT1 35:1;O2	C94H163N5O47		[M-2H]2-, [M-3H]3-	no	C, D	BE, PGS
86	GT1	GT1 36:0;O2	C95H167N5O47		[M-2H]2-, [M-3H]3-	yes	C, D	PGS
87	GT1	GT1 36:1;O2	C95H165N5O47	[M-2H]2-, [M-3H]3-	[M-2H]2-, [M-3H]3-	yes	A, B, C, D	BE, PGS
88	GT1	GT1 36:2;O2	C95H163N5O47	[M-2H]2-, [M-3H]3-	[M-2H]2-, [M-3H]3-	yes	A, B, C, D	BE, PGS
89	GT1	GT1 37:1;O2	C96H167N5O47		[M-2H]2-, [M-3H]3-	yes	C, D	BE, PGS
90	GT1	GT1 38:0;O2	C97H171N5O47	[M-2H]2-, [M-3H]3-	[M-2H]2-, [M-3H]3-	yes	A, B, C, D	BE, PGS
91	GT1	GT1 38:1;O2	C97H169N5O47	[M-2H]2-, [M-3H]3-	[M-2H]2-, [M-3H]3-	yes	A, B, C, D	BE, PGS
92	GT1	GT1 38:2;O2	C97H167N5O47	[M-2H]2-, [M-3H]3-	[M-2H]2-, [M-3H]3-	yes	A, B, C, D	BE, PGS
93	GT1	GT1 40:0;O2	C99H175N5O47		[M-2H]2-, [M-3H]3-	yes	C, D	BE, PGS
94	GT1	GT1 40:1;O2	C99H173N5O47		[M-2H]2-, [M-3H]3-	yes	C, D	BE, PGS
95	GT1	GT1 42:2;O2	C101H175N5O47		[M-2H]2-, [M-3H]3-	yes	C, D	BE, PGS
96	GT2	GT2 31:1;O2	C84H145N5O42	[M-2H]2-	[M-2H]2-	yes	A, B, C, D	PGS
97	GT2	GT2 33:1;O2	C86H149N5O42	[M-2H]2-	[M-2H]2-	yes	A, B, C, D	PGS
98	GT2	GT2 36:1;O2	C89H155N5O42		[M-2H]2-, [M-3H]3-	no	C, D	PGS
99	GT2	GT2 38:1;O2	C91H159N5O42		[M-2H]2-, [M-3H]3-	no	C, D	PGS
100	GT3	GT3 36:1;O2	C81H142N4O37		[M-3H]3-	no	D	BE, PGS
101	GT3	GT3 38:1;O2	C83H146N4O37		[M-3H]3-	no	D	BE, PGS
102	GT3	GT3 40:1;O2	C85H150N4O37		[M-3H]3-	no	D	BE, PGS
103	GT3	GT3 42:1;O2	C87H154N4O37		[M-3H]3-	no	D	BE, PGS
104	GT3	GT3 42:2;O2	C87H152N4O37		[M-3H]3-	no	D	BE, PGS
105	GQ1	GQ1 34:1;O2	C104H178N6O55		[M-2H]2-, [M-3H]3-, [M-4H]4-	no	C, D	PGS
106	GQ1	GQ1 36:1;O2	C106H182N6O55	[M-3H]3-, [M-4H]4-	[M-2H]2-, [M-3H]3-, [M-4H]4-	yes	B, C, D	BE, PGS
107	GQ1	GQ1 36:2;O2	C106H180N6O55	[M-3H]3-, [M-4H]4-	[M-2H]2-, [M-3H]3-, [M-4H]4-	no	B, C, D	BE, PGS
108	GQ1	GQ1 37:1;O2	C107H184N6O55		[M-2H]2-, [M-3H]3-, [M-4H]4-	no	C, D	PGS
109	GQ1	GQ1 38:1;O2	C108H186N6O55	[M-3H]3-, [M-4H]4-	[M-2H]2-, [M-3H]3-, [M-4H]4-	yes	B, C, D	BE, PGS
110	GQ1	GQ1 40:1;O2	C110H190N6O55		[M-3H]3-, [M-4H]4-	no	D	BE, PGS
111	GP1	GP1 36:1;O2	C117H199N7O63	[M-4H]4-	[M-2H]2-, [M-3H]3-, [M-4H]4-, [M-5H]5-	no	B, C, D	PGS
112	GP1	GP1 38:1;O2	C119H203N7O63	[M-4H]4-	[M-2H]2-, [M-3H]3-, [M-4H]4-, [M-5H]5-	no	B, C, D	PGS

## Sheet: IDs_LDA_unfiltered
Caption: LDA Dataset based on developed LDA extension for automated shotgun FAIMS ganglioside assignment
Unfiltered LDA output including GM to GO gangliosides as well as acetlyated and fucosylated modifications in all analyzed samples and [M-H] to [M-8H] ion species
No	File_Name	SampleType	Concentration	Solvent	Polarity	Mode	Method	Replicate	Injection	Repetition	Machine	MS_evidence_level	Lipid_species	Molecular_lipid_species	Mol._species_rank	Lipid_class	MS2_Fragment_names	MS2_Fragment_m/z	MS2_scans	MS2_RTs	Retention_time	Isotope_clusters	Lower_valley	Upper_valley	Lower_valley_10%	Upper_valley_10%	Lower_valley_50%	Upper_valley_50%	Low_m/z	Up_m/z	Low_m/z_10%	Up_m/z_10%	Low_m/z_50%	Up_m/z_50%	Peak_area_(total)	Peak_area_M0	Peak_area_M1	Peak_area_M2	Max_intensity	Target_m/z	Measured_m/z	Applied_m/z_correction	Corrected_measured_m/z	m/z_offset	ppm_error	Adduct	Charge	C_index_of_lipid_species	DB_index_of_lipid_species
1	BE_250ugmL_421AF_neg_FAIMS_MS1_E1_1_a	BE	250ugmL	AF	neg	FAIMS	MS1	E1	1	a	OrbiTrap_Lumos_shotgun	ms	GD1-Ac d36:1		NA	GD1-Ac			NA		null	M0+M1+M2	0	0.35	NA	NA	NA	NA	938.479	938.489	NA	NA	NA	NA	2.36901e+06	805877	856758	706371	NA	938.484	938.484	0	938.484	0	0	[M-2H]	2	36	1
2	BE_250ugmL_421AF_neg_FAIMS_MS1_E1_1_a	BE	250ugmL	AF	neg	FAIMS	MS1	E1	1	a	OrbiTrap_Lumos_shotgun	ms	GD3 d42:2		NA	GD3			NA		null	M0+M1	0	0.35	NA	NA	NA	NA	775.948	775.956	NA	NA	NA	NA	5410.61	2420.29	2990.32	NA	NA	775.952	775.952	0	775.952	0	0	[M-2H]	2	42	2
3	BE_250ugmL_421AF_neg_FAIMS_MS1_E1_1_a	BE	250ugmL	AF	neg	FAIMS	MS1	E1	1	a	OrbiTrap_Lumos_shotgun	ms	GD1 d34:0		NA	GD1			NA		null	M0+M1+M2	0	0.35	NA	NA	NA	NA	904.466	904.475	NA	NA	NA	NA	76113.3	50329.7	20209.9	5573.69	NA	904.471	904.471	0	904.471	0	0	[M-2H]	2	34	0
4	BE_250ugmL_421AF_neg_FAIMS_MS1_E1_1_a	BE	250ugmL	AF	neg	FAIMS	MS1	E1	1	a	OrbiTrap_Lumos_shotgun	ms	GD1 d34:1		NA	GD1			NA		null	M0+M1+M2	0	0.35	NA	NA	NA	NA	903.459	903.468	NA	NA	NA	NA	504940	246080	199429	59432	NA	903.463	903.463	0	903.463	0	0	[M-2H]	2	34	1
5	BE_250ugmL_421AF_neg_FAIMS_MS1_E1_1_a	BE	250ugmL	AF	neg	FAIMS	MS1	E1	1	a	OrbiTrap_Lumos_shotgun	ms	GD1 t35:0		NA	GD1			NA		null	M0+M1+M2	0	0.35	NA	NA	NA	NA	919.472	919.481	NA	NA	NA	NA	1.08516e+06	809689	222613	52862.1	NA	919.476	919.476	0	919.476	0	0	[M-2H]	2	35	0
6	BE_250ugmL_421AF_neg_FAIMS_MS1_E1_1_a	BE	250ugmL	AF	neg	FAIMS	MS1	E1	1	a	OrbiTrap_Lumos_shotgun	ms	GD1 d36:0		NA	GD1			NA		null	M0+M1+M2	0	0.35	NA	NA	NA	NA	918.482	918.491	NA	NA	NA	NA	14721907	8655836	5.0883e+06	977771	NA	918.487	918.487	0	918.487	0	0	[M-2H]	2	36	0
7	BE_250ugmL_421AF_neg_FAIMS_MS1_E1_1_a	BE	250ugmL	AF	neg	FAIMS	MS1	E1	1	a	OrbiTrap_Lumos_shotgun	ms	GD1 d36:1		NA	GD1			NA		null	M0+M1+M2	0	0.35	NA	NA	NA	NA	917.474	917.483	NA	NA	NA	NA	58903488	20314052	26615378	11974056	NA	917.479	917.479	0	917.479	0	0	[M-2H]	2	36	1
8	BE_250ugmL_421AF_neg_FAIMS_MS1_E1_1_a	BE	250ugmL	AF	neg	FAIMS	MS1	E1	1	a	OrbiTrap_Lumos_shotgun	ms	GD1 d36:2		NA	GD1			NA		null	M0+M1+M2	0	0.35	NA	NA	NA	NA	916.466	916.476	NA	NA	NA	NA	21034086	1.21869e+06	1.13964e+06	18675756	NA	916.471	916.471	0	916.471	0	0	[M-2H]	2	36	2
9	BE_250ugmL_421AF_neg_FAIMS_MS1_E1_1_a	BE	250ugmL	AF	neg	FAIMS	MS1	E1	1	a	OrbiTrap_Lumos_shotgun	ms	GD1 d37:0		NA	GD1			NA		null	M0+M1+M2	0	0.35	NA	NA	NA	NA	925.49	925.499	NA	NA	NA	NA	69903.2	58312.6	8816.36	2774.22	NA	925.494	925.494	0	925.494	0	0	[M-2H]	2	37	0
10	BE_250ugmL_421AF_neg_FAIMS_MS1_E1_1_a	BE	250ugmL	AF	neg	FAIMS	MS1	E1	1	a	OrbiTrap_Lumos_shotgun	ms	GD1 d37:1		NA	GD1			NA		null	M0+M1+M2	0	0.35	NA	NA	NA	NA	924.482	924.491	NA	NA	NA	NA	935798	418000	424450	93348.3	NA	924.487	924.487	0	924.487	0	0	[M-2H]	2	37	1
11	BE_250ugmL_421AF_neg_FAIMS_MS1_E1_1_a	BE	250ugmL	AF	neg	FAIMS	MS1	E1	1	a	OrbiTrap_Lumos_shotgun	ms	GD1 t37:0		NA	GD1			NA		null	M0+M1+M2	0	0.35	NA	NA	NA	NA	933.487	933.496	NA	NA	NA	NA	996350	551781	364183	80385.6	NA	933.492	933.492	0	933.492	0	0	[M-2H]	2	37	0
12	BE_250ugmL_421AF_neg_FAIMS_MS1_E1_1_a	BE	250ugmL	AF	neg	FAIMS	MS1	E1	1	a	OrbiTrap_Lumos_shotgun	ms	GD1 d38:0		NA	GD1			NA		null	M0+M1+M2	0	0.35	NA	NA	NA	NA	932.498	932.507	NA	NA	NA	NA	12703946	8706520	2.89899e+06	1.09844e+06	NA	932.502	932.502	0	932.502	0	0	[M-2H]	2	38	0
13	BE_250ugmL_421AF_neg_FAIMS_MS1_E1_1_a	BE	250ugmL	AF	neg	FAIMS	MS1	E1	1	a	OrbiTrap_Lumos_shotgun	ms	GD1 d38:1		NA	GD1			NA		null	M0+M1+M2	0	0.35	NA	NA	NA	NA	931.49	931.499	NA	NA	NA	NA	53798740	23461524	16789586	13547629	NA	931.494	931.494	0	931.494	0	0	[M-2H]	2	38	1
14	BE_250ugmL_421AF_neg_FAIMS_MS1_E1_1_a	BE	250ugmL	AF	neg	FAIMS	MS1	E1	1	a	OrbiTrap_Lumos_shotgun	ms	GD1 d38:2		NA	GD1			NA		null	M0+M1+M2	0	0.35	NA	NA	NA	NA	930.482	930.491	NA	NA	NA	NA	23295844	826673	876801	21592370	NA	930.487	930.487	0	930.487	0	0	[M-2H]	2	38	2
15	BE_250ugmL_421AF_neg_FAIMS_MS1_E1_1_a	BE	250ugmL	AF	neg	FAIMS	MS1	E1	1	a	OrbiTrap_Lumos_shotgun	ms	GD1 t38:1		NA	GD1			NA		null	M0+M1+M2	0	0.35	NA	NA	NA	NA	939.487	939.497	NA	NA	NA	NA	1.28138e+06	621962	392859	266559	NA	939.492	939.492	0	939.492	0	0	[M-2H]	2	38	1
16	BE_250ugmL_421AF_neg_FAIMS_MS1_E1_1_a	BE	250ugmL	AF	neg	FAIMS	MS1	E1	1	a	OrbiTrap_Lumos_shotgun	ms	GD1 d39:1		NA	GD1			NA		null	M0+M1+M2	0	0.35	NA	NA	NA	NA	938.498	938.507	NA	NA	NA	NA	150048	82124.5	42207.1	25716.8	NA	938.502	938.502	0	938.502	0	0	[M-2H]	2	39	1
17	BE_250ugmL_421AF_neg_FAIMS_MS1_E1_1_a	BE	250ugmL	AF	neg	FAIMS	MS1	E1	1	a	OrbiTrap_Lumos_shotgun	ms	GD1 d40:0		NA	GD1			NA		null	M0+M1+M2	0	0.35	NA	NA	NA	NA	946.513	946.523	NA	NA	NA	NA	313729	207040	97179.5	9509.32	NA	946.518	946.518	0	946.518	0	0	[M-2H]	2	40	0
18	BE_250ugmL_421AF_neg_FAIMS_MS1_E1_1_a	BE	250ugmL	AF	neg	FAIMS	MS1	E1	1	a	OrbiTrap_Lumos_shotgun	ms	GD1 d40:1		NA	GD1			NA		null	M0+M1+M2	0	0.35	NA	NA	NA	NA	945.505	945.515	NA	NA	NA	NA	1.43876e+06	514871	652302	271589	NA	945.51	945.51	0	945.51	0	0	[M-2H]	2	40	1
19	BE_250ugmL_421AF_neg_FAIMS_MS1_E1_1_a	BE	250ugmL	AF	neg	FAIMS	MS1	E1	1	a	OrbiTrap_Lumos_shotgun	ms	GD1 d42:2		NA	GD1			NA		null	M0+M1+M2	0	0.35	NA	NA	NA	NA	958.513	958.523	NA	NA	NA	NA	454402	158824	168963	126616	NA	958.518	958.518	0	958.518	0	0	[M-2H]	2	42	2
20	BE_250ugmL_421AF_neg_FAIMS_MS1_E1_1_a	BE	250ugmL	AF	neg	FAIMS	MS1	E1	1	a	OrbiTrap_Lumos_shotgun	ms	GD1 t48:6		NA	GD1			NA		null	M0+M1+M2	0	0.35	NA	NA	NA	NA	1004.53	1004.54	NA	NA	NA	NA	1.42152e+06	490504	702241	228774	NA	1004.53	1004.53	0	1004.53	0	0	[M-2H]	2	48	6
21	BE_250ugmL_421AF_neg_FAIMS_MS1_E1_1_a	BE	250ugmL	AF	neg	FAIMS	MS1	E1	1	a	OrbiTrap_Lumos_shotgun	ms	GM2 d43:6		NA	GM2			NA		null	M0+M1	0	0.35	NA	NA	NA	NA	1470.84	1470.86	NA	NA	NA	NA	14878.4	13335.5	1542.92	NA	NA	1470.85	1470.85	0	1470.85	0	0	[M-H]	1	43	6
22	BE_250ugmL_421AF_neg_FAIMS_MS1_E1_1_a	BE	250ugmL	AF	neg	FAIMS	MS1	E1	1	a	OrbiTrap_Lumos_shotgun	ms	GM1 d36:0		NA	GM1			NA		null	M0+M1+M2	0	0.35	NA	NA	NA	NA	1546.88	1546.89	NA	NA	NA	NA	570970	387191	121965	61813.7	NA	1546.88	1546.88	0	1546.88	0	0	[M-H]	1	36	0
23	BE_250ugmL_421AF_neg_FAIMS_MS1_E1_1_a	BE	250ugmL	AF	neg	FAIMS	MS1	E1	1	a	OrbiTrap_Lumos_shotgun	ms	GM1 d36:1		NA	GM1			NA		null	M0+M1+M2	0	0.35	NA	NA	NA	NA	1544.86	1544.88	NA	NA	NA	NA	4638551	2.2099e+06	1.63581e+06	792846	NA	1544.87	1544.87	0	1544.87	0	0	[M-H]	1	36	1
24	BE_250ugmL_421AF_neg_FAIMS_MS1_E1_1_a	BE	250ugmL	AF	neg	FAIMS	MS1	E1	1	a	OrbiTrap_Lumos_shotgun	ms	GM1 d38:0		NA	GM1			NA		null	M0+M1+M2	0	0.35	NA	NA	NA	NA	1574.91	1574.92	NA	NA	NA	NA	465617	294902	151569	19145.5	NA	1574.92	1574.92	0	1574.92	0	0	[M-H]	1	38	0
25	BE_250ugmL_421AF_neg_FAIMS_MS1_E1_1_a	BE	250ugmL	AF	neg	FAIMS	MS1	E1	1	a	OrbiTrap_Lumos_shotgun	ms	GM1 d38:1		NA	GM1			NA		null	M0+M1+M2	0	0.35	NA	NA	NA	NA	1572.89	1572.91	NA	NA	NA	NA	2.67842e+06	1.19024e+06	991211	496971	NA	1572.9	1572.9	0	1572.9	0	0	[M-H]	1	38	1
26	BE_250ugmL_421AF_neg_FAIMS_MS1_E1_1_a	BE	250ugmL	AF	neg	FAIMS	MS1	E1	1	a	OrbiTrap_Lumos_shotgun	ms	GT2 d31:1		NA	GT2			NA		null	M0+M1+M2	0	0.35	NA	NA	NA	NA	946.956	946.966	NA	NA	NA	NA	24832.1	10967.2	11068	2796.87	NA	946.961	946.961	0	946.961	0	0	[M-2H]	2	31	1
27	BE_250ugmL_421AF_neg_FAIMS_MS1_E1_1_a	BE	250ugmL	AF	neg	FAIMS	MS1	E1	1	a	OrbiTrap_Lumos_shotgun	ms	GT2 d33:1		NA	GT2			NA		null	M0+M1+M2	0	0.35	NA	NA	NA	NA	960.972	960.981	NA	NA	NA	NA	84564.9	63323.7	20158	1083.16	NA	960.977	960.977	0	960.977	0	0	[M-2H]	2	33	1
28	BE_250ugmL_421AF_neg_FAIMS_MS1_E1_1_a	BE	250ugmL	AF	neg	FAIMS	MS1	E1	1	a	OrbiTrap_Lumos_shotgun	ms	GT2 d33:2		NA	GT2			NA		null	M0+M1+M2	0	0.35	NA	NA	NA	NA	959.964	959.974	NA	NA	NA	NA	639233	367846	209821	61566.6	NA	959.969	959.969	0	959.969	0	0	[M-2H]	2	33	2
29	BE_250ugmL_421AF_neg_FAIMS_MS1_E1_1_a	BE	250ugmL	AF	neg	FAIMS	MS1	E1	1	a	OrbiTrap_Lumos_shotgun	ms	GT2 d35:2		NA	GT2			NA		null	M0+M1+M2	0	0.35	NA	NA	NA	NA	973.98	973.989	NA	NA	NA	NA	725815	516973	153179	55663.4	NA	973.984	973.984	0	973.984	0	0	[M-2H]	2	35	2
30	BE_250ugmL_421AF_neg_FAIMS_MS1_E1_1_a	BE	250ugmL	AF	neg	FAIMS	MS1	E1	1	a	OrbiTrap_Lumos_shotgun	ms	GT2 t38:0		NA	GT2			NA		null	M0+M1+M2	0	0.35	NA	NA	NA	NA	1005.02	1005.03	NA	NA	NA	NA	2.04486e+06	1.14588e+06	519694	379280	NA	1005.02	1005.02	0	1005.02	0	0	[M-2H]	2	38	0
31	BE_250ugmL_421AF_neg_FAIMS_MS1_E1_1_a	BE	250ugmL	AF	neg	FAIMS	MS1	E1	1	a	OrbiTrap_Lumos_shotgun	ms	GT1 d36:0		NA	GT1			NA		null	M0+M1	0	0.35	NA	NA	NA	NA	1064.03	1064.04	NA	NA	NA	NA	37800.5	34049.5	3751.05	NA	NA	1064.03	1064.03	0	1064.03	0	0	[M-2H]	2	36	0
32	BE_250ugmL_421AF_neg_FAIMS_MS1_E1_1_a	BE	250ugmL	AF	neg	FAIMS	MS1	E1	1	a	OrbiTrap_Lumos_shotgun	ms	GT1 d36:1		NA	GT1			NA		null	M0+M1+M2	0	0.35	NA	NA	NA	NA	1063.02	1063.03	NA	NA	NA	NA	230756	85027.8	98126.3	47601.9	NA	1063.03	1063.03	0	1063.03	0	0	[M-2H]	2	36	1
33	BE_250ugmL_421AF_neg_FAIMS_MS1_E1_1_a	BE	250ugmL	AF	neg	FAIMS	MS1	E1	1	a	OrbiTrap_Lumos_shotgun	ms	GT1 d38:0		NA	GT1			NA		null	M0+M1+M2	0	0.35	NA	NA	NA	NA	1078.04	1078.06	NA	NA	NA	NA	145416	116245	25456.1	3714.6	NA	1078.05	1078.05	0	1078.05	0	0	[M-2H]	2	38	0
34	BE_250ugmL_421AF_neg_FAIMS_MS1_E1_1_a	BE	250ugmL	AF	neg	FAIMS	MS1	E1	1	a	OrbiTrap_Lumos_shotgun	ms	GT1 d38:1		NA	GT1			NA		null	M0+M1+M2	0	0.35	NA	NA	NA	NA	1077.04	1077.05	NA	NA	NA	NA	357351	118633	148064	90653.5	NA	1077.04	1077.04	0	1077.04	0	0	[M-2H]	2	38	1
35	BE_250ugmL_421AF_neg_FAIMS_MS1_E1_1_a	BE	250ugmL	AF	neg	FAIMS	MS1	E1	1	a	OrbiTrap_Lumos_shotgun	ms	GT1 t38:1		NA	GT1			NA		null	M0+M1	0	0.35	NA	NA	NA	NA	1085.03	1085.04	NA	NA	NA	NA	7833.7	5658.38	2175.31	NA	NA	1085.04	1085.04	0	1085.04	0	0	[M-2H]	2	38	1
36	BE_250ugmL_421AF_neg_FAIMS_MS1_E1_1_a	BE	250ugmL	AF	neg	FAIMS	MS1	E1	1	a	OrbiTrap_Lumos_shotgun	ms	GT1 d39:1		NA	GT1			NA		null	M0+M1	0	0.35	NA	NA	NA	NA	1084.04	1084.06	NA	NA	NA	NA	1173.4	839.627	333.777	NA	NA	1084.05	1084.05	0	1084.05	0	0	[M-2H]	2	39	1
37	BE_250ugmL_421AF_neg_FAIMS_MS1_E9_1_b	BE	250ugmL	AF	neg	FAIMS	MS1	E9	1	b	OrbiTrap_Lumos_shotgun	ms	GD1-Ac d36:1		NA	GD1-Ac			NA		null	M0+M1+M2	0	0.35	NA	NA	NA	NA	938.479	938.489	NA	NA	NA	NA	1271077	379521	505267	386289	NA	938.484	938.484	0	938.484	0	0	[M-2H]	2	36	1
38	BE_250ugmL_421AF_neg_FAIMS_MS1_E9_1_b	BE	250ugmL	AF	neg	FAIMS	MS1	E9	1	b	OrbiTrap_Lumos_shotgun	ms	GD3 d34:0		NA	GD3			NA		null	M0+M1	0	0.35	NA	NA	NA	NA	721.901	721.908	NA	NA	NA	NA	2995.37	1827.89	1167.48	NA	NA	721.905	721.905	0	721.905	0	0	[M-2H]	2	34	0
39	BE_250ugmL_421AF_neg_FAIMS_MS1_E9_1_b	BE	250ugmL	AF	neg	FAIMS	MS1	E9	1	b	OrbiTrap_Lumos_shotgun	ms	GD1 d34:1		NA	GD1			NA		null	M0+M1+M2	0	0.35	NA	NA	NA	NA	903.459	903.468	NA	NA	NA	NA	122325	43770.3	71058.3	7496.72	NA	903.463	903.463	0	903.463	0	0	[M-2H]	2	34	1
40	BE_250ugmL_421AF_neg_FAIMS_MS1_E9_1_b	BE	250ugmL	AF	neg	FAIMS	MS1	E9	1	b	OrbiTrap_Lumos_shotgun	ms	GD1 t35:0		NA	GD1			NA		null	M0+M1+M2	0	0.35	NA	NA	NA	NA	919.472	919.481	NA	NA	NA	NA	469061	349000	103116	16946.1	NA	919.476	919.476	0	919.476	0	0	[M-2H]	2	35	0
41	BE_250ugmL_421AF_neg_FAIMS_MS1_E9_1_b	BE	250ugmL	AF	neg	FAIMS	MS1	E9	1	b	OrbiTrap_Lumos_shotgun	ms	GD1 d36:0		NA	GD1			NA		null	M0+M1+M2	0	0.35	NA	NA	NA	NA	918.482	918.491	NA	NA	NA	NA	6202612	4639115	1.13384e+06	429658	NA	918.487	918.487	0	918.487	0	0	[M-2H]	2	36	0
42	BE_250ugmL_421AF_neg_FAIMS_MS1_E9_1_b	BE	250ugmL	AF	neg	FAIMS	MS1	E9	1	b	OrbiTrap_Lumos_shotgun	ms	GD1 d36:1		NA	GD1			NA		null	M0+M1+M2	0	0.35	NA	NA	NA	NA	917.474	917.483	NA	NA	NA	NA	27505372	12430815	8.37237e+06	6702185	NA	917.479	917.479	0	917.479	0	0	[M-2H]	2	36	1
43	BE_250ugmL_421AF_neg_FAIMS_MS1_E9_1_b	BE	250ugmL	AF	neg	FAIMS	MS1	E9	1	b	OrbiTrap_Lumos_shotgun	ms	GD1 d36:2		NA	GD1			NA		null	M0+M1+M2	0	0.35	NA	NA	NA	NA	916.466	916.476	NA	NA	NA	NA	13616220	382495	529537	12704189	NA	916.471	916.471	0	916.471	0	0	[M-2H]	2	36	2
44	BE_250ugmL_421AF_neg_FAIMS_MS1_E9_1_b	BE	250ugmL	AF	neg	FAIMS	MS1	E9	1	b	OrbiTrap_Lumos_shotgun	ms	GD1 d37:0		NA	GD1			NA		null	M0+M1+M2	0	0.35	NA	NA	NA	NA	925.49	925.499	NA	NA	NA	NA	36388.1	31339.5	3967.12	1081.56	NA	925.494	925.494	0	925.494	0	0	[M-2H]	2	37	0
45	BE_250ugmL_421AF_neg_FAIMS_MS1_E9_1_b	BE	250ugmL	AF	neg	FAIMS	MS1	E9	1	b	OrbiTrap_Lumos_shotgun	ms	GD1 d37:1		NA	GD1			NA		null	M0+M1+M2	0	0.35	NA	NA	NA	NA	924.482	924.491	NA	NA	NA	NA	475015	221731	212042	41242.2	NA	924.487	924.487	0	924.487	0	0	[M-2H]	2	37	1
46	BE_250ugmL_421AF_neg_FAIMS_MS1_E9_1_b	BE	250ugmL	AF	neg	FAIMS	MS1	E9	1	b	OrbiTrap_Lumos_shotgun	ms	GD1 t37:0		NA	GD1			NA		null	M0+M1+M2	0	0.35	NA	NA	NA	NA	933.487	933.496	NA	NA	NA	NA	754138	560182	173334	20622.3	NA	933.492	933.492	0	933.492	0	0	[M-2H]	2	37	0
47	BE_250ugmL_421AF_neg_FAIMS_MS1_E9_1_b	BE	250ugmL	AF	neg	FAIMS	MS1	E9	1	b	OrbiTrap_Lumos_shotgun	ms	GD1 d38:0		NA	GD1			NA		null	M0+M1+M2	0	0.35	NA	NA	NA	NA	932.498	932.507	NA	NA	NA	NA	6.4934e+06	4.76447e+06	1250138	478799	NA	932.502	932.502	0	932.502	0	0	[M-2H]	2	38	0
48	BE_250ugmL_421AF_neg_FAIMS_MS1_E9_1_b	BE	250ugmL	AF	neg	FAIMS	MS1	E9	1	b	OrbiTrap_Lumos_shotgun	ms	GD1 d38:1		NA	GD1			NA		null	M0+M1+M2	0	0.35	NA	NA	NA	NA	931.49	931.499	NA	NA	NA	NA	24747600	10901591	9928013	3.918e+06	NA	931.494	931.494	0	931.494	0	0	[M-2H]	2	38	1
49	BE_250ugmL_421AF_neg_FAIMS_MS1_E9_1_b	BE	250ugmL	AF	neg	FAIMS	MS1	E9	1	b	OrbiTrap_Lumos_shotgun	ms	GD1 d38:2		NA	GD1			NA		null	M0+M1+M2	0	0.35	NA	NA	NA	NA	930.482	930.491	NA	NA	NA	NA	8714627	472733	378354	7863540	NA	930.487	930.487	0	930.487	0	0	[M-2H]	2	38	2
50	BE_250ugmL_421AF_neg_FAIMS_MS1_E9_1_b	BE	250ugmL	AF	neg	FAIMS	MS1	E9	1	b	OrbiTrap_Lumos_shotgun	ms	GD1 t38:1		NA	GD1			NA		null	M0+M1+M2	0	0.35	NA	NA	NA	NA	939.487	939.497	NA	NA	NA	NA	640884	312314	221634	106936	NA	939.492	939.492	0	939.492	0	0	[M-2H]	2	38	1
51	BE_250ugmL_421AF_neg_FAIMS_MS1_E9_1_b	BE	250ugmL	AF	neg	FAIMS	MS1	E9	1	b	OrbiTrap_Lumos_shotgun	ms	GD1 d39:1		NA	GD1			NA		null	M0+M1+M2	0	0.35	NA	NA	NA	NA	938.498	938.507	NA	NA	NA	NA	29602.1	13864.5	12893.4	2844.24	NA	938.502	938.502	0	938.502	0	0	[M-2H]	2	39	1
52	BE_250ugmL_421AF_neg_FAIMS_MS1_E9_1_b	BE	250ugmL	AF	neg	FAIMS	MS1	E9	1	b	OrbiTrap_Lumos_shotgun	ms	GD1 d40:0		NA	GD1			NA		null	M0+M1+M2	0	0.35	NA	NA	NA	NA	946.513	946.523	NA	NA	NA	NA	114565	95581.9	16730.3	2253.27	NA	946.518	946.518	0	946.518	0	0	[M-2H]	2	40	0
53	BE_250ugmL_421AF_neg_FAIMS_MS1_E9_1_b	BE	250ugmL	AF	neg	FAIMS	MS1	E9	1	b	OrbiTrap_Lumos_shotgun	ms	GD1 d40:1		NA	GD1			NA		null	M0+M1+M2	0	0.35	NA	NA	NA	NA	945.505	945.515	NA	NA	NA	NA	574242	208952	202931	162359	NA	945.51	945.51	0	945.51	0	0	[M-2H]	2	40	1
54	BE_250ugmL_421AF_neg_FAIMS_MS1_E9_1_b	BE	250ugmL	AF	neg	FAIMS	MS1	E9	1	b	OrbiTrap_Lumos_shotgun	ms	GD1 d42:2		NA	GD1			NA		null	M0+M1+M2	0	0.35	NA	NA	NA	NA	958.513	958.523	NA	NA	NA	NA	122466	23469.1	51200.8	47795.8	NA	958.518	958.518	0	958.518	0	0	[M-2H]	2	42	2
55	BE_250ugmL_421AF_neg_FAIMS_MS1_E9_1_b	BE	250ugmL	AF	neg	FAIMS	MS1	E9	1	b	OrbiTrap_Lumos_shotgun	ms	GD1 t48:6		NA	GD1			NA		null	M0+M1+M2	0	0.35	NA	NA	NA	NA	1004.53	1004.54	NA	NA	NA	NA	439178	202408	132852	103918	NA	1004.53	1004.53	0	1004.53	0	0	[M-2H]	2	48	6
56	BE_250ugmL_421AF_neg_FAIMS_MS1_E9_1_b	BE	250ugmL	AF	neg	FAIMS	MS1	E9	1	b	OrbiTrap_Lumos_shotgun	ms	GM2 d43:6		NA	GM2			NA		null	M0+M1	0	0.35	NA	NA	NA	NA	1470.84	1470.86	NA	NA	NA	NA	1523.9	1091.26	432.64	NA	NA	1470.85	1470.85	0	1470.85	0	0	[M-H]	1	43	6
57	BE_250ugmL_421AF_neg_FAIMS_MS1_E9_1_b	BE	250ugmL	AF	neg	FAIMS	MS1	E9	1	b	OrbiTrap_Lumos_shotgun	ms	GM1 d36:0		NA	GM1			NA		null	M0+M1+M2	0	0.35	NA	NA	NA	NA	1546.88	1546.89	NA	NA	NA	NA	241662	183067	56371.7	2223.39	NA	1546.88	1546.88	0	1546.88	0	0	[M-H]	1	36	0
58	BE_250ugmL_421AF_neg_FAIMS_MS1_E9_1_b	BE	250ugmL	AF	neg	FAIMS	MS1	E9	1	b	OrbiTrap_Lumos_shotgun	ms	GM1 d36:1		NA	GM1			NA		null	M0+M1+M2	0	0.35	NA	NA	NA	NA	1544.86	1544.88	NA	NA	NA	NA	1.65802e+06	744070	616066	297883	NA	1544.87	1544.87	0	1544.87	0	0	[M-H]	1	36	1
59	BE_250ugmL_421AF_neg_FAIMS_MS1_E9_1_b	BE	250ugmL	AF	neg	FAIMS	MS1	E9	1	b	OrbiTrap_Lumos_shotgun	ms	GM1 d38:0		NA	GM1			NA		null	M0+M1+M2	0	0.35	NA	NA	NA	NA	1574.91	1574.92	NA	NA	NA	NA	133618	118219	15013.6	385.653	NA	1574.92	1574.92	0	1574.92	0	0	[M-H]	1	38	0
60	BE_250ugmL_421AF_neg_FAIMS_MS1_E9_1_b	BE	250ugmL	AF	neg	FAIMS	MS1	E9	1	b	OrbiTrap_Lumos_shotgun	ms	GM1 d38:1		NA	GM1			NA		null	M0+M1+M2	0	0.35	NA	NA	NA	NA	1572.89	1572.91	NA	NA	NA	NA	999103	447668	370651	180784	NA	1572.9	1572.9	0	1572.9	0	0	[M-H]	1	38	1
61	BE_250ugmL_421AF_neg_FAIMS_MS1_E9_1_b	BE	250ugmL	AF	neg	FAIMS	MS1	E9	1	b	OrbiTrap_Lumos_shotgun	ms	GT2 d33:2		NA	GT2			NA		null	M0+M1+M2	0	0.35	NA	NA	NA	NA	959.964	959.974	NA	NA	NA	NA	182206	110624	54774.3	16808.1	NA	959.969	959.969	0	959.969	0	0	[M-2H]	2	33	2
62	BE_250ugmL_421AF_neg_FAIMS_MS1_E9_1_b	BE	250ugmL	AF	neg	FAIMS	MS1	E9	1	b	OrbiTrap_Lumos_shotgun	ms	GT2 d35:2		NA	GT2			NA		null	M0+M1+M2	0	0.35	NA	NA	NA	NA	973.98	973.989	NA	NA	NA	NA	116203	67338.1	38299.4	10565	NA	973.984	973.984	0	973.984	0	0	[M-2H]	2	35	2
63	BE_250ugmL_421AF_neg_FAIMS_MS1_E9_1_b	BE	250ugmL	AF	neg	FAIMS	MS1	E9	1	b	OrbiTrap_Lumos_shotgun	ms	GT2 t38:0		NA	GT2			NA		null	M0+M1+M2	0	0.35	NA	NA	NA	NA	1005.02	1005.03	NA	NA	NA	NA	824569	436470	254983	133116	NA	1005.02	1005.02	0	1005.02	0	0	[M-2H]	2	38	0
64	BE_250ugmL_421AF_neg_FAIMS_MS1_E9_1_b	BE	250ugmL	AF	neg	FAIMS	MS1	E9	1	b	OrbiTrap_Lumos_shotgun	ms	GT1 d36:1		NA	GT1			NA		null	M0+M1+M2	0	0.35	NA	NA	NA	NA	1063.02	1063.03	NA	NA	NA	NA	42292.8	14563.7	9935.28	17793.8	NA	1063.03	1063.03	0	1063.03	0	0	[M-2H]	2	36	1
65	BE_250ugmL_421AF_neg_FAIMS_MS1_E9_1_b	BE	250ugmL	AF	neg	FAIMS	MS1	E9	1	b	OrbiTrap_Lumos_shotgun	ms	GT1 d38:0		NA	GT1			NA		null	M0+M1	0	0.35	NA	NA	NA	NA	1078.04	1078.06	NA	NA	NA	NA	25322.3	16133.9	9188.33	NA	NA	1078.05	1078.05	0	1078.05	0	0	[M-2H]	2	38	0
66	BE_250ugmL_421AF_neg_FAIMS_MS1_E9_1_b	BE	250ugmL	AF	neg	FAIMS	MS1	E9	1	b	OrbiTrap_Lumos_shotgun	ms	GT1 d38:1		NA	GT1			NA		null	M0+M1+M2	0	0.35	NA	NA	NA	NA	1077.04	1077.05	NA	NA	NA	NA	98934.4	50641.9	25743	22549.5	NA	1077.04	1077.04	0	1077.04	0	0	[M-2H]	2	38	1
67	BE_250ugmL_421AF_neg_FAIMS_auto5MS2_E1_1	BE	250ugmL	AF	neg	FAIMS	auto5MS2	E1	1	NA	OrbiTrap_Lumos_shotgun	ms	GO1 d41:6		NA	GO1			NA		null	M0+M1	0.08	6	NA	NA	NA	NA	909.874	909.883	NA	NA	NA	NA	3622.8	2642.94	979.861	NA	NA	909.879	909.879	0	909.879	0	0	[M-4H]	4	41	6
68	BE_250ugmL_421AF_neg_FAIMS_auto5MS2_E1_1	BE	250ugmL	AF	neg	FAIMS	auto5MS2	E1	1	NA	OrbiTrap_Lumos_shotgun	ms	GO1 t36:4		NA	GO1			NA		null	M0+M1+M2	0.08	6	NA	NA	NA	NA	717.688	717.695	NA	NA	NA	NA	27155.7	13191.1	8419.62	5545.03	NA	717.691	717.691	0	717.691	0	0	[M-5H]	3	36	4
69	BE_250ugmL_421AF_neg_FAIMS_auto5MS2_E1_1	BE	250ugmL	AF	neg	FAIMS	auto5MS2	E1	1	NA	OrbiTrap_Lumos_shotgun	ms	GD3 d34:1		NA	GD3			NA		null	M0+M1+M2	0.08	6	NA	NA	NA	NA	720.893	720.901	NA	NA	NA	NA	12297.5	5254.68	5066.49	1976.31	NA	720.897	720.897	0	720.897	0	0	[M-2H]	2	34	1
70	BE_250ugmL_421AF_neg_FAIMS_auto5MS2_E1_1	BE	250ugmL	AF	neg	FAIMS	auto5MS2	E1	1	NA	OrbiTrap_Lumos_shotgun	ms	GD3 d38:0		NA	GD3			NA		null	M0+M1+M2	0.08	6	NA	NA	NA	NA	749.932	749.94	NA	NA	NA	NA	116798	96584.2	18433.8	1780.36	NA	749.936	749.936	0	749.936	0	0	[M-2H]	2	38	0
71	BE_250ugmL_421AF_neg_FAIMS_auto5MS2_E1_1	BE	250ugmL	AF	neg	FAIMS	auto5MS2	E1	1	NA	OrbiTrap_Lumos_shotgun	ms	GD3 d38:1		NA	GD3			NA		null	M0+M1+M2	0.08	6	NA	NA	NA	NA	748.925	748.932	NA	NA	NA	NA	731739	385647	215606	130485	NA	748.928	748.928	0	748.928	0	0	[M-2H]	2	38	1
72	BE_250ugmL_421AF_neg_FAIMS_auto5MS2_E1_1	BE	250ugmL	AF	neg	FAIMS	auto5MS2	E1	1	NA	OrbiTrap_Lumos_shotgun	ms	GD3 d36:2		NA	GD3			NA		null	M0+M1+M2	0.08	6	NA	NA	NA	NA	733.901	733.909	NA	NA	NA	NA	1.82025e+06	18678.5	26336.8	1.77524e+06	NA	733.905	733.905	0	733.905	0	0	[M-2H]	2	36	2
73	BE_250ugmL_421AF_neg_FAIMS_auto5MS2_E1_1	BE	250ugmL	AF	neg	FAIMS	auto5MS2	E1	1	NA	OrbiTrap_Lumos_shotgun	ms	GD3 d39:1		NA	GD3			NA		null	M0+M1	0.08	6	NA	NA	NA	NA	755.932	755.94	NA	NA	NA	NA	10880.1	8502.9	2377.25	NA	NA	755.936	755.936	0	755.936	0	0	[M-2H]	2	39	1
74	BE_250ugmL_421AF_neg_FAIMS_auto5MS2_E1_1	BE	250ugmL	AF	neg	FAIMS	auto5MS2	E1	1	NA	OrbiTrap_Lumos_shotgun	ms	GD3 d42:1		NA	GD3			NA		null	M0+M1	0.08	6	NA	NA	NA	NA	776.956	776.963	NA	NA	NA	NA	32757.5	28554.1	4203.46	NA	NA	776.96	776.96	0	776.96	0	0	[M-2H]	2	42	1
75	BE_250ugmL_421AF_neg_FAIMS_auto5MS2_E1_1	BE	250ugmL	AF	neg	FAIMS	auto5MS2	E1	1	NA	OrbiTrap_Lumos_shotgun	ms	GD3 d42:2		NA	GD3			NA		null	M0+M1+M2	0.08	6	NA	NA	NA	NA	775.948	775.956	NA	NA	NA	NA	133693	63513.2	40738.7	29440.8	NA	775.952	775.952	0	775.952	0	0	[M-2H]	2	42	2
76	BE_250ugmL_421AF_neg_FAIMS_auto5MS2_E1_1	BE	250ugmL	AF	neg	FAIMS	auto5MS2	E1	1	NA	OrbiTrap_Lumos_shotgun	ms	GD3 d40:1		NA	GD3			NA		null	M0+M1+M2	0.08	6	NA	NA	NA	NA	762.94	762.948	NA	NA	NA	NA	63864.1	29773.9	15356.9	18733.4	NA	762.944	762.944	0	762.944	0	0	[M-2H]	2	40	1
77	BE_250ugmL_421AF_neg_FAIMS_auto5MS2_E1_1	BE	250ugmL	AF	neg	FAIMS	auto5MS2	E1	1	NA	OrbiTrap_Lumos_shotgun	ms	GD3 d41:1		NA	GD3			NA		null	M0+M1	0.08	6	NA	NA	NA	NA	769.948	769.956	NA	NA	NA	NA	26410.3	18634.5	7775.79	NA	NA	769.952	769.952	0	769.952	0	0	[M-2H]	2	41	1
78	BE_250ugmL_421AF_neg_FAIMS_auto5MS2_E1_1	BE	250ugmL	AF	neg	FAIMS	auto5MS2	E1	1	NA	OrbiTrap_Lumos_shotgun	ms	GD3 d41:2		NA	GD3			NA		null	M0+M1+M2	0.08	6	NA	NA	NA	NA	768.94	768.948	NA	NA	NA	NA	23322.7	5767.86	5050.32	12504.6	NA	768.944	768.944	0	768.944	0	0	[M-2H]	2	41	2
79	BE_250ugmL_421AF_neg_FAIMS_auto5MS2_E1_1	BE	250ugmL	AF	neg	FAIMS	auto5MS2	E1	1	NA	OrbiTrap_Lumos_shotgun	ms	GD2 d38:1		NA	GD2			NA		null	M0+M1	0.08	6	NA	NA	NA	NA	850.464	850.472	NA	NA	NA	NA	7139.44	4986.62	2152.82	NA	NA	850.468	850.468	0	850.468	0	0	[M-2H]	2	38	1
80	BE_250ugmL_421AF_neg_FAIMS_auto5MS2_E1_1	BE	250ugmL	AF	neg	FAIMS	auto5MS2	E1	1	NA	OrbiTrap_Lumos_shotgun	ms	GD1 d34:0		NA	GD1			NA		null	M0+M1	0.08	6	NA	NA	NA	NA	904.466	904.475	NA	NA	NA	NA	70327.3	48629.1	21698.2	NA	NA	904.471	904.471	0	904.471	0	0	[M-2H]	2	34	0
81	BE_250ugmL_421AF_neg_FAIMS_auto5MS2_E1_1	BE	250ugmL	AF	neg	FAIMS	auto5MS2	E1	1	NA	OrbiTrap_Lumos_shotgun	ms	GD1 d34:1		NA	GD1			NA		null	M0+M1+M2	0.08	6	NA	NA	NA	NA	903.459	903.468	NA	NA	NA	NA	534858	239767	231738	63353.3	NA	903.463	903.463	0	903.463	0	0	[M-2H]	2	34	1
82	BE_250ugmL_421AF_neg_FAIMS_auto5MS2_E1_1	BE	250ugmL	AF	neg	FAIMS	auto5MS2	E1	1	NA	OrbiTrap_Lumos_shotgun	ms/ms	GD1 t35:0	GD1 t35:0	1	GD1	NeuAc_290{290.088}|Precursor{919.475}|M-NeuAc_M-291{1548.865}	290.088|919.475|1548.865	9	0.61|0.70|0.85|0.93|1.12|1.23|1.43|1.54|2.22	null	M0+M1+M2	0.08	6	NA	NA	NA	NA	919.472	919.481	NA	NA	NA	NA	1.43889e+06	1.07567e+06	298133	65082.1	NA	919.476	919.476	0	919.476	0	0	[M-2H]	2	35	0
83	BE_250ugmL_421AF_neg_FAIMS_auto5MS2_E1_1	BE	250ugmL	AF	neg	FAIMS	auto5MS2	E1	1	NA	OrbiTrap_Lumos_shotgun	ms/ms	GD1 d36:0	GD1 d36:0	1	GD1	NeuAc_290{290.088}|NeuAc-O_308{308.098}|NeuAc-NeuAc_581{581.182}|Precursor{918.486}|M-NeuAc-NeuAc_M-582{1255.789}|M-NeuAc_M-291{1546.884}	290.088|308.098|581.182|918.486|1255.789|1546.884	5	0.56|1.19|1.71|3.25|3.64	null	M0+M1+M2	0.08	6	NA	NA	NA	NA	918.482	918.491	NA	NA	NA	NA	19415440	11435722	6.66788e+06	1.31184e+06	NA	918.487	918.487	0	918.487	0	0	[M-2H]	2	36	0
84	BE_250ugmL_421AF_neg_FAIMS_auto5MS2_E1_1	BE	250ugmL	AF	neg	FAIMS	auto5MS2	E1	1	NA	OrbiTrap_Lumos_shotgun	ms/ms	GD1 d36:1	GD1 18:1;2-18:0	1	GD1	NeuAc_290{290.088}|NeuAc-O_308{308.098}|NeuAc-NeuAc_581{581.182}|M-NeuAc-NeuAc-Hex-HexNAc_M-947{888.642}|Precursor{917.479}|M-NeuAc-NeuAc_M-582{1253.775}|G-NeuAc_G-291(18:0){1304.612}|M-NeuAc-O_M-309{1526.858}|M-NeuAc_M-291{1544.869}|G(18:0){1595.708}	290.088|308.098|581.182|888.642|917.479|1253.775|1304.612|1526.858|1544.869|1595.708	12	0.52|1.14|1.62|1.76|2.66|2.79|2.91|3.04|3.18|3.29|3.64|3.77	null	M0+M1+M2	0.08	6	NA	NA	NA	NA	917.474	917.483	NA	NA	NA	NA	77449000	26964382	35001900	15482719	NA	917.479	917.479	0	917.479	0	0	[M-2H]	2	36	1
85	BE_250ugmL_421AF_neg_FAIMS_auto5MS2_E1_1	BE	250ugmL	AF	neg	FAIMS	auto5MS2	E1	1	NA	OrbiTrap_Lumos_shotgun	ms/ms	GD1 d36:2	GD1 d36:2	1	GD1	NeuAc_290{290.088}|Precursor{916.471}|M-NeuAc_M-291{1542.854}	290.088|916.471|1542.854	12	0.66|0.83|0.92|1.00|1.10|1.17|1.30|1.41|1.52|1.81|1.92|2.04	null	M0+M1+M2	0.08	6	NA	NA	NA	NA	916.466	916.476	NA	NA	NA	NA	26391834	1.65793e+06	1.52102e+06	23212884	NA	916.471	916.471	0	916.471	0	0	[M-2H]	2	36	2
86	BE_250ugmL_421AF_neg_FAIMS_auto5MS2_E1_1	BE	250ugmL	AF	neg	FAIMS	auto5MS2	E1	1	NA	OrbiTrap_Lumos_shotgun	ms	GD1 d37:0		NA	GD1			NA		null	M0+M1+M2	0.08	6	NA	NA	NA	NA	925.49	925.499	NA	NA	NA	NA	84447.3	75030.1	7066.38	2350.74	NA	925.494	925.494	0	925.494	0	0	[M-2H]	2	37	0
87	BE_250ugmL_421AF_neg_FAIMS_auto5MS2_E1_1	BE	250ugmL	AF	neg	FAIMS	auto5MS2	E1	1	NA	OrbiTrap_Lumos_shotgun	ms	GD1 d37:1		NA	GD1			NA		null	M0+M1+M2	0.08	6	NA	NA	NA	NA	924.482	924.491	NA	NA	NA	NA	1.2806e+06	563729	598559	118314	NA	924.487	924.487	0	924.487	0	0	[M-2H]	2	37	1
88	BE_250ugmL_421AF_neg_FAIMS_auto5MS2_E1_1	BE	250ugmL	AF	neg	FAIMS	auto5MS2	E1	1	NA	OrbiTrap_Lumos_shotgun	ms/ms	GD1 t37:0	GD1 t37:0	1	GD1	NeuAc_290{290.088}|Precursor{933.491}|M-NeuAc_M-291{1576.895}	290.088|933.491|1576.895	9	0.60|0.79|0.86|0.94|1.02|1.12|1.25|1.44|1.56	null	M0+M1+M2	0.08	6	NA	NA	NA	NA	933.487	933.496	NA	NA	NA	NA	1.29219e+06	725060	467340	99785.3	NA	933.492	933.492	0	933.492	0	0	[M-2H]	2	37	0
89	BE_250ugmL_421AF_neg_FAIMS_auto5MS2_E1_1	BE	250ugmL	AF	neg	FAIMS	auto5MS2	E1	1	NA	OrbiTrap_Lumos_shotgun	ms/ms	GD1 d38:0	GD1 d38:0	1	GD1	NeuAc_290{290.088}|NeuAc-O_308{308.098}|NeuAc-NeuAc_581{581.182}|M-NeuAc-NeuAc-Hex-HexNAc_M-947{918.688}|Precursor{932.501}|M-NeuAc-NeuAc_M-582{1283.821}|M-NeuAc_M-291{1574.916}	290.088|308.098|581.182|918.688|932.501|1283.821|1574.916	8	0.56|1.19|1.64|2.81|3.06|3.25|3.72|3.79	null	M0+M1+M2	0.08	6	NA	NA	NA	NA	932.498	932.507	NA	NA	NA	NA	16588654	11442211	3728487	1.41796e+06	NA	932.502	932.502	0	932.502	0	0	[M-2H]	2	38	0
90	BE_250ugmL_421AF_neg_FAIMS_auto5MS2_E1_1	BE	250ugmL	AF	neg	FAIMS	auto5MS2	E1	1	NA	OrbiTrap_Lumos_shotgun	ms/ms	GD1 d38:1	GD1 18:1;2-20:0	1	GD1	NeuAc_290{290.088}|NeuAc-O_308{308.098}|NeuAc-NeuAc_581{581.182}|M-NeuAc-NeuAc-Hex-HexNAc_M-947{916.673}|Precursor{931.494}|M-NeuAc-NeuAc_M-582{1281.806}|G-NeuAc_G-291(20:0){1304.612}|M-NeuAc_M-291{1572.901}|G(20:0){1595.707}	290.088|308.098|581.182|916.673|931.494|1281.806|1304.612|1572.901|1595.707	12	0.52|1.15|1.62|1.77|2.66|2.79|2.93|3.06|3.18|3.31|3.62|3.75	null	M0+M1+M2	0.08	6	NA	NA	NA	NA	931.49	931.499	NA	NA	NA	NA	71427840	31419882	22259456	17748504	NA	931.494	931.494	0	931.494	0	0	[M-2H]	2	38	1
91	BE_250ugmL_421AF_neg_FAIMS_auto5MS2_E1_1	BE	250ugmL	AF	neg	FAIMS	auto5MS2	E1	1	NA	OrbiTrap_Lumos_shotgun	ms/ms	GD1 d38:2	GD1 d38:2	1	GD1	NeuAc_290{290.088}|Precursor{930.486}|M-NeuAc_M-291{1570.884}	290.088|930.486|1570.884	14	0.54|0.77|0.84|0.93|1.10|1.16|1.30|1.42|1.53|1.67|1.82|1.91|2.06|2.16	null	M0+M1+M2	0.08	6	NA	NA	NA	NA	930.482	930.491	NA	NA	NA	NA	31064306	1.07478e+06	1.07499e+06	28914538	NA	930.487	930.487	0	930.487	0	0	[M-2H]	2	38	2
92	BE_250ugmL_421AF_neg_FAIMS_auto5MS2_E1_1	BE	250ugmL	AF	neg	FAIMS	auto5MS2	E1	1	NA	OrbiTrap_Lumos_shotgun	ms/ms	GD1 t38:1	GD1 t38:1	1	GD1	NeuAc_290{290.088}|Precursor{939.491}	290.088|939.491	2	0.79|1.47	null	M0+M1+M2	0.08	6	NA	NA	NA	NA	939.487	939.497	NA	NA	NA	NA	1.67223e+06	838083	526336	307809	NA	939.492	939.492	0	939.492	0	0	[M-2H]	2	38	1
93	BE_250ugmL_421AF_neg_FAIMS_auto5MS2_E1_1	BE	250ugmL	AF	neg	FAIMS	auto5MS2	E1	1	NA	OrbiTrap_Lumos_shotgun	ms	GD1 d39:1		NA	GD1			NA		null	M0+M1+M2	0.08	6	NA	NA	NA	NA	938.498	938.507	NA	NA	NA	NA	160403	89758.4	39700.9	30943.8	NA	938.502	938.502	0	938.502	0	0	[M-2H]	2	39	1
94	BE_250ugmL_421AF_neg_FAIMS_auto5MS2_E1_1	BE	250ugmL	AF	neg	FAIMS	auto5MS2	E1	1	NA	OrbiTrap_Lumos_shotgun	ms	GD1 d40:0		NA	GD1			NA		null	M0+M1+M2	0.08	6	NA	NA	NA	NA	946.513	946.523	NA	NA	NA	NA	467426	311108	146966	9352.41	NA	946.518	946.518	0	946.518	0	0	[M-2H]	2	40	0
95	BE_250ugmL_421AF_neg_FAIMS_auto5MS2_E1_1	BE	250ugmL	AF	neg	FAIMS	auto5MS2	E1	1	NA	OrbiTrap_Lumos_shotgun	ms	GD1 d40:1		NA	GD1			NA		null	M0+M1+M2	0.08	6	NA	NA	NA	NA	945.505	945.515	NA	NA	NA	NA	2004669	672482	926842	405346	NA	945.51	945.51	0	945.51	0	0	[M-2H]	2	40	1
96	BE_250ugmL_421AF_neg_FAIMS_auto5MS2_E1_1	BE	250ugmL	AF	neg	FAIMS	auto5MS2	E1	1	NA	OrbiTrap_Lumos_shotgun	ms	GD1 d42:2		NA	GD1			NA		null	M0+M1+M2	0.08	6	NA	NA	NA	NA	958.513	958.523	NA	NA	NA	NA	608943	250994	225077	132872	NA	958.518	958.518	0	958.518	0	0	[M-2H]	2	42	2
97	BE_250ugmL_421AF_neg_FAIMS_auto5MS2_E1_1	BE	250ugmL	AF	neg	FAIMS	auto5MS2	E1	1	NA	OrbiTrap_Lumos_shotgun	ms/ms	GD1 t48:6	GD1 t48:6	1	GD1	NeuAc_290{290.088}|NeuAc-NeuAc_581{581.182}|Precursor{1004.530}|M-NeuAc-NeuAc_M-582{1427.878}	290.088|581.182|1004.530|1427.878	6	0.75|0.89|0.97|1.28|1.36|1.48	null	M0+M1+M2	0.08	6	NA	NA	NA	NA	1004.53	1004.54	NA	NA	NA	NA	1.96893e+06	641122	989296	338514	NA	1004.53	1004.53	0	1004.53	0	0	[M-2H]	2	48	6
98	BE_250ugmL_421AF_neg_FAIMS_auto5MS2_E1_1	BE	250ugmL	AF	neg	FAIMS	auto5MS2	E1	1	NA	OrbiTrap_Lumos_shotgun	ms	GM2 d36:1		NA	GM2			NA		null	M0+M1	0.08	6	NA	NA	NA	NA	1382.81	1382.82	NA	NA	NA	NA	4481.64	1499.11	2982.53	NA	NA	1382.82	1382.82	0	1382.82	0	0	[M-H]	1	36	1
99	BE_250ugmL_421AF_neg_FAIMS_auto5MS2_E1_1	BE	250ugmL	AF	neg	FAIMS	auto5MS2	E1	1	NA	OrbiTrap_Lumos_shotgun	ms	GM2 d43:6		NA	GM2			NA		null	M0+M1+M2	0.08	6	NA	NA	NA	NA	1470.84	1470.86	NA	NA	NA	NA	14661	13236.2	433.405	991.378	NA	1470.85	1470.85	0	1470.85	0	0	[M-H]	1	43	6
100	BE_250ugmL_421AF_neg_FAIMS_auto5MS2_E1_1	BE	250ugmL	AF	neg	FAIMS	auto5MS2	E1	1	NA	OrbiTrap_Lumos_shotgun	ms/ms	GM1 d36:0	GM1 d36:0	1	GM1	NeuAc_290{290.088}	290.088	10	0.63|0.81|0.89|0.95|1.05|1.12|1.39|1.46|1.57|4.09	null	M0+M1+M2	0.08	6	NA	NA	NA	NA	1546.88	1546.89	NA	NA	NA	NA	1.00873e+06	767649	176203	64877.5	NA	1546.88	1546.88	0	1546.88	0	0	[M-H]	1	36	0
101	BE_250ugmL_421AF_neg_FAIMS_auto5MS2_E1_1	BE	250ugmL	AF	neg	FAIMS	auto5MS2	E1	1	NA	OrbiTrap_Lumos_shotgun	ms/ms	GM1 d36:1	GM1 d36:1	1	GM1	NeuAc_290{290.088}	290.088	21	0.53|0.65|1.15|1.29|1.65|1.79|1.88|2.02|2.14|2.70|2.85|3.12|3.20|3.33|3.43|3.56|3.66|3.77|3.89|4.00|4.12	null	M0+M1+M2	0.08	6	NA	NA	NA	NA	1544.86	1544.88	NA	NA	NA	NA	7137356	3.35283e+06	2559122	1.22541e+06	NA	1544.87	1544.87	0	1544.87	0	0	[M-H]	1	36	1
102	BE_250ugmL_421AF_neg_FAIMS_auto5MS2_E1_1	BE	250ugmL	AF	neg	FAIMS	auto5MS2	E1	1	NA	OrbiTrap_Lumos_shotgun	ms	GM1 d38:0		NA	GM1			NA		null	M0+M1+M2	0.08	6	NA	NA	NA	NA	1574.91	1574.92	NA	NA	NA	NA	647396	403683	222775	20938.9	NA	1574.92	1574.92	0	1574.92	0	0	[M-H]	1	38	0
103	BE_250ugmL_421AF_neg_FAIMS_auto5MS2_E1_1	BE	250ugmL	AF	neg	FAIMS	auto5MS2	E1	1	NA	OrbiTrap_Lumos_shotgun	ms/ms	GM1 d38:1	GM1 d38:1	1	GM1	NeuAc_290{290.088}	290.088	17	0.53|0.66|0.76|1.16|1.29|1.42|1.52|1.66|1.80|1.89|2.02|2.16|3.20|3.68|3.81|3.89|4.01	null	M0+M1+M2	0.08	6	NA	NA	NA	NA	1572.89	1572.91	NA	NA	NA	NA	3960211	1.78149e+06	1.46482e+06	713903	NA	1572.9	1572.9	0	1572.9	0	0	[M-H]	1	38	1
104	BE_250ugmL_421AF_neg_FAIMS_auto5MS2_E1_1	BE	250ugmL	AF	neg	FAIMS	auto5MS2	E1	1	NA	OrbiTrap_Lumos_shotgun	ms	GT2 d31:1		NA	GT2			NA		null	M0+M1+M2	0.08	6	NA	NA	NA	NA	946.956	946.966	NA	NA	NA	NA	82669.1	37163.6	34366.4	11139.1	NA	946.961	946.961	0	946.961	0	0	[M-2H]	2	31	1
105	BE_250ugmL_421AF_neg_FAIMS_auto5MS2_E1_1	BE	250ugmL	AF	neg	FAIMS	auto5MS2	E1	1	NA	OrbiTrap_Lumos_shotgun	ms	GT2 d33:1		NA	GT2			NA		null	M0+M1+M2	0.08	6	NA	NA	NA	NA	960.972	960.981	NA	NA	NA	NA	113266	78691.8	25715.7	8858.52	NA	960.977	960.977	0	960.977	0	0	[M-2H]	2	33	1
106	BE_250ugmL_421AF_neg_FAIMS_auto5MS2_E1_1	BE	250ugmL	AF	neg	FAIMS	auto5MS2	E1	1	NA	OrbiTrap_Lumos_shotgun	ms	GT2 d33:2		NA	GT2			NA		null	M0+M1+M2	0.08	6	NA	NA	NA	NA	959.964	959.974	NA	NA	NA	NA	744776	417021	255974	71781.1	NA	959.969	959.969	0	959.969	0	0	[M-2H]	2	33	2
107	BE_250ugmL_421AF_neg_FAIMS_auto5MS2_E1_1	BE	250ugmL	AF	neg	FAIMS	auto5MS2	E1	1	NA	OrbiTrap_Lumos_shotgun	ms	GT2 d35:2		NA	GT2			NA		null	M0+M1+M2	0.08	6	NA	NA	NA	NA	973.98	973.989	NA	NA	NA	NA	739370	532194	148706	58469.7	NA	973.984	973.984	0	973.984	0	0	[M-2H]	2	35	2
108	BE_250ugmL_421AF_neg_FAIMS_auto5MS2_E1_1	BE	250ugmL	AF	neg	FAIMS	auto5MS2	E1	1	NA	OrbiTrap_Lumos_shotgun	ms/ms	GT2 t38:0	GT2 t38:0	1	GT2	NeuAc_290{290.088}|NeuAc-NeuAc_581{581.182}|Precursor{1005.020}|M-NeuAc-NeuAc_M-582{1428.858}|M-NeuAc_M-291{1719.953}	290.088|581.182|1005.020|1428.858|1719.953	5	0.63|0.85|0.96|1.26|1.46	null	M0+M1+M2	0.08	6	NA	NA	NA	NA	1005.02	1005.03	NA	NA	NA	NA	2.89279e+06	1.63417e+06	762778	495844	NA	1005.02	1005.02	0	1005.02	0	0	[M-2H]	2	38	0
109	BE_250ugmL_421AF_neg_FAIMS_auto5MS2_E1_1	BE	250ugmL	AF	neg	FAIMS	auto5MS2	E1	1	NA	OrbiTrap_Lumos_shotgun	ms	GQ1 d38:0		NA	GQ1			NA		null	M0+M1	0.08	6	NA	NA	NA	NA	611.292	611.298	NA	NA	NA	NA	441674	1376.14	440298	NA	NA	611.295	611.295	0	611.295	0	0	[M-4H]	4	38	0
110	BE_250ugmL_421AF_neg_FAIMS_auto5MS2_E1_1	BE	250ugmL	AF	neg	FAIMS	auto5MS2	E1	1	NA	OrbiTrap_Lumos_shotgun	ms	GT1 d36:0		NA	GT1			NA		null	M0+M1+M2	0.08	6	NA	NA	NA	NA	1064.03	1064.04	NA	NA	NA	NA	147174	96347.2	37633.3	13193.7	NA	1064.03	1064.03	0	1064.03	0	0	[M-2H]	2	36	0
111	BE_250ugmL_421AF_neg_FAIMS_auto5MS2_E1_1	BE	250ugmL	AF	neg	FAIMS	auto5MS2	E1	1	NA	OrbiTrap_Lumos_shotgun	ms	GT1 d36:1		NA	GT1			NA		null	M0+M1+M2	0.08	6	NA	NA	NA	NA	708.345	708.352	NA	NA	NA	NA	23681.6	11686.2	6021.48	5973.9	NA	708.349	708.349	0	708.349	0	0	[M-3H]	3	36	1
112	BE_250ugmL_421AF_neg_FAIMS_auto5MS2_E1_1	BE	250ugmL	AF	neg	FAIMS	auto5MS2	E1	1	NA	OrbiTrap_Lumos_shotgun	ms	GT1 d38:0		NA	GT1			NA		null	M0+M1+M2	0.08	6	NA	NA	NA	NA	718.361	718.368	NA	NA	NA	NA	7343.28	5265.95	1129.06	948.279	NA	718.364	718.364	0	718.364	0	0	[M-3H]	3	38	0
113	BE_250ugmL_421AF_neg_FAIMS_auto5MS2_E1_1	BE	250ugmL	AF	neg	FAIMS	auto5MS2	E1	1	NA	OrbiTrap_Lumos_shotgun	ms	GT1 d38:1		NA	GT1			NA		null	M0+M1+M2	0.08	6	NA	NA	NA	NA	717.689	717.696	NA	NA	NA	NA	27155.7	13191.1	8419.62	5545.03	NA	717.692	717.692	0	717.692	0	0	[M-3H]	3	38	1
114	BE_250ugmL_421AF_neg_FAIMS_auto5MS2_E1_1	BE	250ugmL	AF	neg	FAIMS	auto5MS2	E1	1	NA	OrbiTrap_Lumos_shotgun	ms	GT1 d38:2		NA	GT1			NA		null	M0+M1+M2	0.08	6	NA	NA	NA	NA	1076.03	1076.04	NA	NA	NA	NA	369213	2805.18	4582.98	361824	NA	1076.03	1076.03	0	1076.03	0	0	[M-2H]	2	38	2
115	BE_250ugmL_421AF_neg_FAIMS_auto5MS2_E1_1	BE	250ugmL	AF	neg	FAIMS	auto5MS2	E1	1	NA	OrbiTrap_Lumos_shotgun	ms	GT1 t38:1		NA	GT1			NA		null	M0+M1+M2	0.08	6	NA	NA	NA	NA	1085.03	1085.04	NA	NA	NA	NA	50675.3	25626.9	21348.8	3699.6	NA	1085.04	1085.04	0	1085.04	0	0	[M-2H]	2	38	1
116	BE_250ugmL_421AF_neg_FAIMS_auto5MS2_E1_1	BE	250ugmL	AF	neg	FAIMS	auto5MS2	E1	1	NA	OrbiTrap_Lumos_shotgun	ms	GT1 d40:1		NA	GT1			NA		null	M0+M1+M2	0.08	6	NA	NA	NA	NA	1091.05	1091.06	NA	NA	NA	NA	10143	4337.72	4685.54	1119.76	NA	1091.06	1091.06	0	1091.06	0	0	[M-2H]	2	40	1
117	BE_250ugmL_421AF_neg_FAIMS_auto5MS2_E1_1	BE	250ugmL	AF	neg	FAIMS	auto5MS2	E1	1	NA	OrbiTrap_Lumos_shotgun	ms	GT1 d39:1		NA	GT1			NA		null	M0+M1+M2	0.08	6	NA	NA	NA	NA	1084.04	1084.06	NA	NA	NA	NA	4872.43	1901.21	1770.28	1200.95	NA	1084.05	1084.05	0	1084.05	0	0	[M-2H]	2	39	1
118	BE_250ugmL_421AF_neg_FAIMS_auto5MS2_E9_1	BE	250ugmL	AF	neg	FAIMS	auto5MS2	E9	1	NA	OrbiTrap_Lumos_shotgun	ms	GO1 t36:4		NA	GO1			NA		null	M0+M1+M2	0.08	6	NA	NA	NA	NA	717.688	717.695	NA	NA	NA	NA	6896.73	2515.81	1823.12	2557.8	NA	717.691	717.691	0	717.691	0	0	[M-5H]	3	36	4
119	BE_250ugmL_421AF_neg_FAIMS_auto5MS2_E9_1	BE	250ugmL	AF	neg	FAIMS	auto5MS2	E9	1	NA	OrbiTrap_Lumos_shotgun	ms	GD1-Ac d36:1		NA	GD1-Ac			NA		null	M0+M1+M2	0.08	6	NA	NA	NA	NA	938.479	938.489	NA	NA	NA	NA	3064375	1.07766e+06	1.03637e+06	950345	NA	938.484	938.484	0	938.484	0	0	[M-2H]	2	36	1
120	BE_250ugmL_421AF_neg_FAIMS_auto5MS2_E9_1	BE	250ugmL	AF	neg	FAIMS	auto5MS2	E9	1	NA	OrbiTrap_Lumos_shotgun	ms	GD3 d34:0		NA	GD3			NA		null	M0+M1	0.08	6	NA	NA	NA	NA	721.901	721.908	NA	NA	NA	NA	3051.94	297.439	2754.5	NA	NA	721.905	721.905	0	721.905	0	0	[M-2H]	2	34	0
121	BE_250ugmL_421AF_neg_FAIMS_auto5MS2_E9_1	BE	250ugmL	AF	neg	FAIMS	auto5MS2	E9	1	NA	OrbiTrap_Lumos_shotgun	ms	GD3 d34:1		NA	GD3			NA		null	M0+M1+M2	0.08	6	NA	NA	NA	NA	720.893	720.901	NA	NA	NA	NA	31571.5	21448.4	8339.05	1784.03	NA	720.897	720.897	0	720.897	0	0	[M-2H]	2	34	1
122	BE_250ugmL_421AF_neg_FAIMS_auto5MS2_E9_1	BE	250ugmL	AF	neg	FAIMS	auto5MS2	E9	1	NA	OrbiTrap_Lumos_shotgun	ms	GD3 d38:0		NA	GD3			NA		null	M0+M1+M2	0.08	6	NA	NA	NA	NA	749.932	749.94	NA	NA	NA	NA	107190	93485.4	12453.3	1251.26	NA	749.936	749.936	0	749.936	0	0	[M-2H]	2	38	0
123	BE_250ugmL_421AF_neg_FAIMS_auto5MS2_E9_1	BE	250ugmL	AF	neg	FAIMS	auto5MS2	E9	1	NA	OrbiTrap_Lumos_shotgun	ms	GD3 d38:1		NA	GD3			NA		null	M0+M1+M2	0.08	6	NA	NA	NA	NA	748.925	748.932	NA	NA	NA	NA	1.05702e+06	611030	313009	132979	NA	748.928	748.928	0	748.928	0	0	[M-2H]	2	38	1
124	BE_250ugmL_421AF_neg_FAIMS_auto5MS2_E9_1	BE	250ugmL	AF	neg	FAIMS	auto5MS2	E9	1	NA	OrbiTrap_Lumos_shotgun	ms	GD3 d36:0		NA	GD3			NA		null	M0+M1+M2	0.08	6	NA	NA	NA	NA	735.917	735.924	NA	NA	NA	NA	993627	830973	144630	18024.2	NA	735.92	735.92	0	735.92	0	0	[M-2H]	2	36	0
125	BE_250ugmL_421AF_neg_FAIMS_auto5MS2_E9_1	BE	250ugmL	AF	neg	FAIMS	auto5MS2	E9	1	NA	OrbiTrap_Lumos_shotgun	ms	GD3 d36:2		NA	GD3			NA		null	M0+M1+M2	0.08	6	NA	NA	NA	NA	733.901	733.909	NA	NA	NA	NA	2341233	18459.9	15991.4	2.30678e+06	NA	733.905	733.905	0	733.905	0	0	[M-2H]	2	36	2
126	BE_250ugmL_421AF_neg_FAIMS_auto5MS2_E9_1	BE	250ugmL	AF	neg	FAIMS	auto5MS2	E9	1	NA	OrbiTrap_Lumos_shotgun	ms	GD3 d39:1		NA	GD3			NA		null	M0+M1+M2	0.08	6	NA	NA	NA	NA	755.932	755.94	NA	NA	NA	NA	13212.2	9714.84	2076.75	1420.62	NA	755.936	755.936	0	755.936	0	0	[M-2H]	2	39	1
127	BE_250ugmL_421AF_neg_FAIMS_auto5MS2_E9_1	BE	250ugmL	AF	neg	FAIMS	auto5MS2	E9	1	NA	OrbiTrap_Lumos_shotgun	ms	GD3 d42:0		NA	GD3			NA		null	M0+M1	0.08	6	NA	NA	NA	NA	777.963	777.971	NA	NA	NA	NA	4850.33	3790.82	1059.51	NA	NA	777.967	777.967	0	777.967	0	0	[M-2H]	2	42	0
128	BE_250ugmL_421AF_neg_FAIMS_auto5MS2_E9_1	BE	250ugmL	AF	neg	FAIMS	auto5MS2	E9	1	NA	OrbiTrap_Lumos_shotgun	ms	GD3 d42:1		NA	GD3			NA		null	M0+M1+M2	0.08	6	NA	NA	NA	NA	776.956	776.963	NA	NA	NA	NA	73528.1	46397.6	22670	4460.48	NA	776.96	776.96	0	776.96	0	0	[M-2H]	2	42	1
129	BE_250ugmL_421AF_neg_FAIMS_auto5MS2_E9_1	BE	250ugmL	AF	neg	FAIMS	auto5MS2	E9	1	NA	OrbiTrap_Lumos_shotgun	ms	GD3 d42:2		NA	GD3			NA		null	M0+M1+M2	0.08	6	NA	NA	NA	NA	775.948	775.956	NA	NA	NA	NA	292473	141534	102613	48325.8	NA	775.952	775.952	0	775.952	0	0	[M-2H]	2	42	2
130	BE_250ugmL_421AF_neg_FAIMS_auto5MS2_E9_1	BE	250ugmL	AF	neg	FAIMS	auto5MS2	E9	1	NA	OrbiTrap_Lumos_shotgun	ms	GD3 d40:1		NA	GD3			NA		null	M0+M1+M2	0.08	6	NA	NA	NA	NA	762.94	762.948	NA	NA	NA	NA	143241	86061.4	23562.4	33617.6	NA	762.944	762.944	0	762.944	0	0	[M-2H]	2	40	1
131	BE_250ugmL_421AF_neg_FAIMS_auto5MS2_E9_1	BE	250ugmL	AF	neg	FAIMS	auto5MS2	E9	1	NA	OrbiTrap_Lumos_shotgun	ms	GD3 d41:1		NA	GD3			NA		null	M0+M1+M2	0.08	6	NA	NA	NA	NA	769.948	769.956	NA	NA	NA	NA	76130.2	43455.3	27130.7	5544.3	NA	769.952	769.952	0	769.952	0	0	[M-2H]	2	41	1
132	BE_250ugmL_421AF_neg_FAIMS_auto5MS2_E9_1	BE	250ugmL	AF	neg	FAIMS	auto5MS2	E9	1	NA	OrbiTrap_Lumos_shotgun	ms	GD2 d36:1		NA	GD2			NA		null	M0+M1	0.08	6	NA	NA	NA	NA	836.448	836.457	NA	NA	NA	NA	4542.64	2726.94	1815.7	NA	NA	836.452	836.452	0	836.452	0	0	[M-2H]	2	36	1
133	BE_250ugmL_421AF_neg_FAIMS_auto5MS2_E9_1	BE	250ugmL	AF	neg	FAIMS	auto5MS2	E9	1	NA	OrbiTrap_Lumos_shotgun	ms	GD2 d38:1		NA	GD2			NA		null	M0+M1+M2	0.08	6	NA	NA	NA	NA	850.464	850.472	NA	NA	NA	NA	13117.5	2742.76	3971.86	6402.92	NA	850.468	850.468	0	850.468	0	0	[M-2H]	2	38	1
134	BE_250ugmL_421AF_neg_FAIMS_auto5MS2_E9_1	BE	250ugmL	AF	neg	FAIMS	auto5MS2	E9	1	NA	OrbiTrap_Lumos_shotgun	ms	GS1-Fuc t33:1		NA	GS1-Fuc			NA		null	M0+M1	0.08	6	NA	NA	NA	NA	892.615	892.624	NA	NA	NA	NA	31711.1	29880.1	1830.96	NA	NA	892.62	892.62	0	892.62	0	0	[M-4H]	4	33	1
135	BE_250ugmL_421AF_neg_FAIMS_auto5MS2_E9_1	BE	250ugmL	AF	neg	FAIMS	auto5MS2	E9	1	NA	OrbiTrap_Lumos_shotgun	ms	GD1 d34:0		NA	GD1			NA		null	M0+M1	0.08	6	NA	NA	NA	NA	904.466	904.475	NA	NA	NA	NA	36957.9	27928.8	9029.16	NA	NA	904.471	904.471	0	904.471	0	0	[M-2H]	2	34	0
136	BE_250ugmL_421AF_neg_FAIMS_auto5MS2_E9_1	BE	250ugmL	AF	neg	FAIMS	auto5MS2	E9	1	NA	OrbiTrap_Lumos_shotgun	ms	GD1 d34:1		NA	GD1			NA		null	M0+M1+M2	0.08	6	NA	NA	NA	NA	903.459	903.468	NA	NA	NA	NA	333754	168673	137551	27530	NA	903.463	903.463	0	903.463	0	0	[M-2H]	2	34	1
137	BE_250ugmL_421AF_neg_FAIMS_auto5MS2_E9_1	BE	250ugmL	AF	neg	FAIMS	auto5MS2	E9	1	NA	OrbiTrap_Lumos_shotgun	ms/ms	GD1 t35:0	GD1 t35:0	1	GD1	NeuAc_290{290.088}|Precursor{919.475}|M-NeuAc_M-291{1548.865}	290.088|919.475|1548.865	10	0.64|0.67|0.73|1.12|1.27|1.33|1.34|1.37|1.39|1.82	null	M0+M1+M2	0.08	6	NA	NA	NA	NA	919.472	919.481	NA	NA	NA	NA	1.30442e+06	1.01217e+06	245891	46364.2	NA	919.476	919.476	0	919.476	0	0	[M-2H]	2	35	0
138	BE_250ugmL_421AF_neg_FAIMS_auto5MS2_E9_1	BE	250ugmL	AF	neg	FAIMS	auto5MS2	E9	1	NA	OrbiTrap_Lumos_shotgun	ms/ms	GD1 d36:0	GD1 d36:0	1	GD1	NeuAc_290{290.088}|NeuAc-NeuAc_581{581.182}|Precursor{918.486}|M-NeuAc_M-291{1546.884}	290.088|581.182|918.486|1546.884	6	0.55|1.04|1.58|3.31|3.58|3.70	null	M0+M1+M2	0.08	6	NA	NA	NA	NA	918.482	918.491	NA	NA	NA	NA	17465326	10406276	5915327	1.14372e+06	NA	918.487	918.487	0	918.487	0	0	[M-2H]	2	36	0
139	BE_250ugmL_421AF_neg_FAIMS_auto5MS2_E9_1	BE	250ugmL	AF	neg	FAIMS	auto5MS2	E9	1	NA	OrbiTrap_Lumos_shotgun	ms/ms	GD1 d36:1	GD1 18:0-18:1;2	1	GD1	NeuAc_290{290.088}|NeuAc-NeuAc_581{581.182}|M-NeuAc-NeuAc-Hex-HexNAc_M-947{888.642}|Precursor{917.479}|M-NeuAc-NeuAc_M-582{1253.775}|G-NeuAc_G-291(18:0){1304.612}|M-NeuAc_M-291{1544.869}	290.088|581.182|888.642|917.479|1253.775|1304.612|1544.869	13	0.52|1.01|1.08|1.52|1.64|2.72|2.85|2.97|3.10|3.25|3.37|3.58|3.70	null	M0+M1+M2	0.08	6	NA	NA	NA	NA	917.474	917.483	NA	NA	NA	NA	71098576	24771010	32553158	13774410	NA	917.479	917.479	0	917.479	0	0	[M-2H]	2	36	1
140	BE_250ugmL_421AF_neg_FAIMS_auto5MS2_E9_1	BE	250ugmL	AF	neg	FAIMS	auto5MS2	E9	1	NA	OrbiTrap_Lumos_shotgun	ms	GD1 d36:2		NA	GD1			NA		null	M0+M1+M2	0.08	6	NA	NA	NA	NA	916.466	916.476	NA	NA	NA	NA	24168572	1.3731e+06	1.39978e+06	21395688	NA	916.471	916.471	0	916.471	0	0	[M-2H]	2	36	2
141	BE_250ugmL_421AF_neg_FAIMS_auto5MS2_E9_1	BE	250ugmL	AF	neg	FAIMS	auto5MS2	E9	1	NA	OrbiTrap_Lumos_shotgun	ms	GD1 d37:0		NA	GD1			NA		null	M0+M1+M2	0.08	6	NA	NA	NA	NA	925.49	925.499	NA	NA	NA	NA	79176.8	70223.6	7529.77	1423.42	NA	925.494	925.494	0	925.494	0	0	[M-2H]	2	37	0
142	BE_250ugmL_421AF_neg_FAIMS_auto5MS2_E9_1	BE	250ugmL	AF	neg	FAIMS	auto5MS2	E9	1	NA	OrbiTrap_Lumos_shotgun	ms	GD1 d37:1		NA	GD1			NA		null	M0+M1+M2	0.08	6	NA	NA	NA	NA	924.482	924.491	NA	NA	NA	NA	1.00228e+06	425497	458010	118770	NA	924.487	924.487	0	924.487	0	0	[M-2H]	2	37	1
143	BE_250ugmL_421AF_neg_FAIMS_auto5MS2_E9_1	BE	250ugmL	AF	neg	FAIMS	auto5MS2	E9	1	NA	OrbiTrap_Lumos_shotgun	ms/ms	GD1 t37:0	GD1 t37:0	1	GD1	NeuAc_290{290.088}|Precursor{933.491}|M-NeuAc_M-291{1576.895}	290.088|933.491|1576.895	16	0.58|0.81|0.82|0.88|0.90|0.91|1.12|1.19|1.22|1.30|1.31|1.37|1.43|1.73|1.85|2.06	null	M0+M1+M2	0.08	6	NA	NA	NA	NA	933.487	933.496	NA	NA	NA	NA	1.09813e+06	682719	371690	43725.7	NA	933.492	933.492	0	933.492	0	0	[M-2H]	2	37	0
144	BE_250ugmL_421AF_neg_FAIMS_auto5MS2_E9_1	BE	250ugmL	AF	neg	FAIMS	auto5MS2	E9	1	NA	OrbiTrap_Lumos_shotgun	ms/ms	GD1 d38:0	GD1 d38:0	1	GD1	NeuAc_290{290.088}|NeuAc-NeuAc_581{581.182}|Precursor{932.501}|M-NeuAc_M-291{1574.916}	290.088|581.182|932.501|1574.916	7	0.56|1.05|1.60|2.87|3.29|3.60|3.72	null	M0+M1+M2	0.08	6	NA	NA	NA	NA	932.498	932.507	NA	NA	NA	NA	15192119	10438484	3.52591e+06	1.22772e+06	NA	932.502	932.502	0	932.502	0	0	[M-2H]	2	38	0
145	BE_250ugmL_421AF_neg_FAIMS_auto5MS2_E9_1	BE	250ugmL	AF	neg	FAIMS	auto5MS2	E9	1	NA	OrbiTrap_Lumos_shotgun	ms/ms	GD1 d38:1	GD1 d38:1	1	GD1	NeuAc_290{290.088}|NeuAc-NeuAc_581{581.182}|M-NeuAc-NeuAc-Hex-HexNAc_M-947{916.673}|Precursor{931.494}|M-NeuAc-NeuAc_M-582{1281.806}|M-NeuAc_M-291{1572.901}	290.088|581.182|916.673|931.494|1281.806|1572.901	13	0.52|1.02|1.09|1.53|1.65|2.74|2.85|2.99|3.12|3.24|3.37|3.56|3.68	null	M0+M1+M2	0.08	6	NA	NA	NA	NA	931.49	931.499	NA	NA	NA	NA	65966636	29041154	20447680	16477805	NA	931.494	931.494	0	931.494	0	0	[M-2H]	2	38	1
146	BE_250ugmL_421AF_neg_FAIMS_auto5MS2_E9_1	BE	250ugmL	AF	neg	FAIMS	auto5MS2	E9	1	NA	OrbiTrap_Lumos_shotgun	ms	GD1 t38:1		NA	GD1			NA		null	M0+M1+M2	0.08	6	NA	NA	NA	NA	939.487	939.497	NA	NA	NA	NA	1.57296e+06	841496	487817	243650	NA	939.492	939.492	0	939.492	0	0	[M-2H]	2	38	1
147	BE_250ugmL_421AF_neg_FAIMS_auto5MS2_E9_1	BE	250ugmL	AF	neg	FAIMS	auto5MS2	E9	1	NA	OrbiTrap_Lumos_shotgun	ms	GD1 d39:1		NA	GD1			NA		null	M0+M1+M2	0.08	6	NA	NA	NA	NA	938.498	938.507	NA	NA	NA	NA	80451.9	58184	11726.8	10541.1	NA	938.502	938.502	0	938.502	0	0	[M-2H]	2	39	1
148	BE_250ugmL_421AF_neg_FAIMS_auto5MS2_E9_1	BE	250ugmL	AF	neg	FAIMS	auto5MS2	E9	1	NA	OrbiTrap_Lumos_shotgun	ms	GD1 d40:0		NA	GD1			NA		null	M0+M1+M2	0.08	6	NA	NA	NA	NA	946.513	946.523	NA	NA	NA	NA	354019	255605	86210.5	12204.4	NA	946.518	946.518	0	946.518	0	0	[M-2H]	2	40	0
149	BE_250ugmL_421AF_neg_FAIMS_auto5MS2_E9_1	BE	250ugmL	AF	neg	FAIMS	auto5MS2	E9	1	NA	OrbiTrap_Lumos_shotgun	ms	GD1 d40:1		NA	GD1			NA		null	M0+M1+M2	0.08	6	NA	NA	NA	NA	945.505	945.515	NA	NA	NA	NA	1.7219e+06	570148	810231	341523	NA	945.51	945.51	0	945.51	0	0	[M-2H]	2	40	1
150	BE_250ugmL_421AF_neg_FAIMS_auto5MS2_E9_1	BE	250ugmL	AF	neg	FAIMS	auto5MS2	E9	1	NA	OrbiTrap_Lumos_shotgun	ms	GD1 d42:2		NA	GD1			NA		null	M0+M1+M2	0.08	6	NA	NA	NA	NA	958.513	958.523	NA	NA	NA	NA	394267	145797	166349	82121.4	NA	958.518	958.518	0	958.518	0	0	[M-2H]	2	42	2
151	BE_250ugmL_421AF_neg_FAIMS_auto5MS2_E9_1	BE	250ugmL	AF	neg	FAIMS	auto5MS2	E9	1	NA	OrbiTrap_Lumos_shotgun	ms	GM2 d43:6		NA	GM2			NA		null	M0+M1	0.08	6	NA	NA	NA	NA	1470.84	1470.86	NA	NA	NA	NA	3573.91	2013.99	1559.92	NA	NA	1470.85	1470.85	0	1470.85	0	0	[M-H]	1	43	6
152	BE_250ugmL_421AF_neg_FAIMS_auto5MS2_E9_1	BE	250ugmL	AF	neg	FAIMS	auto5MS2	E9	1	NA	OrbiTrap_Lumos_shotgun	ms	GM1 d36:0		NA	GM1			NA		null	M0+M1+M2	0.08	6	NA	NA	NA	NA	1546.88	1546.89	NA	NA	NA	NA	960611	763712	171327	25572	NA	1546.88	1546.88	0	1546.88	0	0	[M-H]	1	36	0
153	BE_250ugmL_421AF_neg_FAIMS_auto5MS2_E9_1	BE	250ugmL	AF	neg	FAIMS	auto5MS2	E9	1	NA	OrbiTrap_Lumos_shotgun	ms/ms	GM1 d36:1	GM1 d36:1	1	GM1	NeuAc_290{290.088}	290.088	23	0.53|0.59|0.68|1.03|1.09|1.15|1.18|1.21|1.23|1.26|1.28|1.55|1.68|1.78|1.87|1.93|2.02|2.93|3.25|3.39|3.52|3.62|3.89	null	M0+M1+M2	0.08	6	NA	NA	NA	NA	1544.86	1544.88	NA	NA	NA	NA	5.28172e+06	2.51929e+06	1.85293e+06	909496	NA	1544.87	1544.87	0	1544.87	0	0	[M-H]	1	36	1
154	BE_250ugmL_421AF_neg_FAIMS_auto5MS2_E9_1	BE	250ugmL	AF	neg	FAIMS	auto5MS2	E9	1	NA	OrbiTrap_Lumos_shotgun	ms	GM1 d38:0		NA	GM1			NA		null	M0+M1	0.08	6	NA	NA	NA	NA	1574.91	1574.92	NA	NA	NA	NA	339666	258133	81533.3	NA	NA	1574.92	1574.92	0	1574.92	0	0	[M-H]	1	38	0
155	BE_250ugmL_421AF_neg_FAIMS_auto5MS2_E9_1	BE	250ugmL	AF	neg	FAIMS	auto5MS2	E9	1	NA	OrbiTrap_Lumos_shotgun	ms	GT2 d31:1		NA	GT2			NA		null	M0+M1+M2	0.08	6	NA	NA	NA	NA	946.956	946.966	NA	NA	NA	NA	9208.67	3673.74	4339.55	1195.38	NA	946.961	946.961	0	946.961	0	0	[M-2H]	2	31	1
156	BE_250ugmL_421AF_neg_FAIMS_auto5MS2_E9_1	BE	250ugmL	AF	neg	FAIMS	auto5MS2	E9	1	NA	OrbiTrap_Lumos_shotgun	ms	GT2 d33:1		NA	GT2			NA		null	M0+M1+M2	0.08	6	NA	NA	NA	NA	960.972	960.981	NA	NA	NA	NA	38015.2	28007	7953.23	2054.94	NA	960.977	960.977	0	960.977	0	0	[M-2H]	2	33	1
157	BE_250ugmL_421AF_neg_FAIMS_auto5MS2_E9_1	BE	250ugmL	AF	neg	FAIMS	auto5MS2	E9	1	NA	OrbiTrap_Lumos_shotgun	ms	GT2 d33:2		NA	GT2			NA		null	M0+M1+M2	0.08	6	NA	NA	NA	NA	959.964	959.974	NA	NA	NA	NA	513187	326763	160697	25727.4	NA	959.969	959.969	0	959.969	0	0	[M-2H]	2	33	2
158	BE_250ugmL_421AF_neg_FAIMS_auto5MS2_E9_1	BE	250ugmL	AF	neg	FAIMS	auto5MS2	E9	1	NA	OrbiTrap_Lumos_shotgun	ms	GT2 d35:2		NA	GT2			NA		null	M0+M1+M2	0.08	6	NA	NA	NA	NA	973.98	973.989	NA	NA	NA	NA	634380	493094	115978	25308	NA	973.984	973.984	0	973.984	0	0	[M-2H]	2	35	2
159	BE_250ugmL_421AF_neg_FAIMS_auto5MS2_E9_1	BE	250ugmL	AF	neg	FAIMS	auto5MS2	E9	1	NA	OrbiTrap_Lumos_shotgun	ms	GT1 d36:1		NA	GT1			NA		null	M0+M1	0.08	6	NA	NA	NA	NA	708.345	708.352	NA	NA	NA	NA	12027.5	6957.21	5070.32	NA	NA	708.349	708.349	0	708.349	0	0	[M-3H]	3	36	1
160	BE_250ugmL_421AF_neg_FAIMS_auto5MS2_E9_1	BE	250ugmL	AF	neg	FAIMS	auto5MS2	E9	1	NA	OrbiTrap_Lumos_shotgun	ms	GT1 d38:0		NA	GT1			NA		null	M0+M1	0.08	6	NA	NA	NA	NA	718.361	718.368	NA	NA	NA	NA	3079.35	2047.58	1031.78	NA	NA	718.364	718.364	0	718.364	0	0	[M-3H]	3	38	0
161	BE_250ugmL_421AF_neg_FAIMS_auto5MS2_E9_1	BE	250ugmL	AF	neg	FAIMS	auto5MS2	E9	1	NA	OrbiTrap_Lumos_shotgun	ms	GT1 d38:1		NA	GT1			NA		null	M0+M1+M2	0.08	6	NA	NA	NA	NA	717.689	717.696	NA	NA	NA	NA	6896.73	2515.81	1823.12	2557.8	NA	717.692	717.692	0	717.692	0	0	[M-3H]	3	38	1
162	BE_250ugmL_421AF_neg_FAIMS_auto5MS2_E9_1	BE	250ugmL	AF	neg	FAIMS	auto5MS2	E9	1	NA	OrbiTrap_Lumos_shotgun	ms	GT1 d38:2		NA	GT1			NA		null	M0+M1+M2	0.08	6	NA	NA	NA	NA	1076.03	1076.04	NA	NA	NA	NA	327244	11019.8	7015.43	309209	NA	1076.03	1076.03	0	1076.03	0	0	[M-2H]	2	38	2
163	BE_250ugmL_421AF_neg_FAIMS_auto5MS2_E9_1	BE	250ugmL	AF	neg	FAIMS	auto5MS2	E9	1	NA	OrbiTrap_Lumos_shotgun	ms	GT1 t38:1		NA	GT1			NA		null	M0+M1+M2	0.08	6	NA	NA	NA	NA	1085.03	1085.04	NA	NA	NA	NA	43332.7	23007.8	19978.2	346.753	NA	1085.04	1085.04	0	1085.04	0	0	[M-2H]	2	38	1
164	BE_250ugmL_421AF_neg_FAIMS_auto5MS2_E9_1	BE	250ugmL	AF	neg	FAIMS	auto5MS2	E9	1	NA	OrbiTrap_Lumos_shotgun	ms	GT1 d39:1		NA	GT1			NA		null	M0+M1+M2	0.08	6	NA	NA	NA	NA	1084.04	1084.06	NA	NA	NA	NA	3955.69	1439.65	1467.46	1048.58	NA	1084.05	1084.05	0	1084.05	0	0	[M-2H]	2	39	1
165	BE_250ugmL_421AF_neg_FAIMS_scan7_E1_1	BE	250ugmL	AF	neg	FAIMS	scan7	E1	1	NA	OrbiTrap_Lumos_shotgun	ms	GO1 d41:6		NA	GO1			NA		null	M0+M1	0.08	2.68	NA	NA	NA	NA	727.698	727.705	NA	NA	NA	NA	2774.64	994.275	1780.36	NA	NA	727.702	727.702	0	727.702	0	0	[M-5H]	5	41	6
166	BE_250ugmL_421AF_neg_FAIMS_scan7_E1_1	BE	250ugmL	AF	neg	FAIMS	scan7	E1	1	NA	OrbiTrap_Lumos_shotgun	ms	GO1 t36:4		NA	GO1			NA		null	M0+M1+M2	0.08	2.68	NA	NA	NA	NA	717.688	717.695	NA	NA	NA	NA	88437.2	37485.7	26809.9	24141.6	NA	717.691	717.691	0	717.691	0	0	[M-5H]	3	36	4
167	BE_250ugmL_421AF_neg_FAIMS_scan7_E1_1	BE	250ugmL	AF	neg	FAIMS	scan7	E1	1	NA	OrbiTrap_Lumos_shotgun	ms	GD1-Ac d36:1		NA	GD1-Ac			NA		null	M0+M1+M2	0.08	2.68	NA	NA	NA	NA	938.479	938.489	NA	NA	NA	NA	2.5858e+06	883994	934657	767152	NA	938.484	938.484	0	938.484	0	0	[M-2H]	2	36	1
168	BE_250ugmL_421AF_neg_FAIMS_scan7_E1_1	BE	250ugmL	AF	neg	FAIMS	scan7	E1	1	NA	OrbiTrap_Lumos_shotgun	ms	GD3 d34:0		NA	GD3			NA		null	M0+M1	0.08	2.68	NA	NA	NA	NA	721.901	721.908	NA	NA	NA	NA	5551.28	4686.18	865.101	NA	NA	721.905	721.905	0	721.905	0	0	[M-2H]	2	34	0
169	BE_250ugmL_421AF_neg_FAIMS_scan7_E1_1	BE	250ugmL	AF	neg	FAIMS	scan7	E1	1	NA	OrbiTrap_Lumos_shotgun	ms	GD3 d34:1		NA	GD3			NA		null	M0+M1+M2	0.08	2.68	NA	NA	NA	NA	720.893	720.901	NA	NA	NA	NA	89385.7	53724.4	27845.8	7815.53	NA	720.897	720.897	0	720.897	0	0	[M-2H]	2	34	1
170	BE_250ugmL_421AF_neg_FAIMS_scan7_E1_1	BE	250ugmL	AF	neg	FAIMS	scan7	E1	1	NA	OrbiTrap_Lumos_shotgun	ms	GD3 d38:0		NA	GD3			NA		null	M0+M1+M2	0.08	2.68	NA	NA	NA	NA	749.932	749.94	NA	NA	NA	NA	258563	222857	31002.3	4703.63	NA	749.936	749.936	0	749.936	0	0	[M-2H]	2	38	0
171	BE_250ugmL_421AF_neg_FAIMS_scan7_E1_1	BE	250ugmL	AF	neg	FAIMS	scan7	E1	1	NA	OrbiTrap_Lumos_shotgun	ms	GD3 d38:1		NA	GD3			NA		null	M0+M1+M2	0.08	2.68	NA	NA	NA	NA	748.925	748.932	NA	NA	NA	NA	1682563	842877	520827	318859	NA	748.928	748.928	0	748.928	0	0	[M-2H]	2	38	1
172	BE_250ugmL_421AF_neg_FAIMS_scan7_E1_1	BE	250ugmL	AF	neg	FAIMS	scan7	E1	1	NA	OrbiTrap_Lumos_shotgun	ms	GD3 d36:0		NA	GD3			NA		null	M0+M1+M2	0.08	2.68	NA	NA	NA	NA	735.917	735.924	NA	NA	NA	NA	1.64817e+06	1.28204e+06	308735	57392.7	NA	735.92	735.92	0	735.92	0	0	[M-2H]	2	36	0
173	BE_250ugmL_421AF_neg_FAIMS_scan7_E1_1	BE	250ugmL	AF	neg	FAIMS	scan7	E1	1	NA	OrbiTrap_Lumos_shotgun	ms	GD3 d36:1		NA	GD3			NA		null	M0+M1+M2	0.08	2.68	NA	NA	NA	NA	734.909	734.916	NA	NA	NA	NA	7629497	4.13644e+06	2.45296e+06	1040097	NA	734.913	734.913	0	734.913	0	0	[M-2H]	2	36	1
174	BE_250ugmL_421AF_neg_FAIMS_scan7_E1_1	BE	250ugmL	AF	neg	FAIMS	scan7	E1	1	NA	OrbiTrap_Lumos_shotgun	ms	GD3 d36:2		NA	GD3			NA		null	M0+M1+M2	0.08	2.68	NA	NA	NA	NA	733.901	733.909	NA	NA	NA	NA	3899051	71474.1	41548.4	3.78603e+06	NA	733.905	733.905	0	733.905	0	0	[M-2H]	2	36	2
175	BE_250ugmL_421AF_neg_FAIMS_scan7_E1_1	BE	250ugmL	AF	neg	FAIMS	scan7	E1	1	NA	OrbiTrap_Lumos_shotgun	ms	GD3 d39:1		NA	GD3			NA		null	M0+M1	0.08	2.68	NA	NA	NA	NA	755.932	755.94	NA	NA	NA	NA	9646.89	7516.5	2130.4	NA	NA	755.936	755.936	0	755.936	0	0	[M-2H]	2	39	1
176	BE_250ugmL_421AF_neg_FAIMS_scan7_E1_1	BE	250ugmL	AF	neg	FAIMS	scan7	E1	1	NA	OrbiTrap_Lumos_shotgun	ms	GD3 d42:0		NA	GD3			NA		null	M0+M1	0.08	2.68	NA	NA	NA	NA	777.963	777.971	NA	NA	NA	NA	4693.61	3324.92	1368.69	NA	NA	777.967	777.967	0	777.967	0	0	[M-2H]	2	42	0
177	BE_250ugmL_421AF_neg_FAIMS_scan7_E1_1	BE	250ugmL	AF	neg	FAIMS	scan7	E1	1	NA	OrbiTrap_Lumos_shotgun	ms	GD3 d42:1		NA	GD3			NA		null	M0+M1+M2	0.08	2.68	NA	NA	NA	NA	776.956	776.963	NA	NA	NA	NA	284298	212415	66537.5	5345.05	NA	776.96	776.96	0	776.96	0	0	[M-2H]	2	42	1
178	BE_250ugmL_421AF_neg_FAIMS_scan7_E1_1	BE	250ugmL	AF	neg	FAIMS	scan7	E1	1	NA	OrbiTrap_Lumos_shotgun	ms	GD3 d42:2		NA	GD3			NA		null	M0+M1+M2	0.08	2.68	NA	NA	NA	NA	775.948	775.956	NA	NA	NA	NA	1.03745e+06	445633	372489	219327	NA	775.952	775.952	0	775.952	0	0	[M-2H]	2	42	2
179	BE_250ugmL_421AF_neg_FAIMS_scan7_E1_1	BE	250ugmL	AF	neg	FAIMS	scan7	E1	1	NA	OrbiTrap_Lumos_shotgun	ms	GD3 d43:2		NA	GD3			NA		null	M0+M1+M2	0.08	2.68	NA	NA	NA	NA	782.956	782.963	NA	NA	NA	NA	18014.4	1350.8	16029.5	634.024	NA	782.96	782.96	0	782.96	0	0	[M-2H]	2	43	2
180	BE_250ugmL_421AF_neg_FAIMS_scan7_E1_1	BE	250ugmL	AF	neg	FAIMS	scan7	E1	1	NA	OrbiTrap_Lumos_shotgun	ms	GD3 d40:0		NA	GD3			NA		null	M0+M1	0.08	2.68	NA	NA	NA	NA	763.948	763.956	NA	NA	NA	NA	60150.1	50967.9	9182.16	NA	NA	763.952	763.952	0	763.952	0	0	[M-2H]	2	40	0
181	BE_250ugmL_421AF_neg_FAIMS_scan7_E1_1	BE	250ugmL	AF	neg	FAIMS	scan7	E1	1	NA	OrbiTrap_Lumos_shotgun	ms	GD3 d40:1		NA	GD3			NA		null	M0+M1+M2	0.08	2.68	NA	NA	NA	NA	762.94	762.948	NA	NA	NA	NA	387179	192952	116634	77593.2	NA	762.944	762.944	0	762.944	0	0	[M-2H]	2	40	1
182	BE_250ugmL_421AF_neg_FAIMS_scan7_E1_1	BE	250ugmL	AF	neg	FAIMS	scan7	E1	1	NA	OrbiTrap_Lumos_shotgun	ms	GD3 d40:2		NA	GD3			NA		null	M0+M1+M2	0.08	2.68	NA	NA	NA	NA	761.932	761.94	NA	NA	NA	NA	169041	9163.09	7763.51	152114	NA	761.936	761.936	0	761.936	0	0	[M-2H]	2	40	2
183	BE_250ugmL_421AF_neg_FAIMS_scan7_E1_1	BE	250ugmL	AF	neg	FAIMS	scan7	E1	1	NA	OrbiTrap_Lumos_shotgun	ms	GD3 d41:1		NA	GD3			NA		null	M0+M1+M2	0.08	2.68	NA	NA	NA	NA	769.948	769.956	NA	NA	NA	NA	129322	71001.3	44078.4	14242.3	NA	769.952	769.952	0	769.952	0	0	[M-2H]	2	41	1
184	BE_250ugmL_421AF_neg_FAIMS_scan7_E1_1	BE	250ugmL	AF	neg	FAIMS	scan7	E1	1	NA	OrbiTrap_Lumos_shotgun	ms	GD3 d41:2		NA	GD3			NA		null	M0+M1+M2	0.08	2.68	NA	NA	NA	NA	768.94	768.948	NA	NA	NA	NA	108502	32597.6	22771	53133.6	NA	768.944	768.944	0	768.944	0	0	[M-2H]	2	41	2
185	BE_250ugmL_421AF_neg_FAIMS_scan7_E1_1	BE	250ugmL	AF	neg	FAIMS	scan7	E1	1	NA	OrbiTrap_Lumos_shotgun	ms	GD2 d36:1		NA	GD2			NA		null	M0+M1+M2	0.08	2.68	NA	NA	NA	NA	836.448	836.457	NA	NA	NA	NA	39256.7	19582.3	16978.2	2696.16	NA	836.452	836.452	0	836.452	0	0	[M-2H]	2	36	1
186	BE_250ugmL_421AF_neg_FAIMS_scan7_E1_1	BE	250ugmL	AF	neg	FAIMS	scan7	E1	1	NA	OrbiTrap_Lumos_shotgun	ms	GD2 d38:1		NA	GD2			NA		null	M0+M1+M2	0.08	2.68	NA	NA	NA	NA	850.464	850.472	NA	NA	NA	NA	56092.1	22423.9	31316	2352.19	NA	850.468	850.468	0	850.468	0	0	[M-2H]	2	38	1
187	BE_250ugmL_421AF_neg_FAIMS_scan7_E1_1	BE	250ugmL	AF	neg	FAIMS	scan7	E1	1	NA	OrbiTrap_Lumos_shotgun	ms	GS1-Fuc t36:2		NA	GS1-Fuc			NA		null	M0+M1	0.08	2.68	NA	NA	NA	NA	902.623	902.632	NA	NA	NA	NA	1.91494e+06	1.91348e+06	1461.12	NA	NA	902.628	902.628	0	902.628	0	0	[M-4H]	4	36	2
188	BE_250ugmL_421AF_neg_FAIMS_scan7_E1_1	BE	250ugmL	AF	neg	FAIMS	scan7	E1	1	NA	OrbiTrap_Lumos_shotgun	ms	GD1 d34:0		NA	GD1			NA		null	M0+M1	0.08	2.68	NA	NA	NA	NA	904.466	904.475	NA	NA	NA	NA	37155	27601.5	9553.53	NA	NA	904.471	904.471	0	904.471	0	0	[M-2H]	2	34	0
189	BE_250ugmL_421AF_neg_FAIMS_scan7_E1_1	BE	250ugmL	AF	neg	FAIMS	scan7	E1	1	NA	OrbiTrap_Lumos_shotgun	ms	GD1 d34:1		NA	GD1			NA		null	M0+M1+M2	0.08	2.68	NA	NA	NA	NA	903.459	903.468	NA	NA	NA	NA	340109	159143	145019	35947.2	NA	903.463	903.463	0	903.463	0	0	[M-2H]	2	34	1
190	BE_250ugmL_421AF_neg_FAIMS_scan7_E1_1	BE	250ugmL	AF	neg	FAIMS	scan7	E1	1	NA	OrbiTrap_Lumos_shotgun	ms	GD1 t35:0		NA	GD1			NA		null	M0+M1+M2	0.08	2.68	NA	NA	NA	NA	919.472	919.481	NA	NA	NA	NA	1.03807e+06	811338	195287	31449	NA	919.476	919.476	0	919.476	0	0	[M-2H]	2	35	0
191	BE_250ugmL_421AF_neg_FAIMS_scan7_E1_1	BE	250ugmL	AF	neg	FAIMS	scan7	E1	1	NA	OrbiTrap_Lumos_shotgun	ms	GD1 d36:0		NA	GD1			NA		null	M0+M1+M2	0.08	2.68	NA	NA	NA	NA	918.482	918.491	NA	NA	NA	NA	15707066	9478393	4930204	1.29847e+06	NA	918.487	918.487	0	918.487	0	0	[M-2H]	2	36	0
192	BE_250ugmL_421AF_neg_FAIMS_scan7_E1_1	BE	250ugmL	AF	neg	FAIMS	scan7	E1	1	NA	OrbiTrap_Lumos_shotgun	ms	GD1 d36:1		NA	GD1			NA		null	M0+M1+M2	0.08	2.68	NA	NA	NA	NA	917.474	917.483	NA	NA	NA	NA	59571216	20258372	26111456	13201389	NA	917.479	917.479	0	917.479	0	0	[M-2H]	2	36	1
193	BE_250ugmL_421AF_neg_FAIMS_scan7_E1_1	BE	250ugmL	AF	neg	FAIMS	scan7	E1	1	NA	OrbiTrap_Lumos_shotgun	ms	GD1 d36:2		NA	GD1			NA		null	M0+M1+M2	0.08	2.68	NA	NA	NA	NA	916.466	916.476	NA	NA	NA	NA	22307108	1.19101e+06	1.10353e+06	20012572	NA	916.471	916.471	0	916.471	0	0	[M-2H]	2	36	2
194	BE_250ugmL_421AF_neg_FAIMS_scan7_E1_1	BE	250ugmL	AF	neg	FAIMS	scan7	E1	1	NA	OrbiTrap_Lumos_shotgun	ms	GD1 d37:0		NA	GD1			NA		null	M0+M1+M2	0.08	2.68	NA	NA	NA	NA	925.49	925.499	NA	NA	NA	NA	314640	226614	3831.31	84194	NA	925.494	925.494	0	925.494	0	0	[M-2H]	2	37	0
195	BE_250ugmL_421AF_neg_FAIMS_scan7_E1_1	BE	250ugmL	AF	neg	FAIMS	scan7	E1	1	NA	OrbiTrap_Lumos_shotgun	ms	GD1 d37:1		NA	GD1			NA		null	M0+M1+M2	0.08	2.68	NA	NA	NA	NA	924.482	924.491	NA	NA	NA	NA	1.05402e+06	497811	430450	125763	NA	924.487	924.487	0	924.487	0	0	[M-2H]	2	37	1
196	BE_250ugmL_421AF_neg_FAIMS_scan7_E1_1	BE	250ugmL	AF	neg	FAIMS	scan7	E1	1	NA	OrbiTrap_Lumos_shotgun	ms	GD1 t37:0		NA	GD1			NA		null	M0+M1+M2	0.08	2.68	NA	NA	NA	NA	933.487	933.496	NA	NA	NA	NA	918474	527255	329011	62208.4	NA	933.492	933.492	0	933.492	0	0	[M-2H]	2	37	0
197	BE_250ugmL_421AF_neg_FAIMS_scan7_E1_1	BE	250ugmL	AF	neg	FAIMS	scan7	E1	1	NA	OrbiTrap_Lumos_shotgun	ms	GD1 d38:0		NA	GD1			NA		null	M0+M1+M2	0.08	2.68	NA	NA	NA	NA	932.498	932.507	NA	NA	NA	NA	12959785	9076921	2.80055e+06	1082310	NA	932.502	932.502	0	932.502	0	0	[M-2H]	2	38	0
198	BE_250ugmL_421AF_neg_FAIMS_scan7_E1_1	BE	250ugmL	AF	neg	FAIMS	scan7	E1	1	NA	OrbiTrap_Lumos_shotgun	ms	GD1 d38:1		NA	GD1			NA		null	M0+M1+M2	0.08	2.68	NA	NA	NA	NA	931.49	931.499	NA	NA	NA	NA	53268816	23262786	16493330	13512700	NA	931.494	931.494	0	931.494	0	0	[M-2H]	2	38	1
199	BE_250ugmL_421AF_neg_FAIMS_scan7_E1_1	BE	250ugmL	AF	neg	FAIMS	scan7	E1	1	NA	OrbiTrap_Lumos_shotgun	ms	GD1 d38:2		NA	GD1			NA		null	M0+M1+M2	0.08	2.68	NA	NA	NA	NA	930.482	930.491	NA	NA	NA	NA	22702652	822361	729876	21150414	NA	930.487	930.487	0	930.487	0	0	[M-2H]	2	38	2
200	BE_250ugmL_421AF_neg_FAIMS_scan7_E1_1	BE	250ugmL	AF	neg	FAIMS	scan7	E1	1	NA	OrbiTrap_Lumos_shotgun	ms	GD1 t38:1		NA	GD1			NA		null	M0+M1+M2	0.08	2.68	NA	NA	NA	NA	939.487	939.497	NA	NA	NA	NA	1280641	648335	412173	220133	NA	939.492	939.492	0	939.492	0	0	[M-2H]	2	38	1
201	BE_250ugmL_421AF_neg_FAIMS_scan7_E1_1	BE	250ugmL	AF	neg	FAIMS	scan7	E1	1	NA	OrbiTrap_Lumos_shotgun	ms	GD1 d39:1		NA	GD1			NA		null	M0+M1+M2	0.08	2.68	NA	NA	NA	NA	938.498	938.507	NA	NA	NA	NA	103766	56432.3	27269.9	20063.8	NA	938.502	938.502	0	938.502	0	0	[M-2H]	2	39	1
202	BE_250ugmL_421AF_neg_FAIMS_scan7_E1_1	BE	250ugmL	AF	neg	FAIMS	scan7	E1	1	NA	OrbiTrap_Lumos_shotgun	ms	GD1 d40:0		NA	GD1			NA		null	M0+M1+M2	0.08	2.68	NA	NA	NA	NA	946.513	946.523	NA	NA	NA	NA	535505	324088	102469	108947	NA	946.518	946.518	0	946.518	0	0	[M-2H]	2	40	0
203	BE_250ugmL_421AF_neg_FAIMS_scan7_E1_1	BE	250ugmL	AF	neg	FAIMS	scan7	E1	1	NA	OrbiTrap_Lumos_shotgun	ms	GD1 d40:1		NA	GD1			NA		null	M0+M1+M2	0.08	2.68	NA	NA	NA	NA	945.505	945.515	NA	NA	NA	NA	1.68935e+06	666233	642967	380146	NA	945.51	945.51	0	945.51	0	0	[M-2H]	2	40	1
204	BE_250ugmL_421AF_neg_FAIMS_scan7_E1_1	BE	250ugmL	AF	neg	FAIMS	scan7	E1	1	NA	OrbiTrap_Lumos_shotgun	ms	GD1 d42:2		NA	GD1			NA		null	M0+M1+M2	0.08	2.68	NA	NA	NA	NA	958.513	958.523	NA	NA	NA	NA	359754	166113	108907	84734.5	NA	958.518	958.518	0	958.518	0	0	[M-2H]	2	42	2
205	BE_250ugmL_421AF_neg_FAIMS_scan7_E1_1	BE	250ugmL	AF	neg	FAIMS	scan7	E1	1	NA	OrbiTrap_Lumos_shotgun	ms	GD1 t48:6		NA	GD1			NA		null	M0+M1+M2	0.08	2.68	NA	NA	NA	NA	1004.53	1004.54	NA	NA	NA	NA	1492996	506172	730587	256237	NA	1004.53	1004.53	0	1004.53	0	0	[M-2H]	2	48	6
206	BE_250ugmL_421AF_neg_FAIMS_scan7_E1_1	BE	250ugmL	AF	neg	FAIMS	scan7	E1	1	NA	OrbiTrap_Lumos_shotgun	ms	GM2 d37:2		NA	GM2			NA		null	M0+M1+M2	0.08	2.68	NA	NA	NA	NA	1394.81	1394.82	NA	NA	NA	NA	21488.1	19062.6	526.584	1898.95	NA	1394.82	1394.82	0	1394.82	0	0	[M-H]	1	37	2
207	BE_250ugmL_421AF_neg_FAIMS_scan7_E1_1	BE	250ugmL	AF	neg	FAIMS	scan7	E1	1	NA	OrbiTrap_Lumos_shotgun	ms	GM2 d43:6		NA	GM2			NA		null	M0+M1	0.08	2.68	NA	NA	NA	NA	1470.84	1470.86	NA	NA	NA	NA	19457.6	14939.5	4518.13	NA	NA	1470.85	1470.85	0	1470.85	0	0	[M-H]	1	43	6
208	BE_250ugmL_421AF_neg_FAIMS_scan7_E1_1	BE	250ugmL	AF	neg	FAIMS	scan7	E1	1	NA	OrbiTrap_Lumos_shotgun	ms	GM2 t42:6		NA	GM2			NA		null	M0+M1+M2	0.08	2.68	NA	NA	NA	NA	1472.82	1472.83	NA	NA	NA	NA	12543.8	6019.97	4815.12	1708.67	NA	1472.83	1472.83	0	1472.83	0	0	[M-H]	1	42	6
209	BE_250ugmL_421AF_neg_FAIMS_scan7_E1_1	BE	250ugmL	AF	neg	FAIMS	scan7	E1	1	NA	OrbiTrap_Lumos_shotgun	ms	GM1 d36:0		NA	GM1			NA		null	M0+M1+M2	0.08	2.68	NA	NA	NA	NA	1546.88	1546.89	NA	NA	NA	NA	831745	637134	158158	36453	NA	1546.88	1546.88	0	1546.88	0	0	[M-H]	1	36	0
210	BE_250ugmL_421AF_neg_FAIMS_scan7_E1_1	BE	250ugmL	AF	neg	FAIMS	scan7	E1	1	NA	OrbiTrap_Lumos_shotgun	ms	GM1 d36:1		NA	GM1			NA		null	M0+M1+M2	0.08	2.68	NA	NA	NA	NA	1544.86	1544.88	NA	NA	NA	NA	6853821	3.22292e+06	2.48621e+06	1.14468e+06	NA	1544.87	1544.87	0	1544.87	0	0	[M-H]	1	36	1
211	BE_250ugmL_421AF_neg_FAIMS_scan7_E1_1	BE	250ugmL	AF	neg	FAIMS	scan7	E1	1	NA	OrbiTrap_Lumos_shotgun	ms	GM1 d38:0		NA	GM1			NA		null	M0+M1+M2	0.08	2.68	NA	NA	NA	NA	1574.91	1574.92	NA	NA	NA	NA	563904	388994	163419	11491.4	NA	1574.92	1574.92	0	1574.92	0	0	[M-H]	1	38	0
212	BE_250ugmL_421AF_neg_FAIMS_scan7_E1_1	BE	250ugmL	AF	neg	FAIMS	scan7	E1	1	NA	OrbiTrap_Lumos_shotgun	ms	GM1 d38:1		NA	GM1			NA		null	M0+M1+M2	0.08	2.68	NA	NA	NA	NA	1572.89	1572.91	NA	NA	NA	NA	3.70078e+06	1.67852e+06	1.37848e+06	643778	NA	1572.9	1572.9	0	1572.9	0	0	[M-H]	1	38	1
213	BE_250ugmL_421AF_neg_FAIMS_scan7_E1_1	BE	250ugmL	AF	neg	FAIMS	scan7	E1	1	NA	OrbiTrap_Lumos_shotgun	ms	GT2 d31:1		NA	GT2			NA		null	M0+M1+M2	0.08	2.68	NA	NA	NA	NA	946.956	946.966	NA	NA	NA	NA	19657.1	6125.6	7768.48	5762.98	NA	946.961	946.961	0	946.961	0	0	[M-2H]	2	31	1
214	BE_250ugmL_421AF_neg_FAIMS_scan7_E1_1	BE	250ugmL	AF	neg	FAIMS	scan7	E1	1	NA	OrbiTrap_Lumos_shotgun	ms	GT2 d33:1		NA	GT2			NA		null	M0+M1+M2	0.08	2.68	NA	NA	NA	NA	960.972	960.981	NA	NA	NA	NA	159409	72072.8	79536.1	7800.29	NA	960.977	960.977	0	960.977	0	0	[M-2H]	2	33	1
215	BE_250ugmL_421AF_neg_FAIMS_scan7_E1_1	BE	250ugmL	AF	neg	FAIMS	scan7	E1	1	NA	OrbiTrap_Lumos_shotgun	ms	GT2 d33:2		NA	GT2			NA		null	M0+M1+M2	0.08	2.68	NA	NA	NA	NA	959.964	959.974	NA	NA	NA	NA	1313605	764818	435600	113187	NA	959.969	959.969	0	959.969	0	0	[M-2H]	2	33	2
216	BE_250ugmL_421AF_neg_FAIMS_scan7_E1_1	BE	250ugmL	AF	neg	FAIMS	scan7	E1	1	NA	OrbiTrap_Lumos_shotgun	ms	GT2 d35:2		NA	GT2			NA		null	M0+M1+M2	0.08	2.68	NA	NA	NA	NA	973.98	973.989	NA	NA	NA	NA	908505	606673	229755	72076.6	NA	973.984	973.984	0	973.984	0	0	[M-2H]	2	35	2
217	BE_250ugmL_421AF_neg_FAIMS_scan7_E1_1	BE	250ugmL	AF	neg	FAIMS	scan7	E1	1	NA	OrbiTrap_Lumos_shotgun	ms	GT2 t38:0		NA	GT2			NA		null	M0+M1+M2	0.08	2.68	NA	NA	NA	NA	1005.02	1005.03	NA	NA	NA	NA	2.09331e+06	1.14987e+06	579855	363584	NA	1005.02	1005.02	0	1005.02	0	0	[M-2H]	2	38	0
218	BE_250ugmL_421AF_neg_FAIMS_scan7_E1_1	BE	250ugmL	AF	neg	FAIMS	scan7	E1	1	NA	OrbiTrap_Lumos_shotgun	ms	GT1 d36:0		NA	GT1			NA		null	M0+M1	0.08	2.68	NA	NA	NA	NA	709.017	709.024	NA	NA	NA	NA	8317.04	5209.08	3107.96	NA	NA	709.02	709.02	0	709.02	0	0	[M-3H]	3	36	0
219	BE_250ugmL_421AF_neg_FAIMS_scan7_E1_1	BE	250ugmL	AF	neg	FAIMS	scan7	E1	1	NA	OrbiTrap_Lumos_shotgun	ms	GT1 d36:0		NA	GT1			NA		null	M0+M1+M2	0.08	2.68	NA	NA	NA	NA	1064.03	1064.04	NA	NA	NA	NA	1.50656e+06	962254	379304	164997	NA	1064.03	1064.03	0	1064.03	0	0	[M-2H]	2	36	0
220	BE_250ugmL_421AF_neg_FAIMS_scan7_E1_1	BE	250ugmL	AF	neg	FAIMS	scan7	E1	1	NA	OrbiTrap_Lumos_shotgun	ms	GT1 d36:1		NA	GT1			NA		null	M0+M1+M2	0.08	2.68	NA	NA	NA	NA	708.345	708.352	NA	NA	NA	NA	28668.8	15084.7	8627.6	4956.49	NA	708.349	708.349	0	708.349	0	0	[M-3H]	3	36	1
221	BE_250ugmL_421AF_neg_FAIMS_scan7_E1_1	BE	250ugmL	AF	neg	FAIMS	scan7	E1	1	NA	OrbiTrap_Lumos_shotgun	ms	GT1 d36:1		NA	GT1			NA		null	M0+M1+M2	0.08	2.68	NA	NA	NA	NA	1063.02	1063.03	NA	NA	NA	NA	4764748	1.5813e+06	1.94844e+06	1.23501e+06	NA	1063.03	1063.03	0	1063.03	0	0	[M-2H]	2	36	1
222	BE_250ugmL_421AF_neg_FAIMS_scan7_E1_1	BE	250ugmL	AF	neg	FAIMS	scan7	E1	1	NA	OrbiTrap_Lumos_shotgun	ms	GT1 d36:2		NA	GT1			NA		null	M0+M1+M2	0.08	2.68	NA	NA	NA	NA	1062.01	1062.02	NA	NA	NA	NA	1.57302e+06	26107.6	19509.9	1.5274e+06	NA	1062.02	1062.02	0	1062.02	0	0	[M-2H]	2	36	2
223	BE_250ugmL_421AF_neg_FAIMS_scan7_E1_1	BE	250ugmL	AF	neg	FAIMS	scan7	E1	1	NA	OrbiTrap_Lumos_shotgun	ms	GT1 d37:0		NA	GT1			NA		null	M0+M1	0.08	2.68	NA	NA	NA	NA	1071.04	1071.05	NA	NA	NA	NA	11256.4	7077.37	4178.99	NA	NA	1071.04	1071.04	0	1071.04	0	0	[M-2H]	2	37	0
224	BE_250ugmL_421AF_neg_FAIMS_scan7_E1_1	BE	250ugmL	AF	neg	FAIMS	scan7	E1	1	NA	OrbiTrap_Lumos_shotgun	ms	GT1 d37:1		NA	GT1			NA		null	M0+M1+M2	0.08	2.68	NA	NA	NA	NA	1070.03	1070.04	NA	NA	NA	NA	35578.8	9481.8	12512.3	13584.7	NA	1070.03	1070.03	0	1070.03	0	0	[M-2H]	2	37	1
225	BE_250ugmL_421AF_neg_FAIMS_scan7_E1_1	BE	250ugmL	AF	neg	FAIMS	scan7	E1	1	NA	OrbiTrap_Lumos_shotgun	ms	GT1 d38:0		NA	GT1			NA		null	M0+M1+M2	0.08	2.68	NA	NA	NA	NA	1078.04	1078.06	NA	NA	NA	NA	2587747	1.70183e+06	694928	190990	NA	1078.05	1078.05	0	1078.05	0	0	[M-2H]	2	38	0
226	BE_250ugmL_421AF_neg_FAIMS_scan7_E1_1	BE	250ugmL	AF	neg	FAIMS	scan7	E1	1	NA	OrbiTrap_Lumos_shotgun	ms	GT1 d38:1		NA	GT1			NA		null	M0+M1+M2	0.08	2.68	NA	NA	NA	NA	717.689	717.696	NA	NA	NA	NA	88437.2	37485.7	26809.9	24141.6	NA	717.692	717.692	0	717.692	0	0	[M-3H]	3	38	1
227	BE_250ugmL_421AF_neg_FAIMS_scan7_E1_1	BE	250ugmL	AF	neg	FAIMS	scan7	E1	1	NA	OrbiTrap_Lumos_shotgun	ms	GT1 d38:1		NA	GT1			NA		null	M0+M1+M2	0.08	2.68	NA	NA	NA	NA	1077.04	1077.05	NA	NA	NA	NA	6278459	2.40116e+06	2.34771e+06	1.52958e+06	NA	1077.04	1077.04	0	1077.04	0	0	[M-2H]	2	38	1
228	BE_250ugmL_421AF_neg_FAIMS_scan7_E1_1	BE	250ugmL	AF	neg	FAIMS	scan7	E1	1	NA	OrbiTrap_Lumos_shotgun	ms	GT1 d38:2		NA	GT1			NA		null	M0+M1+M2	0.08	2.68	NA	NA	NA	NA	1076.03	1076.04	NA	NA	NA	NA	2.63617e+06	48127.7	39399.7	2.54864e+06	NA	1076.03	1076.03	0	1076.03	0	0	[M-2H]	2	38	2
229	BE_250ugmL_421AF_neg_FAIMS_scan7_E1_1	BE	250ugmL	AF	neg	FAIMS	scan7	E1	1	NA	OrbiTrap_Lumos_shotgun	ms	GT1 t38:1		NA	GT1			NA		null	M0+M1+M2	0.08	2.68	NA	NA	NA	NA	1085.03	1085.04	NA	NA	NA	NA	397680	174877	172033	50770.5	NA	1085.04	1085.04	0	1085.04	0	0	[M-2H]	2	38	1
230	BE_250ugmL_421AF_neg_FAIMS_scan7_E1_1	BE	250ugmL	AF	neg	FAIMS	scan7	E1	1	NA	OrbiTrap_Lumos_shotgun	ms	GT1 d40:0		NA	GT1			NA		null	M0+M1	0.08	2.68	NA	NA	NA	NA	1092.06	1092.07	NA	NA	NA	NA	40020.8	31740.4	8280.38	NA	NA	1092.07	1092.07	0	1092.07	0	0	[M-2H]	2	40	0
231	BE_250ugmL_421AF_neg_FAIMS_scan7_E1_1	BE	250ugmL	AF	neg	FAIMS	scan7	E1	1	NA	OrbiTrap_Lumos_shotgun	ms	GT1 d40:1		NA	GT1			NA		null	M0+M1+M2	0.08	2.68	NA	NA	NA	NA	1091.05	1091.06	NA	NA	NA	NA	189166	77561.3	83721.6	27883.4	NA	1091.06	1091.06	0	1091.06	0	0	[M-2H]	2	40	1
232	BE_250ugmL_421AF_neg_FAIMS_scan7_E1_1	BE	250ugmL	AF	neg	FAIMS	scan7	E1	1	NA	OrbiTrap_Lumos_shotgun	ms	GT1 d39:1		NA	GT1			NA		null	M0+M1+M2	0.08	2.68	NA	NA	NA	NA	1084.04	1084.06	NA	NA	NA	NA	54819.9	24262	20856.2	9701.66	NA	1084.05	1084.05	0	1084.05	0	0	[M-2H]	2	39	1
233	BE_250ugmL_421AF_neg_FAIMS_scan7_E1_1	BE	250ugmL	AF	neg	FAIMS	scan7	E1	1	NA	OrbiTrap_Lumos_shotgun	ms	GT1 d42:1		NA	GT1			NA		null	M0+M1	0.08	2.68	NA	NA	NA	NA	1105.07	1105.08	NA	NA	NA	NA	13579.6	3264.06	10315.5	NA	NA	1105.07	1105.07	0	1105.07	0	0	[M-2H]	2	42	1
234	BE_250ugmL_421AF_neg_FAIMS_scan7_E1_1	BE	250ugmL	AF	neg	FAIMS	scan7	E1	1	NA	OrbiTrap_Lumos_shotgun	ms	GT1 d42:2		NA	GT1			NA		null	M0+M1+M2	0.08	2.68	NA	NA	NA	NA	1104.06	1104.07	NA	NA	NA	NA	12830.2	5894.99	3671.16	3264.06	NA	1104.07	1104.07	0	1104.07	0	0	[M-2H]	2	42	2
235	BE_250ugmL_421AF_neg_FAIMS_scan7_E9_1	BE	250ugmL	AF	neg	FAIMS	scan7	E9	1	NA	OrbiTrap_Lumos_shotgun	ms	GO1 d43:2		NA	GO1			NA		null	M0+M1	0.08	2.68	NA	NA	NA	NA	734.917	734.924	NA	NA	NA	NA	562091	561057	1033.69	NA	NA	734.92	734.92	0	734.92	0	0	[M-5H]	5	43	2
236	BE_250ugmL_421AF_neg_FAIMS_scan7_E9_1	BE	250ugmL	AF	neg	FAIMS	scan7	E9	1	NA	OrbiTrap_Lumos_shotgun	ms	GO1 d43:2		NA	GO1			NA		null	M0+M1+M2	0.08	2.68	NA	NA	NA	NA	918.898	918.907	NA	NA	NA	NA	14539.5	2501.59	10185.8	1852.13	NA	918.902	918.902	0	918.902	0	0	[M-4H]	4	43	2
237	BE_250ugmL_421AF_neg_FAIMS_scan7_E9_1	BE	250ugmL	AF	neg	FAIMS	scan7	E9	1	NA	OrbiTrap_Lumos_shotgun	ms	GD1-Ac d36:1		NA	GD1-Ac			NA		null	M0+M1+M2	0.08	2.68	NA	NA	NA	NA	938.479	938.489	NA	NA	NA	NA	1.30652e+06	511582	410889	384046	NA	938.484	938.484	0	938.484	0	0	[M-2H]	2	36	1
238	BE_250ugmL_421AF_neg_FAIMS_scan7_E9_1	BE	250ugmL	AF	neg	FAIMS	scan7	E9	1	NA	OrbiTrap_Lumos_shotgun	ms	GD3 d34:1		NA	GD3			NA		null	M0+M1+M2	0.08	2.68	NA	NA	NA	NA	720.893	720.901	NA	NA	NA	NA	36474.6	23933.7	10751.5	1789.34	NA	720.897	720.897	0	720.897	0	0	[M-2H]	2	34	1
239	BE_250ugmL_421AF_neg_FAIMS_scan7_E9_1	BE	250ugmL	AF	neg	FAIMS	scan7	E9	1	NA	OrbiTrap_Lumos_shotgun	ms	GD3 d38:0		NA	GD3			NA		null	M0+M1+M2	0.08	2.68	NA	NA	NA	NA	749.932	749.94	NA	NA	NA	NA	86871.9	70121.4	15187.7	1562.86	NA	749.936	749.936	0	749.936	0	0	[M-2H]	2	38	0
240	BE_250ugmL_421AF_neg_FAIMS_scan7_E9_1	BE	250ugmL	AF	neg	FAIMS	scan7	E9	1	NA	OrbiTrap_Lumos_shotgun	ms	GD3 d38:1		NA	GD3			NA		null	M0+M1+M2	0.08	2.68	NA	NA	NA	NA	748.925	748.932	NA	NA	NA	NA	852336	501227	250862	100248	NA	748.928	748.928	0	748.928	0	0	[M-2H]	2	38	1
241	BE_250ugmL_421AF_neg_FAIMS_scan7_E9_1	BE	250ugmL	AF	neg	FAIMS	scan7	E9	1	NA	OrbiTrap_Lumos_shotgun	ms	GD3 d36:0		NA	GD3			NA		null	M0+M1+M2	0.08	2.68	NA	NA	NA	NA	735.917	735.924	NA	NA	NA	NA	827726	664553	151325	11848	NA	735.92	735.92	0	735.92	0	0	[M-2H]	2	36	0
242	BE_250ugmL_421AF_neg_FAIMS_scan7_E9_1	BE	250ugmL	AF	neg	FAIMS	scan7	E9	1	NA	OrbiTrap_Lumos_shotgun	ms	GD3 d36:1		NA	GD3			NA		null	M0+M1+M2	0.08	2.68	NA	NA	NA	NA	734.909	734.916	NA	NA	NA	NA	3.93952e+06	2.15983e+06	1.23218e+06	547512	NA	734.913	734.913	0	734.913	0	0	[M-2H]	2	36	1
243	BE_250ugmL_421AF_neg_FAIMS_scan7_E9_1	BE	250ugmL	AF	neg	FAIMS	scan7	E9	1	NA	OrbiTrap_Lumos_shotgun	ms	GD3 d36:2		NA	GD3			NA		null	M0+M1+M2	0.08	2.68	NA	NA	NA	NA	733.901	733.909	NA	NA	NA	NA	1.91774e+06	16015	13060	1.88866e+06	NA	733.905	733.905	0	733.905	0	0	[M-2H]	2	36	2
244	BE_250ugmL_421AF_neg_FAIMS_scan7_E9_1	BE	250ugmL	AF	neg	FAIMS	scan7	E9	1	NA	OrbiTrap_Lumos_shotgun	ms	GD3 d39:0		NA	GD3			NA		null	M0+M1	0.08	2.68	NA	NA	NA	NA	756.94	756.948	NA	NA	NA	NA	18849	1808.3	17040.7	NA	NA	756.944	756.944	0	756.944	0	0	[M-2H]	2	39	0
245	BE_250ugmL_421AF_neg_FAIMS_scan7_E9_1	BE	250ugmL	AF	neg	FAIMS	scan7	E9	1	NA	OrbiTrap_Lumos_shotgun	ms	GD3 d39:1		NA	GD3			NA		null	M0+M1+M2	0.08	2.68	NA	NA	NA	NA	755.932	755.94	NA	NA	NA	NA	18433	13597.4	3446.71	1388.86	NA	755.936	755.936	0	755.936	0	0	[M-2H]	2	39	1
246	BE_250ugmL_421AF_neg_FAIMS_scan7_E9_1	BE	250ugmL	AF	neg	FAIMS	scan7	E9	1	NA	OrbiTrap_Lumos_shotgun	ms	GD3 d42:1		NA	GD3			NA		null	M0+M1	0.08	2.68	NA	NA	NA	NA	776.956	776.963	NA	NA	NA	NA	92708.4	68744.6	23963.8	NA	NA	776.96	776.96	0	776.96	0	0	[M-2H]	2	42	1
247	BE_250ugmL_421AF_neg_FAIMS_scan7_E9_1	BE	250ugmL	AF	neg	FAIMS	scan7	E9	1	NA	OrbiTrap_Lumos_shotgun	ms	GD3 d42:2		NA	GD3			NA		null	M0+M1+M2	0.08	2.68	NA	NA	NA	NA	775.948	775.956	NA	NA	NA	NA	434303	194023	166829	73450.3	NA	775.952	775.952	0	775.952	0	0	[M-2H]	2	42	2
248	BE_250ugmL_421AF_neg_FAIMS_scan7_E9_1	BE	250ugmL	AF	neg	FAIMS	scan7	E9	1	NA	OrbiTrap_Lumos_shotgun	ms	GD3 d43:2		NA	GD3			NA		null	M0+M1+M2	0.08	2.68	NA	NA	NA	NA	782.956	782.963	NA	NA	NA	NA	6884.33	1485.89	2200.24	3198.19	NA	782.96	782.96	0	782.96	0	0	[M-2H]	2	43	2
249	BE_250ugmL_421AF_neg_FAIMS_scan7_E9_1	BE	250ugmL	AF	neg	FAIMS	scan7	E9	1	NA	OrbiTrap_Lumos_shotgun	ms	GD3 d40:0		NA	GD3			NA		null	M0+M1	0.08	2.68	NA	NA	NA	NA	763.948	763.956	NA	NA	NA	NA	51564.5	49063.8	2500.72	NA	NA	763.952	763.952	0	763.952	0	0	[M-2H]	2	40	0
250	BE_250ugmL_421AF_neg_FAIMS_scan7_E9_1	BE	250ugmL	AF	neg	FAIMS	scan7	E9	1	NA	OrbiTrap_Lumos_shotgun	ms	GD3 d40:1		NA	GD3			NA		null	M0+M1+M2	0.08	2.68	NA	NA	NA	NA	762.94	762.948	NA	NA	NA	NA	185090	80287.3	40482.5	64320.6	NA	762.944	762.944	0	762.944	0	0	[M-2H]	2	40	1
251	BE_250ugmL_421AF_neg_FAIMS_scan7_E9_1	BE	250ugmL	AF	neg	FAIMS	scan7	E9	1	NA	OrbiTrap_Lumos_shotgun	ms	GD3 d41:1		NA	GD3			NA		null	M0+M1	0.08	2.68	NA	NA	NA	NA	769.948	769.956	NA	NA	NA	NA	49798.4	36596.5	13201.9	NA	NA	769.952	769.952	0	769.952	0	0	[M-2H]	2	41	1
252	BE_250ugmL_421AF_neg_FAIMS_scan7_E9_1	BE	250ugmL	AF	neg	FAIMS	scan7	E9	1	NA	OrbiTrap_Lumos_shotgun	ms	GD3 d41:2		NA	GD3			NA		null	M0+M1+M2	0.08	2.68	NA	NA	NA	NA	768.94	768.948	NA	NA	NA	NA	36485.7	3098.52	10653.2	22734	NA	768.944	768.944	0	768.944	0	0	[M-2H]	2	41	2
253	BE_250ugmL_421AF_neg_FAIMS_scan7_E9_1	BE	250ugmL	AF	neg	FAIMS	scan7	E9	1	NA	OrbiTrap_Lumos_shotgun	ms	GD2 d38:1		NA	GD2			NA		null	M0+M1	0.08	2.68	NA	NA	NA	NA	850.464	850.472	NA	NA	NA	NA	10681.3	5743.24	4938.07	NA	NA	850.468	850.468	0	850.468	0	0	[M-2H]	2	38	1
254	BE_250ugmL_421AF_neg_FAIMS_scan7_E9_1	BE	250ugmL	AF	neg	FAIMS	scan7	E9	1	NA	OrbiTrap_Lumos_shotgun	ms	GD1 d34:0		NA	GD1			NA		null	M0+M1+M2	0.08	2.68	NA	NA	NA	NA	904.466	904.475	NA	NA	NA	NA	21062.4	14954.7	3240.11	2867.63	NA	904.471	904.471	0	904.471	0	0	[M-2H]	2	34	0
255	BE_250ugmL_421AF_neg_FAIMS_scan7_E9_1	BE	250ugmL	AF	neg	FAIMS	scan7	E9	1	NA	OrbiTrap_Lumos_shotgun	ms	GD1 d34:1		NA	GD1			NA		null	M0+M1+M2	0.08	2.68	NA	NA	NA	NA	903.459	903.468	NA	NA	NA	NA	126832	57053.5	52306.6	17472.3	NA	903.463	903.463	0	903.463	0	0	[M-2H]	2	34	1
256	BE_250ugmL_421AF_neg_FAIMS_scan7_E9_1	BE	250ugmL	AF	neg	FAIMS	scan7	E9	1	NA	OrbiTrap_Lumos_shotgun	ms	GD1 t35:0		NA	GD1			NA		null	M0+M1+M2	0.08	2.68	NA	NA	NA	NA	919.472	919.481	NA	NA	NA	NA	599282	458046	115183	26053.3	NA	919.476	919.476	0	919.476	0	0	[M-2H]	2	35	0
257	BE_250ugmL_421AF_neg_FAIMS_scan7_E9_1	BE	250ugmL	AF	neg	FAIMS	scan7	E9	1	NA	OrbiTrap_Lumos_shotgun	ms	GD1 d36:0		NA	GD1			NA		null	M0+M1+M2	0.08	2.68	NA	NA	NA	NA	918.482	918.491	NA	NA	NA	NA	8407264	5.08343e+06	2.64315e+06	680685	NA	918.487	918.487	0	918.487	0	0	[M-2H]	2	36	0
258	BE_250ugmL_421AF_neg_FAIMS_scan7_E9_1	BE	250ugmL	AF	neg	FAIMS	scan7	E9	1	NA	OrbiTrap_Lumos_shotgun	ms	GD1 d36:1		NA	GD1			NA		null	M0+M1+M2	0.08	2.68	NA	NA	NA	NA	917.474	917.483	NA	NA	NA	NA	33208732	11599506	15071850	6537377	NA	917.479	917.479	0	917.479	0	0	[M-2H]	2	36	1
259	BE_250ugmL_421AF_neg_FAIMS_scan7_E9_1	BE	250ugmL	AF	neg	FAIMS	scan7	E9	1	NA	OrbiTrap_Lumos_shotgun	ms	GD1 d36:2		NA	GD1			NA		null	M0+M1+M2	0.08	2.68	NA	NA	NA	NA	916.466	916.476	NA	NA	NA	NA	11305565	667747	598313	10039505	NA	916.471	916.471	0	916.471	0	0	[M-2H]	2	36	2
260	BE_250ugmL_421AF_neg_FAIMS_scan7_E9_1	BE	250ugmL	AF	neg	FAIMS	scan7	E9	1	NA	OrbiTrap_Lumos_shotgun	ms	GD1 d37:0		NA	GD1			NA		null	M0+M1+M2	0.08	2.68	NA	NA	NA	NA	925.49	925.499	NA	NA	NA	NA	146522	110273	1715.81	34533.6	NA	925.494	925.494	0	925.494	0	0	[M-2H]	2	37	0
261	BE_250ugmL_421AF_neg_FAIMS_scan7_E9_1	BE	250ugmL	AF	neg	FAIMS	scan7	E9	1	NA	OrbiTrap_Lumos_shotgun	ms	GD1 d37:1		NA	GD1			NA		null	M0+M1+M2	0.08	2.68	NA	NA	NA	NA	924.482	924.491	NA	NA	NA	NA	481909	212655	191895	77358.9	NA	924.487	924.487	0	924.487	0	0	[M-2H]	2	37	1
262	BE_250ugmL_421AF_neg_FAIMS_scan7_E9_1	BE	250ugmL	AF	neg	FAIMS	scan7	E9	1	NA	OrbiTrap_Lumos_shotgun	ms	GD1 t37:0		NA	GD1			NA		null	M0+M1+M2	0.08	2.68	NA	NA	NA	NA	933.487	933.496	NA	NA	NA	NA	508072	311967	162156	33948.4	NA	933.492	933.492	0	933.492	0	0	[M-2H]	2	37	0
263	BE_250ugmL_421AF_neg_FAIMS_scan7_E9_1	BE	250ugmL	AF	neg	FAIMS	scan7	E9	1	NA	OrbiTrap_Lumos_shotgun	ms	GD1 d38:0		NA	GD1			NA		null	M0+M1+M2	0.08	2.68	NA	NA	NA	NA	932.498	932.507	NA	NA	NA	NA	7146769	4.87154e+06	1.69876e+06	576467	NA	932.502	932.502	0	932.502	0	0	[M-2H]	2	38	0
264	BE_250ugmL_421AF_neg_FAIMS_scan7_E9_1	BE	250ugmL	AF	neg	FAIMS	scan7	E9	1	NA	OrbiTrap_Lumos_shotgun	ms	GD1 d38:1		NA	GD1			NA		null	M0+M1+M2	0.08	2.68	NA	NA	NA	NA	931.49	931.499	NA	NA	NA	NA	30018294	13198623	9262290	7.55738e+06	NA	931.494	931.494	0	931.494	0	0	[M-2H]	2	38	1
265	BE_250ugmL_421AF_neg_FAIMS_scan7_E9_1	BE	250ugmL	AF	neg	FAIMS	scan7	E9	1	NA	OrbiTrap_Lumos_shotgun	ms	GD1 d38:2		NA	GD1			NA		null	M0+M1+M2	0.08	2.68	NA	NA	NA	NA	930.482	930.491	NA	NA	NA	NA	13146916	474352	414419	12258145	NA	930.487	930.487	0	930.487	0	0	[M-2H]	2	38	2
266	BE_250ugmL_421AF_neg_FAIMS_scan7_E9_1	BE	250ugmL	AF	neg	FAIMS	scan7	E9	1	NA	OrbiTrap_Lumos_shotgun	ms	GD1 t38:1		NA	GD1			NA		null	M0+M1+M2	0.08	2.68	NA	NA	NA	NA	939.487	939.497	NA	NA	NA	NA	634086	339310	197946	96829.2	NA	939.492	939.492	0	939.492	0	0	[M-2H]	2	38	1
267	BE_250ugmL_421AF_neg_FAIMS_scan7_E9_1	BE	250ugmL	AF	neg	FAIMS	scan7	E9	1	NA	OrbiTrap_Lumos_shotgun	ms	GD1 d39:1		NA	GD1			NA		null	M0+M1+M2	0.08	2.68	NA	NA	NA	NA	938.498	938.507	NA	NA	NA	NA	49854.4	39112.5	6801.22	3940.71	NA	938.502	938.502	0	938.502	0	0	[M-2H]	2	39	1
268	BE_250ugmL_421AF_neg_FAIMS_scan7_E9_1	BE	250ugmL	AF	neg	FAIMS	scan7	E9	1	NA	OrbiTrap_Lumos_shotgun	ms	GD1 d40:0		NA	GD1			NA		null	M0+M1+M2	0.08	2.68	NA	NA	NA	NA	946.513	946.523	NA	NA	NA	NA	226963	169425	35406.8	22130.9	NA	946.518	946.518	0	946.518	0	0	[M-2H]	2	40	0
269	BE_250ugmL_421AF_neg_FAIMS_scan7_E9_1	BE	250ugmL	AF	neg	FAIMS	scan7	E9	1	NA	OrbiTrap_Lumos_shotgun	ms	GD1 d40:1		NA	GD1			NA		null	M0+M1+M2	0.08	2.68	NA	NA	NA	NA	945.505	945.515	NA	NA	NA	NA	912261	377514	357070	177678	NA	945.51	945.51	0	945.51	0	0	[M-2H]	2	40	1
270	BE_250ugmL_421AF_neg_FAIMS_scan7_E9_1	BE	250ugmL	AF	neg	FAIMS	scan7	E9	1	NA	OrbiTrap_Lumos_shotgun	ms	GD1 d42:2		NA	GD1			NA		null	M0+M1+M2	0.08	2.68	NA	NA	NA	NA	958.513	958.523	NA	NA	NA	NA	151204	52723.6	69559.8	28920.5	NA	958.518	958.518	0	958.518	0	0	[M-2H]	2	42	2
271	BE_250ugmL_421AF_neg_FAIMS_scan7_E9_1	BE	250ugmL	AF	neg	FAIMS	scan7	E9	1	NA	OrbiTrap_Lumos_shotgun	ms	GD1 t48:6		NA	GD1			NA		null	M0+M1+M2	0.08	2.68	NA	NA	NA	NA	1004.53	1004.54	NA	NA	NA	NA	760795	250783	380622	129390	NA	1004.53	1004.53	0	1004.53	0	0	[M-2H]	2	48	6
272	BE_250ugmL_421AF_neg_FAIMS_scan7_E9_1	BE	250ugmL	AF	neg	FAIMS	scan7	E9	1	NA	OrbiTrap_Lumos_shotgun	ms	GM4 d34:0		NA	GM4			NA		null	M0+M1+M2	0.08	2.68	NA	NA	NA	NA	989.648	989.658	NA	NA	NA	NA	12157.2	994.283	7863.7	3299.2	NA	989.653	989.653	0	989.653	0	0	[M-H]	1	34	0
273	BE_250ugmL_421AF_neg_FAIMS_scan7_E9_1	BE	250ugmL	AF	neg	FAIMS	scan7	E9	1	NA	OrbiTrap_Lumos_shotgun	ms	GM2 d37:2		NA	GM2			NA		null	M0+M1+M2	0.08	2.68	NA	NA	NA	NA	1394.81	1394.82	NA	NA	NA	NA	23805.1	19620.5	2290.2	1894.37	NA	1394.82	1394.82	0	1394.82	0	0	[M-H]	1	37	2
274	BE_250ugmL_421AF_neg_FAIMS_scan7_E9_1	BE	250ugmL	AF	neg	FAIMS	scan7	E9	1	NA	OrbiTrap_Lumos_shotgun	ms	GM2 d43:6		NA	GM2			NA		null	M0+M1	0.08	2.68	NA	NA	NA	NA	1470.84	1470.86	NA	NA	NA	NA	7129.59	3644.68	3484.92	NA	NA	1470.85	1470.85	0	1470.85	0	0	[M-H]	1	43	6
275	BE_250ugmL_421AF_neg_FAIMS_scan7_E9_1	BE	250ugmL	AF	neg	FAIMS	scan7	E9	1	NA	OrbiTrap_Lumos_shotgun	ms	GM1 d34:2		NA	GM1			NA		null	M0+M1+M2	0.08	2.68	NA	NA	NA	NA	1514.81	1514.83	NA	NA	NA	NA	17877.3	13568.1	3104.67	1204.51	NA	1514.82	1514.82	0	1514.82	0	0	[M-H]	1	34	2
276	BE_250ugmL_421AF_neg_FAIMS_scan7_E9_1	BE	250ugmL	AF	neg	FAIMS	scan7	E9	1	NA	OrbiTrap_Lumos_shotgun	ms	GM1 d36:0		NA	GM1			NA		null	M0+M1+M2	0.08	2.68	NA	NA	NA	NA	1546.88	1546.89	NA	NA	NA	NA	555502	450950	94445.6	10107.3	NA	1546.88	1546.88	0	1546.88	0	0	[M-H]	1	36	0
277	BE_250ugmL_421AF_neg_FAIMS_scan7_E9_1	BE	250ugmL	AF	neg	FAIMS	scan7	E9	1	NA	OrbiTrap_Lumos_shotgun	ms	GM1 d36:1		NA	GM1			NA		null	M0+M1+M2	0.08	2.68	NA	NA	NA	NA	1544.86	1544.88	NA	NA	NA	NA	3.58219e+06	1.75877e+06	1.23092e+06	592496	NA	1544.87	1544.87	0	1544.87	0	0	[M-H]	1	36	1
278	BE_250ugmL_421AF_neg_FAIMS_scan7_E9_1	BE	250ugmL	AF	neg	FAIMS	scan7	E9	1	NA	OrbiTrap_Lumos_shotgun	ms	GM1 d38:0		NA	GM1			NA		null	M0+M1+M2	0.08	2.68	NA	NA	NA	NA	1574.91	1574.92	NA	NA	NA	NA	244093	167922	68674.9	7496.41	NA	1574.92	1574.92	0	1574.92	0	0	[M-H]	1	38	0
279	BE_250ugmL_421AF_neg_FAIMS_scan7_E9_1	BE	250ugmL	AF	neg	FAIMS	scan7	E9	1	NA	OrbiTrap_Lumos_shotgun	ms	GM1 d38:1		NA	GM1			NA		null	M0+M1+M2	0.08	2.68	NA	NA	NA	NA	1572.89	1572.91	NA	NA	NA	NA	1.91116e+06	882161	704000	324994	NA	1572.9	1572.9	0	1572.9	0	0	[M-H]	1	38	1
280	BE_250ugmL_421AF_neg_FAIMS_scan7_E9_1	BE	250ugmL	AF	neg	FAIMS	scan7	E9	1	NA	OrbiTrap_Lumos_shotgun	ms	GT3 d36:1		NA	GT3			NA		null	M0+M1	0.08	2.68	NA	NA	NA	NA	586.635	586.641	NA	NA	NA	NA	2651.28	1888.14	763.143	NA	NA	586.638	586.638	0	586.638	0	0	[M-3H]	3	36	1
281	BE_250ugmL_421AF_neg_FAIMS_scan7_E9_1	BE	250ugmL	AF	neg	FAIMS	scan7	E9	1	NA	OrbiTrap_Lumos_shotgun	ms	GT2 d31:1		NA	GT2			NA		null	M0+M1+M2	0.08	2.68	NA	NA	NA	NA	946.956	946.966	NA	NA	NA	NA	10136.1	5435.94	3425.89	1274.24	NA	946.961	946.961	0	946.961	0	0	[M-2H]	2	31	1
282	BE_250ugmL_421AF_neg_FAIMS_scan7_E9_1	BE	250ugmL	AF	neg	FAIMS	scan7	E9	1	NA	OrbiTrap_Lumos_shotgun	ms	GT2 d33:1		NA	GT2			NA		null	M0+M1+M2	0.08	2.68	NA	NA	NA	NA	960.972	960.981	NA	NA	NA	NA	91058.1	44544.5	43758.8	2754.83	NA	960.977	960.977	0	960.977	0	0	[M-2H]	2	33	1
283	BE_250ugmL_421AF_neg_FAIMS_scan7_E9_1	BE	250ugmL	AF	neg	FAIMS	scan7	E9	1	NA	OrbiTrap_Lumos_shotgun	ms	GT2 d33:2		NA	GT2			NA		null	M0+M1+M2	0.08	2.68	NA	NA	NA	NA	959.964	959.974	NA	NA	NA	NA	650473	381913	225371	43188.6	NA	959.969	959.969	0	959.969	0	0	[M-2H]	2	33	2
284	BE_250ugmL_421AF_neg_FAIMS_scan7_E9_1	BE	250ugmL	AF	neg	FAIMS	scan7	E9	1	NA	OrbiTrap_Lumos_shotgun	ms	GT2 d35:2		NA	GT2			NA		null	M0+M1+M2	0.08	2.68	NA	NA	NA	NA	973.98	973.989	NA	NA	NA	NA	584251	426169	116874	41207.8	NA	973.984	973.984	0	973.984	0	0	[M-2H]	2	35	2
285	BE_250ugmL_421AF_neg_FAIMS_scan7_E9_1	BE	250ugmL	AF	neg	FAIMS	scan7	E9	1	NA	OrbiTrap_Lumos_shotgun	ms	GT2 t38:0		NA	GT2			NA		null	M0+M1+M2	0.08	2.68	NA	NA	NA	NA	1005.02	1005.03	NA	NA	NA	NA	1.17864e+06	699664	320156	158824	NA	1005.02	1005.02	0	1005.02	0	0	[M-2H]	2	38	0
286	BE_250ugmL_421AF_neg_FAIMS_scan7_E9_1	BE	250ugmL	AF	neg	FAIMS	scan7	E9	1	NA	OrbiTrap_Lumos_shotgun	ms	GT1 d36:0		NA	GT1			NA		null	M0+M1+M2	0.08	2.68	NA	NA	NA	NA	1064.03	1064.04	NA	NA	NA	NA	831564	525358	210363	95842.6	NA	1064.03	1064.03	0	1064.03	0	0	[M-2H]	2	36	0
287	BE_250ugmL_421AF_neg_FAIMS_scan7_E9_1	BE	250ugmL	AF	neg	FAIMS	scan7	E9	1	NA	OrbiTrap_Lumos_shotgun	ms	GT1 d36:1		NA	GT1			NA		null	M0+M1+M2	0.08	2.68	NA	NA	NA	NA	1063.02	1063.03	NA	NA	NA	NA	3.0154e+06	1.06115e+06	1.25829e+06	695963	NA	1063.03	1063.03	0	1063.03	0	0	[M-2H]	2	36	1
288	BE_250ugmL_421AF_neg_FAIMS_scan7_E9_1	BE	250ugmL	AF	neg	FAIMS	scan7	E9	1	NA	OrbiTrap_Lumos_shotgun	ms	GT1 d36:2		NA	GT1			NA		null	M0+M1+M2	0.08	2.68	NA	NA	NA	NA	1062.01	1062.02	NA	NA	NA	NA	816198	7335.05	2518.81	806344	NA	1062.02	1062.02	0	1062.02	0	0	[M-2H]	2	36	2
289	BE_250ugmL_421AF_neg_FAIMS_scan7_E9_1	BE	250ugmL	AF	neg	FAIMS	scan7	E9	1	NA	OrbiTrap_Lumos_shotgun	ms	GT1 d37:0		NA	GT1			NA		null	M0+M1+M2	0.08	2.68	NA	NA	NA	NA	1071.04	1071.05	NA	NA	NA	NA	2836.72	1688.79	290.485	857.439	NA	1071.04	1071.04	0	1071.04	0	0	[M-2H]	2	37	0
290	BE_250ugmL_421AF_neg_FAIMS_scan7_E9_1	BE	250ugmL	AF	neg	FAIMS	scan7	E9	1	NA	OrbiTrap_Lumos_shotgun	ms	GT1 d37:1		NA	GT1			NA		null	M0+M1+M2	0.08	2.68	NA	NA	NA	NA	1070.03	1070.04	NA	NA	NA	NA	11647.8	5664.17	1913.28	4070.34	NA	1070.03	1070.03	0	1070.03	0	0	[M-2H]	2	37	1
291	BE_250ugmL_421AF_neg_FAIMS_scan7_E9_1	BE	250ugmL	AF	neg	FAIMS	scan7	E9	1	NA	OrbiTrap_Lumos_shotgun	ms	GT1 d38:0		NA	GT1			NA		null	M0+M1+M2	0.08	2.68	NA	NA	NA	NA	1078.04	1078.06	NA	NA	NA	NA	1.54375e+06	1.06494e+06	384399	94409.2	NA	1078.05	1078.05	0	1078.05	0	0	[M-2H]	2	38	0
292	BE_250ugmL_421AF_neg_FAIMS_scan7_E9_1	BE	250ugmL	AF	neg	FAIMS	scan7	E9	1	NA	OrbiTrap_Lumos_shotgun	ms	GT1 d38:1		NA	GT1			NA		null	M0+M1+M2	0.08	2.68	NA	NA	NA	NA	1077.04	1077.05	NA	NA	NA	NA	3.49439e+06	1.25461e+06	1.35215e+06	887631	NA	1077.04	1077.04	0	1077.04	0	0	[M-2H]	2	38	1
293	BE_250ugmL_421AF_neg_FAIMS_scan7_E9_1	BE	250ugmL	AF	neg	FAIMS	scan7	E9	1	NA	OrbiTrap_Lumos_shotgun	ms	GT1 d38:2		NA	GT1			NA		null	M0+M1+M2	0.08	2.68	NA	NA	NA	NA	1076.03	1076.04	NA	NA	NA	NA	1.59229e+06	30897.4	36633	1.52476e+06	NA	1076.03	1076.03	0	1076.03	0	0	[M-2H]	2	38	2
294	BE_250ugmL_421AF_neg_FAIMS_scan7_E9_1	BE	250ugmL	AF	neg	FAIMS	scan7	E9	1	NA	OrbiTrap_Lumos_shotgun	ms	GT1 t38:1		NA	GT1			NA		null	M0+M1+M2	0.08	2.68	NA	NA	NA	NA	1085.03	1085.04	NA	NA	NA	NA	192250	96156.3	73484.1	22609.2	NA	1085.04	1085.04	0	1085.04	0	0	[M-2H]	2	38	1
295	BE_250ugmL_421AF_neg_FAIMS_scan7_E9_1	BE	250ugmL	AF	neg	FAIMS	scan7	E9	1	NA	OrbiTrap_Lumos_shotgun	ms	GT1 d40:0		NA	GT1			NA		null	M0+M1	0.08	2.68	NA	NA	NA	NA	1092.06	1092.07	NA	NA	NA	NA	24645.1	19432.1	5212.99	NA	NA	1092.07	1092.07	0	1092.07	0	0	[M-2H]	2	40	0
296	BE_250ugmL_421AF_neg_FAIMS_scan7_E9_1	BE	250ugmL	AF	neg	FAIMS	scan7	E9	1	NA	OrbiTrap_Lumos_shotgun	ms	GT1 d40:1		NA	GT1			NA		null	M0+M1+M2	0.08	2.68	NA	NA	NA	NA	1091.05	1091.06	NA	NA	NA	NA	82791.9	26920.4	40867	15004.5	NA	1091.06	1091.06	0	1091.06	0	0	[M-2H]	2	40	1
297	BE_250ugmL_421AF_neg_FAIMS_scan7_E9_1	BE	250ugmL	AF	neg	FAIMS	scan7	E9	1	NA	OrbiTrap_Lumos_shotgun	ms	GT1 d39:1		NA	GT1			NA		null	M0+M1+M2	0.08	2.68	NA	NA	NA	NA	1084.04	1084.06	NA	NA	NA	NA	16484.4	8978.76	4378.09	3127.53	NA	1084.05	1084.05	0	1084.05	0	0	[M-2H]	2	39	1
298	BE_250ugmL_421AF_neg_FAIMS_scan7_E9_1	BE	250ugmL	AF	neg	FAIMS	scan7	E9	1	NA	OrbiTrap_Lumos_shotgun	ms	GT1 d42:1		NA	GT1			NA		null	M0+M1+M2	0.08	2.68	NA	NA	NA	NA	1105.07	1105.08	NA	NA	NA	NA	7123.29	1578.17	3597.64	1947.48	NA	1105.07	1105.07	0	1105.07	0	0	[M-2H]	2	42	1
299	BE_250ugmL_421AF_neg_FAIMS_scan7_E9_1	BE	250ugmL	AF	neg	FAIMS	scan7	E9	1	NA	OrbiTrap_Lumos_shotgun	ms	GT1 d42:2		NA	GT1			NA		null	M0+M1+M2	0.08	2.68	NA	NA	NA	NA	1104.06	1104.07	NA	NA	NA	NA	4516.11	1551.18	1386.76	1578.17	NA	1104.07	1104.07	0	1104.07	0	0	[M-2H]	2	42	2
300	BE_250ugmL_421AF_neg_noFAIMS_MS1_E12_1_a	BE	250ugmL	AF	neg	noFAIMS	MS1	E12	1	a	OrbiTrap_Lumos_shotgun	ms	GD1-Ac d36:1		NA	GD1-Ac			NA		null	M0+M1+M2	0	0.16	NA	NA	NA	NA	938.479	938.489	NA	NA	NA	NA	1.04883e+06	784460	84756.4	179619	NA	938.484	938.484	0	938.484	0	0	[M-2H]	2	36	1
301	BE_250ugmL_421AF_neg_noFAIMS_MS1_E12_1_a	BE	250ugmL	AF	neg	noFAIMS	MS1	E12	1	a	OrbiTrap_Lumos_shotgun	ms	GD3 d38:1		NA	GD3			NA		null	M0+M1	0	0.16	NA	NA	NA	NA	748.925	748.932	NA	NA	NA	NA	145048	77363.5	67684.6	NA	NA	748.928	748.928	0	748.928	0	0	[M-2H]	2	38	1
302	BE_250ugmL_421AF_neg_noFAIMS_MS1_E12_1_a	BE	250ugmL	AF	neg	noFAIMS	MS1	E12	1	a	OrbiTrap_Lumos_shotgun	ms	GD3 d36:0		NA	GD3			NA		null	M0+M1	0	0.16	NA	NA	NA	NA	735.917	735.924	NA	NA	NA	NA	203301	101963	101339	NA	NA	735.92	735.92	0	735.92	0	0	[M-2H]	2	36	0
303	BE_250ugmL_421AF_neg_noFAIMS_MS1_E12_1_a	BE	250ugmL	AF	neg	noFAIMS	MS1	E12	1	a	OrbiTrap_Lumos_shotgun	ms	GD3 d36:1		NA	GD3			NA		null	M0+M1+M2	0	0.16	NA	NA	NA	NA	734.909	734.916	NA	NA	NA	NA	2.198e+06	1.26951e+06	872007	56489.4	NA	734.913	734.913	0	734.913	0	0	[M-2H]	2	36	1
304	BE_250ugmL_421AF_neg_noFAIMS_MS1_E12_1_a	BE	250ugmL	AF	neg	noFAIMS	MS1	E12	1	a	OrbiTrap_Lumos_shotgun	ms	GD3 d39:1		NA	GD3			NA		null	M0+M1+M2	0	0.16	NA	NA	NA	NA	755.932	755.94	NA	NA	NA	NA	331572	253058	64758.1	13755.6	NA	755.936	755.936	0	755.936	0	0	[M-2H]	2	39	1
305	BE_250ugmL_421AF_neg_noFAIMS_MS1_E12_1_a	BE	250ugmL	AF	neg	noFAIMS	MS1	E12	1	a	OrbiTrap_Lumos_shotgun	ms	GD3 d42:1		NA	GD3			NA		null	M0+M1	0	0.16	NA	NA	NA	NA	776.956	776.963	NA	NA	NA	NA	123325	47686.9	75637.9	NA	NA	776.96	776.96	0	776.96	0	0	[M-2H]	2	42	1
306	BE_250ugmL_421AF_neg_noFAIMS_MS1_E12_1_a	BE	250ugmL	AF	neg	noFAIMS	MS1	E12	1	a	OrbiTrap_Lumos_shotgun	ms	GD1 d36:0		NA	GD1			NA		null	M0+M1+M2	0	0.16	NA	NA	NA	NA	918.482	918.491	NA	NA	NA	NA	23411584	13330553	5318445	4.76259e+06	NA	918.487	918.487	0	918.487	0	0	[M-2H]	2	36	0
307	BE_250ugmL_421AF_neg_noFAIMS_MS1_E12_1_a	BE	250ugmL	AF	neg	noFAIMS	MS1	E12	1	a	OrbiTrap_Lumos_shotgun	ms	GD1 d36:1		NA	GD1			NA		null	M0+M1+M2	0	0.16	NA	NA	NA	NA	917.474	917.483	NA	NA	NA	NA	54918288	21180542	20407194	13330553	NA	917.479	917.479	0	917.479	0	0	[M-2H]	2	36	1
308	BE_250ugmL_421AF_neg_noFAIMS_MS1_E12_1_a	BE	250ugmL	AF	neg	noFAIMS	MS1	E12	1	a	OrbiTrap_Lumos_shotgun	ms	GD1 d36:2		NA	GD1			NA		null	M0+M1+M2	0	0.16	NA	NA	NA	NA	916.466	916.476	NA	NA	NA	NA	22098744	704504	213698	21180542	NA	916.471	916.471	0	916.471	0	0	[M-2H]	2	36	2
309	BE_250ugmL_421AF_neg_noFAIMS_MS1_E12_1_a	BE	250ugmL	AF	neg	noFAIMS	MS1	E12	1	a	OrbiTrap_Lumos_shotgun	ms	GD1 d38:0		NA	GD1			NA		null	M0+M1+M2	0	0.16	NA	NA	NA	NA	932.498	932.507	NA	NA	NA	NA	19359934	9856669	8307279	1.19599e+06	NA	932.502	932.502	0	932.502	0	0	[M-2H]	2	38	0
310	BE_250ugmL_421AF_neg_noFAIMS_MS1_E12_1_a	BE	250ugmL	AF	neg	noFAIMS	MS1	E12	1	a	OrbiTrap_Lumos_shotgun	ms	GD1 d38:1		NA	GD1			NA		null	M0+M1+M2	0	0.16	NA	NA	NA	NA	931.49	931.499	NA	NA	NA	NA	62400028	17448952	33572160	11378915	NA	931.494	931.494	0	931.494	0	0	[M-2H]	2	38	1
311	BE_250ugmL_421AF_neg_noFAIMS_MS1_E12_1_a	BE	250ugmL	AF	neg	noFAIMS	MS1	E12	1	a	OrbiTrap_Lumos_shotgun	ms	GD1 d38:2		NA	GD1			NA		null	M0+M1+M2	0	0.16	NA	NA	NA	NA	930.482	930.491	NA	NA	NA	NA	16668617	321179	571472	15775967	NA	930.487	930.487	0	930.487	0	0	[M-2H]	2	38	2
312	BE_250ugmL_421AF_neg_noFAIMS_MS1_E12_1_a	BE	250ugmL	AF	neg	noFAIMS	MS1	E12	1	a	OrbiTrap_Lumos_shotgun	ms	GD1 t38:1		NA	GD1			NA		null	M0+M1+M2	0	0.16	NA	NA	NA	NA	939.487	939.497	NA	NA	NA	NA	233957	179619	48077	6261.29	NA	939.492	939.492	0	939.492	0	0	[M-2H]	2	38	1
313	BE_250ugmL_421AF_neg_noFAIMS_MS1_E12_1_a	BE	250ugmL	AF	neg	noFAIMS	MS1	E12	1	a	OrbiTrap_Lumos_shotgun	ms	GD1 d39:1		NA	GD1			NA		null	M0+M1+M2	0	0.16	NA	NA	NA	NA	938.498	938.507	NA	NA	NA	NA	426092	307141	30713.7	88237.6	NA	938.502	938.502	0	938.502	0	0	[M-2H]	2	39	1
314	BE_250ugmL_421AF_neg_noFAIMS_MS1_E12_1_a	BE	250ugmL	AF	neg	noFAIMS	MS1	E12	1	a	OrbiTrap_Lumos_shotgun	ms	GD1 d40:1		NA	GD1			NA		null	M0+M1+M2	0	0.16	NA	NA	NA	NA	945.505	945.515	NA	NA	NA	NA	2.14456e+06	1310563	48211.5	785790	NA	945.51	945.51	0	945.51	0	0	[M-2H]	2	40	1
315	BE_250ugmL_421AF_neg_noFAIMS_MS1_E12_1_a	BE	250ugmL	AF	neg	noFAIMS	MS1	E12	1	a	OrbiTrap_Lumos_shotgun	ms	GM3 d36:1		NA	GM3			NA		null	M0+M1+M2	0	0.16	NA	NA	NA	NA	1179.73	1179.74	NA	NA	NA	NA	559287	415302	109094	34891.1	NA	1179.74	1179.74	0	1179.74	0	0	[M-H]	1	36	1
316	BE_250ugmL_421AF_neg_noFAIMS_MS1_E12_1_a	BE	250ugmL	AF	neg	noFAIMS	MS1	E12	1	a	OrbiTrap_Lumos_shotgun	ms	GM2 d37:2		NA	GM2			NA		null	M0+M1	0	0.16	NA	NA	NA	NA	1394.81	1394.82	NA	NA	NA	NA	2.60588e+06	2.43797e+06	167907	NA	NA	1394.82	1394.82	0	1394.82	0	0	[M-H]	1	37	2
317	BE_250ugmL_421AF_neg_noFAIMS_MS1_E12_1_a	BE	250ugmL	AF	neg	noFAIMS	MS1	E12	1	a	OrbiTrap_Lumos_shotgun	ms	GM1 d34:2		NA	GM1			NA		null	M0+M1	0	0.16	NA	NA	NA	NA	1514.81	1514.83	NA	NA	NA	NA	8947246	7481469	1.46578e+06	NA	NA	1514.82	1514.82	0	1514.82	0	0	[M-H]	1	34	2
318	BE_250ugmL_421AF_neg_noFAIMS_MS1_E12_1_a	BE	250ugmL	AF	neg	noFAIMS	MS1	E12	1	a	OrbiTrap_Lumos_shotgun	ms	GM1 d36:1		NA	GM1			NA		null	M0+M1+M2	0	0.16	NA	NA	NA	NA	1544.86	1544.88	NA	NA	NA	NA	15007683	8162615	6.67671e+06	168361	NA	1544.87	1544.87	0	1544.87	0	0	[M-H]	1	36	1
319	BE_250ugmL_421AF_neg_noFAIMS_MS1_E12_1_a	BE	250ugmL	AF	neg	noFAIMS	MS1	E12	1	a	OrbiTrap_Lumos_shotgun	ms	GM1 d38:0		NA	GM1			NA		null	M0+M1	0	0.16	NA	NA	NA	NA	1574.91	1574.92	NA	NA	NA	NA	656588	561604	94983.7	NA	NA	1574.92	1574.92	0	1574.92	0	0	[M-H]	1	38	0
320	BE_250ugmL_421AF_neg_noFAIMS_MS1_E12_1_a	BE	250ugmL	AF	neg	noFAIMS	MS1	E12	1	a	OrbiTrap_Lumos_shotgun	ms	GM1 d38:1		NA	GM1			NA		null	M0+M1+M2	0	0.16	NA	NA	NA	NA	1572.89	1572.91	NA	NA	NA	NA	6.08951e+06	2709746	2.81816e+06	561604	NA	1572.9	1572.9	0	1572.9	0	0	[M-H]	1	38	1
321	BE_250ugmL_421AF_neg_noFAIMS_MS1_E12_1_a	BE	250ugmL	AF	neg	noFAIMS	MS1	E12	1	a	OrbiTrap_Lumos_shotgun	ms	GT2 d33:2		NA	GT2			NA		null	M0+M1	0	0.16	NA	NA	NA	NA	959.964	959.974	NA	NA	NA	NA	925747	122006	803741	NA	NA	959.969	959.969	0	959.969	0	0	[M-2H]	2	33	2
322	BE_250ugmL_421AF_neg_noFAIMS_MS1_E12_1_a	BE	250ugmL	AF	neg	noFAIMS	MS1	E12	1	a	OrbiTrap_Lumos_shotgun	ms	GT2 d35:2		NA	GT2			NA		null	M0+M1+M2	0	0.16	NA	NA	NA	NA	973.98	973.989	NA	NA	NA	NA	357250	186506	84759.5	85985.2	NA	973.984	973.984	0	973.984	0	0	[M-2H]	2	35	2
323	BE_250ugmL_421AF_neg_noFAIMS_MS1_E12_1_a	BE	250ugmL	AF	neg	noFAIMS	MS1	E12	1	a	OrbiTrap_Lumos_shotgun	ms	GT1 d36:0		NA	GT1			NA		null	M0+M1	0	0.16	NA	NA	NA	NA	1064.03	1064.04	NA	NA	NA	NA	1230031	903987	326044	NA	NA	1064.03	1064.03	0	1064.03	0	0	[M-2H]	2	36	0
324	BE_250ugmL_421AF_neg_noFAIMS_MS1_E12_1_a	BE	250ugmL	AF	neg	noFAIMS	MS1	E12	1	a	OrbiTrap_Lumos_shotgun	ms	GT1 d36:1		NA	GT1			NA		null	M0+M1+M2	0	0.16	NA	NA	NA	NA	1063.02	1063.03	NA	NA	NA	NA	3.15125e+06	1.24452e+06	1395825	510906	NA	1063.03	1063.03	0	1063.03	0	0	[M-2H]	2	36	1
325	BE_250ugmL_421AF_neg_noFAIMS_MS1_E12_1_a	BE	250ugmL	AF	neg	noFAIMS	MS1	E12	1	a	OrbiTrap_Lumos_shotgun	ms	GT1 d38:0		NA	GT1			NA		null	M0+M1	0	0.16	NA	NA	NA	NA	1078.04	1078.06	NA	NA	NA	NA	1.28048e+06	901252	379230	NA	NA	1078.05	1078.05	0	1078.05	0	0	[M-2H]	2	38	0
326	BE_250ugmL_421AF_neg_noFAIMS_MS1_E12_1_a	BE	250ugmL	AF	neg	noFAIMS	MS1	E12	1	a	OrbiTrap_Lumos_shotgun	ms	GT1 d38:1		NA	GT1			NA		null	M0+M1+M2	0	0.16	NA	NA	NA	NA	1077.04	1077.05	NA	NA	NA	NA	5.7416e+06	2.27422e+06	2566125	901252	NA	1077.04	1077.04	0	1077.04	0	0	[M-2H]	2	38	1
327	BE_250ugmL_421AF_neg_noFAIMS_MS1_E4_1_b	BE	250ugmL	AF	neg	noFAIMS	MS1	E4	1	b	OrbiTrap_Lumos_shotgun	ms	GD1-Ac d36:1		NA	GD1-Ac			NA		null	M0+M1	0	0.17	NA	NA	NA	NA	938.479	938.489	NA	NA	NA	NA	553545	478449	75096.4	NA	NA	938.484	938.484	0	938.484	0	0	[M-2H]	2	36	1
328	BE_250ugmL_421AF_neg_noFAIMS_MS1_E4_1_b	BE	250ugmL	AF	neg	noFAIMS	MS1	E4	1	b	OrbiTrap_Lumos_shotgun	ms	GD3 d36:1		NA	GD3			NA		null	M0+M1+M2	0	0.17	NA	NA	NA	NA	734.909	734.916	NA	NA	NA	NA	766573	442952	286976	36645.4	NA	734.913	734.913	0	734.913	0	0	[M-2H]	2	36	1
329	BE_250ugmL_421AF_neg_noFAIMS_MS1_E4_1_b	BE	250ugmL	AF	neg	noFAIMS	MS1	E4	1	b	OrbiTrap_Lumos_shotgun	ms	GD3 d39:1		NA	GD3			NA		null	M0+M1	0	0.17	NA	NA	NA	NA	755.932	755.94	NA	NA	NA	NA	69929.1	52532.4	17396.7	NA	NA	755.936	755.936	0	755.936	0	0	[M-2H]	2	39	1
330	BE_250ugmL_421AF_neg_noFAIMS_MS1_E4_1_b	BE	250ugmL	AF	neg	noFAIMS	MS1	E4	1	b	OrbiTrap_Lumos_shotgun	ms	GD1 d36:0		NA	GD1			NA		null	M0+M1+M2	0	0.17	NA	NA	NA	NA	918.482	918.491	NA	NA	NA	NA	9209899	5547512	1.91074e+06	1.75165e+06	NA	918.487	918.487	0	918.487	0	0	[M-2H]	2	36	0
331	BE_250ugmL_421AF_neg_noFAIMS_MS1_E4_1_b	BE	250ugmL	AF	neg	noFAIMS	MS1	E4	1	b	OrbiTrap_Lumos_shotgun	ms	GD1 d36:1		NA	GD1			NA		null	M0+M1+M2	0	0.17	NA	NA	NA	NA	917.474	917.483	NA	NA	NA	NA	22766056	8783130	8435414	5547512	NA	917.479	917.479	0	917.479	0	0	[M-2H]	2	36	1
332	BE_250ugmL_421AF_neg_noFAIMS_MS1_E4_1_b	BE	250ugmL	AF	neg	noFAIMS	MS1	E4	1	b	OrbiTrap_Lumos_shotgun	ms	GD1 d36:2		NA	GD1			NA		null	M0+M1+M2	0	0.17	NA	NA	NA	NA	916.466	916.476	NA	NA	NA	NA	9135197	277817	74249.6	8783130	NA	916.471	916.471	0	916.471	0	0	[M-2H]	2	36	2
333	BE_250ugmL_421AF_neg_noFAIMS_MS1_E4_1_b	BE	250ugmL	AF	neg	noFAIMS	MS1	E4	1	b	OrbiTrap_Lumos_shotgun	ms	GD1 d38:0		NA	GD1			NA		null	M0+M1+M2	0	0.17	NA	NA	NA	NA	932.498	932.507	NA	NA	NA	NA	7161849	3.73558e+06	3.18926e+06	237011	NA	932.502	932.502	0	932.502	0	0	[M-2H]	2	38	0
334	BE_250ugmL_421AF_neg_noFAIMS_MS1_E4_1_b	BE	250ugmL	AF	neg	noFAIMS	MS1	E4	1	b	OrbiTrap_Lumos_shotgun	ms	GD1 d38:1		NA	GD1			NA		null	M0+M1+M2	0	0.17	NA	NA	NA	NA	931.49	931.499	NA	NA	NA	NA	25142988	6.91138e+06	13939535	4292069	NA	931.494	931.494	0	931.494	0	0	[M-2H]	2	38	1
335	BE_250ugmL_421AF_neg_noFAIMS_MS1_E4_1_b	BE	250ugmL	AF	neg	noFAIMS	MS1	E4	1	b	OrbiTrap_Lumos_shotgun	ms	GD1 d38:2		NA	GD1			NA		null	M0+M1+M2	0	0.17	NA	NA	NA	NA	930.482	930.491	NA	NA	NA	NA	6548553	201102	86412.9	6.26104e+06	NA	930.487	930.487	0	930.487	0	0	[M-2H]	2	38	2
336	BE_250ugmL_421AF_neg_noFAIMS_MS1_E4_1_b	BE	250ugmL	AF	neg	noFAIMS	MS1	E4	1	b	OrbiTrap_Lumos_shotgun	ms	GD1 d39:1		NA	GD1			NA		null	M0+M1	0	0.17	NA	NA	NA	NA	938.498	938.507	NA	NA	NA	NA	198889	179381	19508.7	NA	NA	938.502	938.502	0	938.502	0	0	[M-2H]	2	39	1
337	BE_250ugmL_421AF_neg_noFAIMS_MS1_E4_1_b	BE	250ugmL	AF	neg	noFAIMS	MS1	E4	1	b	OrbiTrap_Lumos_shotgun	ms	GD1 t48:6		NA	GD1			NA		null	M0+M1+M2	0	0.17	NA	NA	NA	NA	1004.53	1004.54	NA	NA	NA	NA	273737	203464	31250	39023	NA	1004.53	1004.53	0	1004.53	0	0	[M-2H]	2	48	6
338	BE_250ugmL_421AF_neg_noFAIMS_MS1_E4_1_b	BE	250ugmL	AF	neg	noFAIMS	MS1	E4	1	b	OrbiTrap_Lumos_shotgun	ms	GM3 d36:1		NA	GM3			NA		null	M0+M1+M2	0	0.17	NA	NA	NA	NA	1179.73	1179.74	NA	NA	NA	NA	307637	156648	129790	21198.3	NA	1179.74	1179.74	0	1179.74	0	0	[M-H]	1	36	1
339	BE_250ugmL_421AF_neg_noFAIMS_MS1_E4_1_b	BE	250ugmL	AF	neg	noFAIMS	MS1	E4	1	b	OrbiTrap_Lumos_shotgun	ms	GM2 d37:2		NA	GM2			NA		null	M0+M1	0	0.17	NA	NA	NA	NA	1394.81	1394.82	NA	NA	NA	NA	3.22877e+06	2.92867e+06	300108	NA	NA	1394.82	1394.82	0	1394.82	0	0	[M-H]	1	37	2
340	BE_250ugmL_421AF_neg_noFAIMS_MS1_E4_1_b	BE	250ugmL	AF	neg	noFAIMS	MS1	E4	1	b	OrbiTrap_Lumos_shotgun	ms	GM1 d34:2		NA	GM1			NA		null	M0+M1+M2	0	0.17	NA	NA	NA	NA	1514.81	1514.83	NA	NA	NA	NA	9274037	7261329	1.97236e+06	40345.3	NA	1514.82	1514.82	0	1514.82	0	0	[M-H]	1	34	2
341	BE_250ugmL_421AF_neg_noFAIMS_MS1_E4_1_b	BE	250ugmL	AF	neg	noFAIMS	MS1	E4	1	b	OrbiTrap_Lumos_shotgun	ms	GM1 d36:1		NA	GM1			NA		null	M0+M1+M2	0	0.17	NA	NA	NA	NA	1544.86	1544.88	NA	NA	NA	NA	6911129	3547127	2.88938e+06	474620	NA	1544.87	1544.87	0	1544.87	0	0	[M-H]	1	36	1
342	BE_250ugmL_421AF_neg_noFAIMS_MS1_E4_1_b	BE	250ugmL	AF	neg	noFAIMS	MS1	E4	1	b	OrbiTrap_Lumos_shotgun	ms	GM1 d38:1		NA	GM1			NA		null	M0+M1+M2	0	0.17	NA	NA	NA	NA	1572.89	1572.91	NA	NA	NA	NA	2.64635e+06	1488584	999612	158151	NA	1572.9	1572.9	0	1572.9	0	0	[M-H]	1	38	1
343	BE_250ugmL_421AF_neg_noFAIMS_MS1_E4_1_b	BE	250ugmL	AF	neg	noFAIMS	MS1	E4	1	b	OrbiTrap_Lumos_shotgun	ms	GT2 d33:2		NA	GT2			NA		null	M0+M1	0	0.17	NA	NA	NA	NA	959.964	959.974	NA	NA	NA	NA	394827	70801.6	324026	NA	NA	959.969	959.969	0	959.969	0	0	[M-2H]	2	33	2
344	BE_250ugmL_421AF_neg_noFAIMS_MS1_E4_1_b	BE	250ugmL	AF	neg	noFAIMS	MS1	E4	1	b	OrbiTrap_Lumos_shotgun	ms	GT2 d35:2		NA	GT2			NA		null	M0+M1+M2	0	0.17	NA	NA	NA	NA	973.98	973.989	NA	NA	NA	NA	87578.8	39701.8	18600.4	29276.5	NA	973.984	973.984	0	973.984	0	0	[M-2H]	2	35	2
345	BE_250ugmL_421AF_neg_noFAIMS_MS1_E4_1_b	BE	250ugmL	AF	neg	noFAIMS	MS1	E4	1	b	OrbiTrap_Lumos_shotgun	ms	GT2 t38:0		NA	GT2			NA		null	M0+M1	0	0.17	NA	NA	NA	NA	1005.02	1005.03	NA	NA	NA	NA	156429	34524.7	121905	NA	NA	1005.02	1005.02	0	1005.02	0	0	[M-2H]	2	38	0
346	BE_250ugmL_421AF_neg_noFAIMS_MS1_E4_1_b	BE	250ugmL	AF	neg	noFAIMS	MS1	E4	1	b	OrbiTrap_Lumos_shotgun	ms	GT1 d36:0		NA	GT1			NA		null	M0+M1	0	0.17	NA	NA	NA	NA	1064.03	1064.04	NA	NA	NA	NA	402786	247441	155345	NA	NA	1064.03	1064.03	0	1064.03	0	0	[M-2H]	2	36	0
347	BE_250ugmL_421AF_neg_noFAIMS_MS1_E4_1_b	BE	250ugmL	AF	neg	noFAIMS	MS1	E4	1	b	OrbiTrap_Lumos_shotgun	ms	GT1 d36:1		NA	GT1			NA		null	M0+M1+M2	0	0.17	NA	NA	NA	NA	1063.02	1063.03	NA	NA	NA	NA	977383	419269	417982	140131	NA	1063.03	1063.03	0	1063.03	0	0	[M-2H]	2	36	1
348	BE_250ugmL_421AF_neg_noFAIMS_MS1_E4_1_b	BE	250ugmL	AF	neg	noFAIMS	MS1	E4	1	b	OrbiTrap_Lumos_shotgun	ms	GT1 d38:0		NA	GT1			NA		null	M0+M1	0	0.17	NA	NA	NA	NA	1078.04	1078.06	NA	NA	NA	NA	456210	386896	69313.9	NA	NA	1078.05	1078.05	0	1078.05	0	0	[M-2H]	2	38	0
349	BE_250ugmL_421AF_neg_noFAIMS_MS1_E4_1_b	BE	250ugmL	AF	neg	noFAIMS	MS1	E4	1	b	OrbiTrap_Lumos_shotgun	ms	GT1 d38:1		NA	GT1			NA		null	M0+M1+M2	0	0.17	NA	NA	NA	NA	1077.04	1077.05	NA	NA	NA	NA	2.06388e+06	852791	824197	386896	NA	1077.04	1077.04	0	1077.04	0	0	[M-2H]	2	38	1
350	BE_250ugmL_421AF_neg_noFAIMS_MS1_E6_1_b	BE	250ugmL	AF	neg	noFAIMS	MS1	E6	1	b	OrbiTrap_Lumos_shotgun	ms	GD1-Ac d36:1		NA	GD1-Ac			NA		null	M0+M1+M2	0	0.17	NA	NA	NA	NA	938.479	938.489	NA	NA	NA	NA	406469	257480	51472.2	97516.5	NA	938.484	938.484	0	938.484	0	0	[M-2H]	2	36	1
351	BE_250ugmL_421AF_neg_noFAIMS_MS1_E6_1_b	BE	250ugmL	AF	neg	noFAIMS	MS1	E6	1	b	OrbiTrap_Lumos_shotgun	ms	GD3 d36:1		NA	GD3			NA		null	M0+M1+M2	0	0.17	NA	NA	NA	NA	734.909	734.916	NA	NA	NA	NA	396587	283668	66084.5	46834.1	NA	734.913	734.913	0	734.913	0	0	[M-2H]	2	36	1
352	BE_250ugmL_421AF_neg_noFAIMS_MS1_E6_1_b	BE	250ugmL	AF	neg	noFAIMS	MS1	E6	1	b	OrbiTrap_Lumos_shotgun	ms	GD3 d39:1		NA	GD3			NA		null	M0+M1	0	0.17	NA	NA	NA	NA	755.932	755.94	NA	NA	NA	NA	34474.8	32227.5	2247.4	NA	NA	755.936	755.936	0	755.936	0	0	[M-2H]	2	39	1
353	BE_250ugmL_421AF_neg_noFAIMS_MS1_E6_1_b	BE	250ugmL	AF	neg	noFAIMS	MS1	E6	1	b	OrbiTrap_Lumos_shotgun	ms	GD1 d36:0		NA	GD1			NA		null	M0+M1+M2	0	0.17	NA	NA	NA	NA	918.482	918.491	NA	NA	NA	NA	6.31301e+06	3836161	1.06417e+06	1.41267e+06	NA	918.487	918.487	0	918.487	0	0	[M-2H]	2	36	0
354	BE_250ugmL_421AF_neg_noFAIMS_MS1_E6_1_b	BE	250ugmL	AF	neg	noFAIMS	MS1	E6	1	b	OrbiTrap_Lumos_shotgun	ms	GD1 d36:1		NA	GD1			NA		null	M0+M1+M2	0	0.17	NA	NA	NA	NA	917.474	917.483	NA	NA	NA	NA	14785879	5.6925e+06	5257215	3836161	NA	917.479	917.479	0	917.479	0	0	[M-2H]	2	36	1
355	BE_250ugmL_421AF_neg_noFAIMS_MS1_E6_1_b	BE	250ugmL	AF	neg	noFAIMS	MS1	E6	1	b	OrbiTrap_Lumos_shotgun	ms	GD1 d38:0		NA	GD1			NA		null	M0+M1+M2	0	0.17	NA	NA	NA	NA	932.498	932.507	NA	NA	NA	NA	4553890	2.52456e+06	1.82009e+06	209245	NA	932.502	932.502	0	932.502	0	0	[M-2H]	2	38	0
356	BE_250ugmL_421AF_neg_noFAIMS_MS1_E6_1_b	BE	250ugmL	AF	neg	noFAIMS	MS1	E6	1	b	OrbiTrap_Lumos_shotgun	ms	GD1 d38:1		NA	GD1			NA		null	M0+M1+M2	0	0.17	NA	NA	NA	NA	931.49	931.499	NA	NA	NA	NA	15730115	4329838	8507079	2893198	NA	931.494	931.494	0	931.494	0	0	[M-2H]	2	38	1
357	BE_250ugmL_421AF_neg_noFAIMS_MS1_E6_1_b	BE	250ugmL	AF	neg	noFAIMS	MS1	E6	1	b	OrbiTrap_Lumos_shotgun	ms	GD1 d38:2		NA	GD1			NA		null	M0+M1+M2	0	0.17	NA	NA	NA	NA	930.482	930.491	NA	NA	NA	NA	4.05644e+06	115387	120812	3.82024e+06	NA	930.487	930.487	0	930.487	0	0	[M-2H]	2	38	2
358	BE_250ugmL_421AF_neg_noFAIMS_MS1_E6_1_b	BE	250ugmL	AF	neg	noFAIMS	MS1	E6	1	b	OrbiTrap_Lumos_shotgun	ms	GD1 t38:1		NA	GD1			NA		null	M0+M1+M2	0	0.17	NA	NA	NA	NA	939.487	939.497	NA	NA	NA	NA	137640	97516.5	31566.9	8556.81	NA	939.492	939.492	0	939.492	0	0	[M-2H]	2	38	1
359	BE_250ugmL_421AF_neg_noFAIMS_MS1_E6_1_b	BE	250ugmL	AF	neg	noFAIMS	MS1	E6	1	b	OrbiTrap_Lumos_shotgun	ms	GD1 d39:1		NA	GD1			NA		null	M0+M1+M2	0	0.17	NA	NA	NA	NA	938.498	938.507	NA	NA	NA	NA	139811	92849.7	5194.96	41766.4	NA	938.502	938.502	0	938.502	0	0	[M-2H]	2	39	1
360	BE_250ugmL_421AF_neg_noFAIMS_MS1_E6_1_b	BE	250ugmL	AF	neg	noFAIMS	MS1	E6	1	b	OrbiTrap_Lumos_shotgun	ms	GD1 t48:6		NA	GD1			NA		null	M0+M1+M2	0	0.17	NA	NA	NA	NA	1004.53	1004.54	NA	NA	NA	NA	135410	68783	29423.3	37203.5	NA	1004.53	1004.53	0	1004.53	0	0	[M-2H]	2	48	6
361	BE_250ugmL_421AF_neg_noFAIMS_MS1_E6_1_b	BE	250ugmL	AF	neg	noFAIMS	MS1	E6	1	b	OrbiTrap_Lumos_shotgun	ms	GM3 d36:1		NA	GM3			NA		null	M0+M1+M2	0	0.17	NA	NA	NA	NA	1179.73	1179.74	NA	NA	NA	NA	113196	75375	23732.2	14088.7	NA	1179.74	1179.74	0	1179.74	0	0	[M-H]	1	36	1
362	BE_250ugmL_421AF_neg_noFAIMS_MS1_E6_1_b	BE	250ugmL	AF	neg	noFAIMS	MS1	E6	1	b	OrbiTrap_Lumos_shotgun	ms	GM3 d41:1		NA	GM3			NA		null	M0+M1+M2	0	0.17	NA	NA	NA	NA	1249.81	1249.82	NA	NA	NA	NA	781917	720121	48011.1	13784.9	NA	1249.82	1249.82	0	1249.82	0	0	[M-H]	1	41	1
363	BE_250ugmL_421AF_neg_noFAIMS_MS1_E6_1_b	BE	250ugmL	AF	neg	noFAIMS	MS1	E6	1	b	OrbiTrap_Lumos_shotgun	ms	GM3 d41:2		NA	GM3			NA		null	M0+M1+M2	0	0.17	NA	NA	NA	NA	1247.79	1247.81	NA	NA	NA	NA	992987	12109	740285	240593	NA	1247.8	1247.8	0	1247.8	0	0	[M-H]	1	41	2
364	BE_250ugmL_421AF_neg_noFAIMS_MS1_E6_1_b	BE	250ugmL	AF	neg	noFAIMS	MS1	E6	1	b	OrbiTrap_Lumos_shotgun	ms	GM2 d36:1		NA	GM2			NA		null	M0+M1+M2	0	0.17	NA	NA	NA	NA	1382.81	1382.82	NA	NA	NA	NA	1.81777e+06	940696	13863.5	863210	NA	1382.82	1382.82	0	1382.82	0	0	[M-H]	1	36	1
365	BE_250ugmL_421AF_neg_noFAIMS_MS1_E6_1_b	BE	250ugmL	AF	neg	noFAIMS	MS1	E6	1	b	OrbiTrap_Lumos_shotgun	ms	GM2 d37:2		NA	GM2			NA		null	M0+M1+M2	0	0.17	NA	NA	NA	NA	1394.81	1394.82	NA	NA	NA	NA	5.37576e+06	4389492	965864	20408.1	NA	1394.82	1394.82	0	1394.82	0	0	[M-H]	1	37	2
366	BE_250ugmL_421AF_neg_noFAIMS_MS1_E6_1_b	BE	250ugmL	AF	neg	noFAIMS	MS1	E6	1	b	OrbiTrap_Lumos_shotgun	ms	GM1 d34:2		NA	GM1			NA		null	M0+M1+M2	0	0.17	NA	NA	NA	NA	1514.81	1514.83	NA	NA	NA	NA	13995154	10678662	2.86058e+06	455914	NA	1514.82	1514.82	0	1514.82	0	0	[M-H]	1	34	2
367	BE_250ugmL_421AF_neg_noFAIMS_MS1_E6_1_b	BE	250ugmL	AF	neg	noFAIMS	MS1	E6	1	b	OrbiTrap_Lumos_shotgun	ms	GM1 d36:0		NA	GM1			NA		null	M0+M1	0	0.17	NA	NA	NA	NA	1546.88	1546.89	NA	NA	NA	NA	103878	91750.8	12127.5	NA	NA	1546.88	1546.88	0	1546.88	0	0	[M-H]	1	36	0
368	BE_250ugmL_421AF_neg_noFAIMS_MS1_E6_1_b	BE	250ugmL	AF	neg	noFAIMS	MS1	E6	1	b	OrbiTrap_Lumos_shotgun	ms	GM1 d36:1		NA	GM1			NA		null	M0+M1+M2	0	0.17	NA	NA	NA	NA	1544.86	1544.88	NA	NA	NA	NA	4717010	2299840	1.79749e+06	619684	NA	1544.87	1544.87	0	1544.87	0	0	[M-H]	1	36	1
369	BE_250ugmL_421AF_neg_noFAIMS_MS1_E6_1_b	BE	250ugmL	AF	neg	noFAIMS	MS1	E6	1	b	OrbiTrap_Lumos_shotgun	ms	GM1 d38:1		NA	GM1			NA		null	M0+M1+M2	0	0.17	NA	NA	NA	NA	1572.89	1572.91	NA	NA	NA	NA	1.51046e+06	795111	560171	155174	NA	1572.9	1572.9	0	1572.9	0	0	[M-H]	1	38	1
370	BE_250ugmL_421AF_neg_noFAIMS_MS1_E6_1_b	BE	250ugmL	AF	neg	noFAIMS	MS1	E6	1	b	OrbiTrap_Lumos_shotgun	ms	GT2 d33:2		NA	GT2			NA		null	M0+M1	0	0.17	NA	NA	NA	NA	959.964	959.974	NA	NA	NA	NA	147141	17156.2	129985	NA	NA	959.969	959.969	0	959.969	0	0	[M-2H]	2	33	2
371	BE_250ugmL_421AF_neg_noFAIMS_MS1_E6_1_b	BE	250ugmL	AF	neg	noFAIMS	MS1	E6	1	b	OrbiTrap_Lumos_shotgun	ms	GT2 t38:0		NA	GT2			NA		null	M0+M1	0	0.17	NA	NA	NA	NA	1005.02	1005.03	NA	NA	NA	NA	169676	36071.5	133605	NA	NA	1005.02	1005.02	0	1005.02	0	0	[M-2H]	2	38	0
372	BE_250ugmL_421AF_neg_noFAIMS_MS1_E6_1_b	BE	250ugmL	AF	neg	noFAIMS	MS1	E6	1	b	OrbiTrap_Lumos_shotgun	ms	GT1 d36:0		NA	GT1			NA		null	M0+M1	0	0.17	NA	NA	NA	NA	1064.03	1064.04	NA	NA	NA	NA	143639	108874	34764.8	NA	NA	1064.03	1064.03	0	1064.03	0	0	[M-2H]	2	36	0
373	BE_250ugmL_421AF_neg_noFAIMS_MS1_E6_1_b	BE	250ugmL	AF	neg	noFAIMS	MS1	E6	1	b	OrbiTrap_Lumos_shotgun	ms	GT1 d36:1		NA	GT1			NA		null	M0+M1+M2	0	0.17	NA	NA	NA	NA	1063.02	1063.03	NA	NA	NA	NA	510007	238164	211365	60478.4	NA	1063.03	1063.03	0	1063.03	0	0	[M-2H]	2	36	1
374	BE_250ugmL_421AF_neg_noFAIMS_MS1_E6_1_b	BE	250ugmL	AF	neg	noFAIMS	MS1	E6	1	b	OrbiTrap_Lumos_shotgun	ms	GT1 d38:0		NA	GT1			NA		null	M0+M1+M2	0	0.17	NA	NA	NA	NA	1078.04	1078.06	NA	NA	NA	NA	262875	190673	56347.2	15854.7	NA	1078.05	1078.05	0	1078.05	0	0	[M-2H]	2	38	0
375	BE_250ugmL_421AF_neg_noFAIMS_MS1_E6_1_b	BE	250ugmL	AF	neg	noFAIMS	MS1	E6	1	b	OrbiTrap_Lumos_shotgun	ms	GT1 d38:1		NA	GT1			NA		null	M0+M1+M2	0	0.17	NA	NA	NA	NA	1077.04	1077.05	NA	NA	NA	NA	1.18933e+06	460177	538479	190673	NA	1077.04	1077.04	0	1077.04	0	0	[M-2H]	2	38	1
376	BE_250ugmL_421AF_neg_noFAIMS_auto6MS2_E12_1_a	BE	250ugmL	AF	neg	noFAIMS	auto6MS2	E12	1	a	OrbiTrap_Lumos_shotgun	ms	GO1 t36:4		NA	GO1			NA		null	M0+M1+M2	0.01	3.41	NA	NA	NA	NA	717.688	717.695	NA	NA	NA	NA	429618	80071.9	221947	127599	NA	717.691	717.691	0	717.691	0	0	[M-5H]	3	36	4
377	BE_250ugmL_421AF_neg_noFAIMS_auto6MS2_E12_1_a	BE	250ugmL	AF	neg	noFAIMS	auto6MS2	E12	1	a	OrbiTrap_Lumos_shotgun	ms	GD1-Ac d36:1		NA	GD1-Ac			NA		null	M0+M1+M2	0.01	3.41	NA	NA	NA	NA	938.479	938.489	NA	NA	NA	NA	4918802	2.34169e+06	1.36243e+06	1214682	NA	938.484	938.484	0	938.484	0	0	[M-2H]	2	36	1
378	BE_250ugmL_421AF_neg_noFAIMS_auto6MS2_E12_1_a	BE	250ugmL	AF	neg	noFAIMS	auto6MS2	E12	1	a	OrbiTrap_Lumos_shotgun	ms	GD3 d36:0		NA	GD3			NA		null	M0+M1	0.01	3.41	NA	NA	NA	NA	735.917	735.924	NA	NA	NA	NA	1.40265e+06	1.28197e+06	120687	NA	NA	735.92	735.92	0	735.92	0	0	[M-2H]	2	36	0
379	BE_250ugmL_421AF_neg_noFAIMS_auto6MS2_E12_1_a	BE	250ugmL	AF	neg	noFAIMS	auto6MS2	E12	1	a	OrbiTrap_Lumos_shotgun	ms/ms	GD3 d36:1	GD3 14:0;2-22:1	1	GD3	NeuAc_290{290.088}|G-NeuAc-NeuAc_G-582(22:1){303.242}|NeuAc-NeuAc_581{581.182}|M-NeuAc-NeuAc-Hex_M-744{726.589}|Precursor{734.913}|M-NeuAc-NeuAc_M-582{888.642}|M-NeuAc_M-291{1179.738}	290.088|303.242|581.182|726.589|734.913|888.642|1179.738	12	0.60|0.71|0.90|1.41|1.53|1.62|1.91|2.10|2.18|2.35|2.47|2.58	null	M0+M1+M2	0.01	3.41	NA	NA	NA	NA	734.909	734.916	NA	NA	NA	NA	15085077	6.47447e+06	6619466	1.99114e+06	NA	734.913	734.913	0	734.913	0	0	[M-2H]	2	36	1
380	BE_250ugmL_421AF_neg_noFAIMS_auto6MS2_E12_1_a	BE	250ugmL	AF	neg	noFAIMS	auto6MS2	E12	1	a	OrbiTrap_Lumos_shotgun	ms	GD3 d42:1		NA	GD3			NA		null	M0+M1	0.01	3.41	NA	NA	NA	NA	776.956	776.963	NA	NA	NA	NA	167927	41044.4	126883	NA	NA	776.96	776.96	0	776.96	0	0	[M-2H]	2	42	1
381	BE_250ugmL_421AF_neg_noFAIMS_auto6MS2_E12_1_a	BE	250ugmL	AF	neg	noFAIMS	auto6MS2	E12	1	a	OrbiTrap_Lumos_shotgun	ms	GD3 d42:2		NA	GD3			NA		null	M0+M1+M2	0.01	3.41	NA	NA	NA	NA	775.948	775.956	NA	NA	NA	NA	1672121	55711.8	1.55444e+06	61971.6	NA	775.952	775.952	0	775.952	0	0	[M-2H]	2	42	2
382	BE_250ugmL_421AF_neg_noFAIMS_auto6MS2_E12_1_a	BE	250ugmL	AF	neg	noFAIMS	auto6MS2	E12	1	a	OrbiTrap_Lumos_shotgun	ms	GD3 d40:1		NA	GD3			NA		null	M0+M1+M2	0.01	3.41	NA	NA	NA	NA	762.94	762.948	NA	NA	NA	NA	1.94184e+06	88496.2	98715.7	1.75463e+06	NA	762.944	762.944	0	762.944	0	0	[M-2H]	2	40	1
383	BE_250ugmL_421AF_neg_noFAIMS_auto6MS2_E12_1_a	BE	250ugmL	AF	neg	noFAIMS	auto6MS2	E12	1	a	OrbiTrap_Lumos_shotgun	ms	GD1 t35:0		NA	GD1			NA		null	M0+M1+M2	0.01	3.41	NA	NA	NA	NA	919.472	919.481	NA	NA	NA	NA	1.13663e+06	869365	107129	160139	NA	919.476	919.476	0	919.476	0	0	[M-2H]	2	35	0
384	BE_250ugmL_421AF_neg_noFAIMS_auto6MS2_E12_1_a	BE	250ugmL	AF	neg	noFAIMS	auto6MS2	E12	1	a	OrbiTrap_Lumos_shotgun	ms/ms	GD1 d36:0	GD1 18:0;2-18:0	1	GD1	Hex-O_179{179.056}|NeuAc-H2O_272{272.076}|FA-H_FA-1(18:0){283.264}|NeuAc_290{290.088}|NeuAc-O_308{308.098}|NeuAc-NeuAc_581{581.182}|M-NeuAc-Hex-HexNAc-Hex-Hex_M-980{857.648}|M-NeuAc-NeuAc-Hex-HexNAc_M-947{890.658}|Precursor{918.486}|M-NeuAc-NeuAc_M-582{1255.789}|G-NeuAc_G-291(18:0){1306.627}|M-NeuAc-O_M-309{1528.875}|M-NeuAc_M-291{1546.884}|G(18:0){1597.722}	179.056|272.076|283.264|290.088|308.098|581.182|857.648|890.658|918.486|1255.789|1306.627|1528.875|1546.884|1597.722	23	0.53|0.67|0.81|0.93|1.06|1.19|1.33|1.45|1.61|1.73|1.87|2.00|2.14|2.25|2.41|2.54|2.68|2.81|2.97|3.06|3.16|3.33|3.47	null	M0+M1+M2	0.01	3.41	NA	NA	NA	NA	918.482	918.491	NA	NA	NA	NA	75794040	54977068	14125425	6691546	NA	918.487	918.487	0	918.487	0	0	[M-2H]	2	36	0
385	BE_250ugmL_421AF_neg_noFAIMS_auto6MS2_E12_1_a	BE	250ugmL	AF	neg	noFAIMS	auto6MS2	E12	1	a	OrbiTrap_Lumos_shotgun	ms/ms	GD1 d36:1	GD1 18:1;2-18:0	1	GD1	Hex-O_179{179.056}|NeuAc-H2O_272{272.076}|FA-H_FA-1(18:0){283.264}|NeuAc_290{290.088}|NeuAc-O_308{308.098}|NeuAc-NeuAc_581{581.182}|NeuAc-Hex-HexNAc-O_673{673.230}|Hex-HexNAc-Hex-NeuAc_817{817.273}|M-NeuAc-NeuAc-Hex-HexNAc_M-947{888.642}|Precursor{917.479}|M-NeuAc-NeuAc_M-582{1253.775}|G-NeuAc_G-291(18:0){1304.612}|M-NeuAc-O_M-309{1526.858}|M-NeuAc_M-291{1544.869}|G(18:0){1595.708}	179.056|272.076|283.264|290.088|308.098|581.182|673.230|817.273|888.642|917.479|1253.775|1304.612|1526.858|1544.869|1595.708	23	0.51|0.65|0.78|0.91|1.06|1.17|1.32|1.44|1.58|1.71|1.85|1.97|2.10|2.25|2.37|2.50|2.64|2.77|2.91|3.04|3.16|3.29|3.41	null	M0+M1+M2	0.01	3.41	NA	NA	NA	NA	917.474	917.483	NA	NA	NA	NA	234754048	99789008	70682352	64282684	NA	917.479	917.479	0	917.479	0	0	[M-2H]	2	36	1
386	BE_250ugmL_421AF_neg_noFAIMS_auto6MS2_E12_1_a	BE	250ugmL	AF	neg	noFAIMS	auto6MS2	E12	1	a	OrbiTrap_Lumos_shotgun	ms/ms	GD1 d36:2	GD1 d36:2	1	GD1	Hex-O_179{179.056}|NeuAc_290{290.088}|Precursor{916.471}|M-NeuAc_M-291{1542.854}	179.056|290.088|916.471|1542.854	5	0.58|1.10|1.26|1.95|2.45	null	M0+M1+M2	0.01	3.41	NA	NA	NA	NA	916.466	916.476	NA	NA	NA	NA	96983488	2.98328e+06	1.36436e+06	92635848	NA	916.471	916.471	0	916.471	0	0	[M-2H]	2	36	2
387	BE_250ugmL_421AF_neg_noFAIMS_auto6MS2_E12_1_a	BE	250ugmL	AF	neg	noFAIMS	auto6MS2	E12	1	a	OrbiTrap_Lumos_shotgun	ms	GD1 t37:0		NA	GD1			NA		null	M0+M1	0.01	3.41	NA	NA	NA	NA	933.487	933.496	NA	NA	NA	NA	1083510	1.06079e+06	22718.7	NA	NA	933.492	933.492	0	933.492	0	0	[M-2H]	2	37	0
388	BE_250ugmL_421AF_neg_noFAIMS_auto6MS2_E12_1_a	BE	250ugmL	AF	neg	noFAIMS	auto6MS2	E12	1	a	OrbiTrap_Lumos_shotgun	ms/ms	GD1 d38:0	GD1 18:0;2-20:0	1	GD1	Hex-O_179{179.056}|NeuAc_290{290.088}|NeuAc-O_308{308.098}|NeuAc-NeuAc_581{581.182}|M-NeuAc-NeuAc-Hex-HexNAc_M-947{918.688}|Precursor{932.501}|M-NeuAc-NeuAc_M-582{1283.821}|G-NeuAc_G-291(20:0){1306.627}|M-NeuAc_M-291{1574.916}|G(20:0){1597.722}	179.056|290.088|308.098|581.182|918.688|932.501|1283.821|1306.627|1574.916|1597.722	20	0.56|0.79|0.93|1.20|1.35|1.47|1.59|1.76|1.87|2.00|2.14|2.25|2.39|2.56|2.68|2.99|3.10|3.22|3.33|3.45	null	M0+M1+M2	0.01	3.41	NA	NA	NA	NA	932.498	932.507	NA	NA	NA	NA	62375964	47856772	11300654	3.21854e+06	NA	932.502	932.502	0	932.502	0	0	[M-2H]	2	38	0
389	BE_250ugmL_421AF_neg_noFAIMS_auto6MS2_E12_1_a	BE	250ugmL	AF	neg	noFAIMS	auto6MS2	E12	1	a	OrbiTrap_Lumos_shotgun	ms/ms	GD1 d38:1	GD1 18:1;2-20:0	1	GD1	Hex-O_179{179.056}|NeuAc-H2O_272{272.076}|NeuAc_290{290.088}|NeuAc-O_308{308.098}|Hex-HexNAc_364{364.124}|NeuAc-NeuAc_581{581.182}|NeuAc-Hex-HexNAc-O_673{673.230}|M-NeuAc-NeuAc-Hex-HexNAc-Hex_M-1109{754.620}|Hex-HexNAc-Hex-NeuAc_817{817.273}|M-NeuAc-NeuAc-Hex-HexNAc_M-947{916.673}|Precursor{931.494}|M-NeuAc-NeuAc_M-582{1281.806}|G-NeuAc_G-291(20:0){1304.612}|M-NeuAc-O_M-309{1554.891}|M-NeuAc_M-29…	179.056|272.076|290.088|308.098|364.124|581.182|673.230|754.620|817.273|916.673|931.494|1281.806|1304.612|1554.891|1572.901|1595.707	23	0.52|0.65|0.79|0.92|1.07|1.18|1.33|1.45|1.61|1.72|1.85|1.98|2.12|2.27|2.37|2.52|2.66|2.81|2.93|3.10|3.18|3.29|3.43	null	M0+M1+M2	0.01	3.41	NA	NA	NA	NA	931.49	931.499	NA	NA	NA	NA	1.48327e+08	80655992	74813672	38415768	NA	931.494	931.494	0	931.494	0	0	[M-2H]	2	38	1
390	BE_250ugmL_421AF_neg_noFAIMS_auto6MS2_E12_1_a	BE	250ugmL	AF	neg	noFAIMS	auto6MS2	E12	1	a	OrbiTrap_Lumos_shotgun	ms/ms	GD1 d38:1	GD1 18:0-20:1;2	2	GD1	Hex-O_179{179.056}|NeuAc-H2O_272{272.076}|FA-H_FA-1(18:0){283.264}|NeuAc_290{290.088}|NeuAc-O_308{308.098}|Hex-HexNAc_364{364.124}|NeuAc-NeuAc_581{581.182}|NeuAc-Hex-HexNAc-O_673{673.230}|M-NeuAc-NeuAc-Hex-HexNAc-Hex_M-1109{754.620}|Hex-HexNAc-Hex-NeuAc_817{817.273}|M-NeuAc-NeuAc-Hex-HexNAc_M-947{916.673}|Precursor{931.494}|M-NeuAc-NeuAc_M-582{1281.806}|G-NeuAc_G-291(18:0){1332.643}|M-NeuAc-O_M-3…	179.056|272.076|283.264|290.088|308.098|364.124|581.182|673.230|754.620|817.273|916.673|931.494|1281.806|1332.643|1554.891|1572.901	23	0.52|0.65|0.79|0.92|1.07|1.18|1.33|1.45|1.61|1.72|1.85|1.98|2.12|2.27|2.37|2.52|2.66|2.81|2.93|3.10|3.18|3.29|3.43	null	M0+M1+M2	0.01	3.41	NA	NA	NA	NA	931.49	931.499	NA	NA	NA	NA	4.55587e+07	80655992	74813672	38415768	NA	931.494	931.494	0	931.494	0	0	[M-2H]	2	38	1
391	BE_250ugmL_421AF_neg_noFAIMS_auto6MS2_E12_1_a	BE	250ugmL	AF	neg	noFAIMS	auto6MS2	E12	1	a	OrbiTrap_Lumos_shotgun	ms/ms	GD1 d38:2	GD1 d38:2	1	GD1	Hex-O_179{179.056}|NeuAc_290{290.088}|Precursor{930.486}|M-NeuAc_M-291{1570.884}	179.056|290.088|930.486|1570.884	2	2.08|2.43	null	M0+M1+M2	0.01	3.41	NA	NA	NA	NA	930.482	930.491	NA	NA	NA	NA	56404144	2.15852e+06	749995	53495632	NA	930.487	930.487	0	930.487	0	0	[M-2H]	2	38	2
392	BE_250ugmL_421AF_neg_noFAIMS_auto6MS2_E12_1_a	BE	250ugmL	AF	neg	noFAIMS	auto6MS2	E12	1	a	OrbiTrap_Lumos_shotgun	ms	GD1 t38:1		NA	GD1			NA		null	M0+M1	0.01	3.41	NA	NA	NA	NA	939.487	939.497	NA	NA	NA	NA	1562974	1.24675e+06	316221	NA	NA	939.492	939.492	0	939.492	0	0	[M-2H]	2	38	1
393	BE_250ugmL_421AF_neg_noFAIMS_auto6MS2_E12_1_a	BE	250ugmL	AF	neg	noFAIMS	auto6MS2	E12	1	a	OrbiTrap_Lumos_shotgun	ms/ms	GD1 d40:1	GD1 d40:1	1	GD1	Hex-O_179{179.056}|NeuAc_290{290.088}|M-NeuAc-NeuAc-Hex-HexNAc_M-947{944.705}|Precursor{945.509}|M-NeuAc_M-291{1600.932}	179.056|290.088|944.705|945.509|1600.932	12	0.58|0.75|0.85|1.00|1.15|1.25|1.42|1.52|1.92|2.06|2.35|2.60	null	M0+M1+M2	0.01	3.41	NA	NA	NA	NA	945.505	945.515	NA	NA	NA	NA	6.82226e+06	5.81036e+06	385131	626775	NA	945.51	945.51	0	945.51	0	0	[M-2H]	2	40	1
394	BE_250ugmL_421AF_neg_noFAIMS_auto6MS2_E12_1_a	BE	250ugmL	AF	neg	noFAIMS	auto6MS2	E12	1	a	OrbiTrap_Lumos_shotgun	ms	GD1 t48:6		NA	GD1			NA		null	M0+M1+M2	0.01	3.41	NA	NA	NA	NA	1004.53	1004.54	NA	NA	NA	NA	2.16904e+06	1.51586e+06	237957	415227	NA	1004.53	1004.53	0	1004.53	0	0	[M-2H]	2	48	6
395	BE_250ugmL_421AF_neg_noFAIMS_auto6MS2_E12_1_a	BE	250ugmL	AF	neg	noFAIMS	auto6MS2	E12	1	a	OrbiTrap_Lumos_shotgun	ms/ms	GM3 d36:1	GM3 d36:1	1	GM3	NeuAc_290{290.088}	290.088	2	1.14|2.58	null	M0+M1+M2	0.01	3.41	NA	NA	NA	NA	1179.73	1179.74	NA	NA	NA	NA	3.70173e+06	2.13386e+06	1.51822e+06	49646.5	NA	1179.74	1179.74	0	1179.74	0	0	[M-H]	1	36	1
396	BE_250ugmL_421AF_neg_noFAIMS_auto6MS2_E12_1_a	BE	250ugmL	AF	neg	noFAIMS	auto6MS2	E12	1	a	OrbiTrap_Lumos_shotgun	ms	GM3 d38:1		NA	GM3			NA		null	M0+M1	0.01	3.41	NA	NA	NA	NA	1207.76	1207.77	NA	NA	NA	NA	171711	106052	65658.7	NA	NA	1207.77	1207.77	0	1207.77	0	0	[M-H]	1	38	1
397	BE_250ugmL_421AF_neg_noFAIMS_auto6MS2_E12_1_a	BE	250ugmL	AF	neg	noFAIMS	auto6MS2	E12	1	a	OrbiTrap_Lumos_shotgun	ms	GM3 d42:2		NA	GM3			NA		null	M0+M1	0.01	3.41	NA	NA	NA	NA	1261.81	1261.82	NA	NA	NA	NA	264701	224691	40009.6	NA	NA	1261.82	1261.82	0	1261.82	0	0	[M-H]	1	42	2
398	BE_250ugmL_421AF_neg_noFAIMS_auto6MS2_E12_1_a	BE	250ugmL	AF	neg	noFAIMS	auto6MS2	E12	1	a	OrbiTrap_Lumos_shotgun	ms/ms	GM2 d36:1	GM2 d36:1	1	GM2	NeuAc_290{290.088}	290.088	2	0.61|2.35	null	M0+M1+M2	0.01	3.41	NA	NA	NA	NA	1382.81	1382.82	NA	NA	NA	NA	1.42891e+06	997476	72035.9	359400	NA	1382.82	1382.82	0	1382.82	0	0	[M-H]	1	36	1
399	BE_250ugmL_421AF_neg_noFAIMS_auto6MS2_E12_1_a	BE	250ugmL	AF	neg	noFAIMS	auto6MS2	E12	1	a	OrbiTrap_Lumos_shotgun	ms/ms	GM1 d36:0	GM1 d36:0	1	GM1	NeuAc_290{290.088}	290.088	2	1.38|2.29	null	M0+M1+M2	0.01	3.41	NA	NA	NA	NA	1546.88	1546.89	NA	NA	NA	NA	9136544	7.4383e+06	1.64443e+06	53816	NA	1546.88	1546.88	0	1546.88	0	0	[M-H]	1	36	0
400	BE_250ugmL_421AF_neg_noFAIMS_auto6MS2_E12_1_a	BE	250ugmL	AF	neg	noFAIMS	auto6MS2	E12	1	a	OrbiTrap_Lumos_shotgun	ms/ms	GM1 d36:1	GM1 d36:1	1	GM1	NeuAc_290{290.088}|NeuAc-Hex-HexNAc-Hex-Hex-O_997{997.336}|PrecursorSingle{1545.876}	290.088|997.336|1545.876	23	0.55|0.68|0.81|0.94|1.08|1.21|1.35|1.47|1.62|1.75|1.88|2.02|2.14|2.27|2.41|2.54|2.72|2.83|3.00|3.12|3.27|3.35|3.47	null	M0+M1+M2	0.01	3.41	NA	NA	NA	NA	1544.86	1544.88	NA	NA	NA	NA	65728892	29780204	24873380	11075309	NA	1544.87	1544.87	0	1544.87	0	0	[M-H]	1	36	1
401	BE_250ugmL_421AF_neg_noFAIMS_auto6MS2_E12_1_a	BE	250ugmL	AF	neg	noFAIMS	auto6MS2	E12	1	a	OrbiTrap_Lumos_shotgun	ms/ms	GM1 d38:1	GM1 d38:1	1	GM1	NeuAc_290{290.088}|NeuAc-Hex-HexNAc-Hex-Hex-O_997{997.336}|PrecursorSingle{1573.907}	290.088|997.336|1573.907	18	0.59|0.72|0.84|0.96|1.09|1.30|1.37|1.51|1.65|1.78|1.89|2.04|2.22|2.31|2.56|2.75|2.87|3.52	null	M0+M1+M2	0.01	3.41	NA	NA	NA	NA	1572.89	1572.91	NA	NA	NA	NA	27635986	13322516	10831012	3.48246e+06	NA	1572.9	1572.9	0	1572.9	0	0	[M-H]	1	38	1
402	BE_250ugmL_421AF_neg_noFAIMS_auto6MS2_E12_1_a	BE	250ugmL	AF	neg	noFAIMS	auto6MS2	E12	1	a	OrbiTrap_Lumos_shotgun	ms	GT2 d33:2		NA	GT2			NA		null	M0+M1	0.01	3.41	NA	NA	NA	NA	959.964	959.974	NA	NA	NA	NA	1.74241e+06	867714	874697	NA	NA	959.969	959.969	0	959.969	0	0	[M-2H]	2	33	2
403	BE_250ugmL_421AF_neg_noFAIMS_auto6MS2_E12_1_a	BE	250ugmL	AF	neg	noFAIMS	auto6MS2	E12	1	a	OrbiTrap_Lumos_shotgun	ms	GT2 d35:2		NA	GT2			NA		null	M0+M1+M2	0.01	3.41	NA	NA	NA	NA	973.98	973.989	NA	NA	NA	NA	632267	533435	67081.7	31750	NA	973.984	973.984	0	973.984	0	0	[M-2H]	2	35	2
404	BE_250ugmL_421AF_neg_noFAIMS_auto6MS2_E12_1_a	BE	250ugmL	AF	neg	noFAIMS	auto6MS2	E12	1	a	OrbiTrap_Lumos_shotgun	ms	GT2 t38:0		NA	GT2			NA		null	M0+M1+M2	0.01	3.41	NA	NA	NA	NA	1005.02	1005.03	NA	NA	NA	NA	1.17892e+06	481648	640415	56854.5	NA	1005.02	1005.02	0	1005.02	0	0	[M-2H]	2	38	0
405	BE_250ugmL_421AF_neg_noFAIMS_auto6MS2_E12_1_a	BE	250ugmL	AF	neg	noFAIMS	auto6MS2	E12	1	a	OrbiTrap_Lumos_shotgun	ms/ms	GT1 d36:0	GT1 d36:0	1	GT1	NeuAc_290{290.088}|NeuAc-NeuAc_581{581.182}|M-NeuAc-NeuAc_M-582{1546.885}|M-NeuAc_M-291{1837.980}	290.088|581.182|1546.885|1837.980	5	1.03|1.13|1.62|2.06|2.89	null	M0+M1	0.01	3.41	NA	NA	NA	NA	1064.03	1064.04	NA	NA	NA	NA	3.06027e+06	2889152	171122	NA	NA	1064.03	1064.03	0	1064.03	0	0	[M-2H]	2	36	0
406	BE_250ugmL_421AF_neg_noFAIMS_auto6MS2_E12_1_a	BE	250ugmL	AF	neg	noFAIMS	auto6MS2	E12	1	a	OrbiTrap_Lumos_shotgun	ms	GT1 d36:1		NA	GT1			NA		null	M0+M1	0.01	3.41	NA	NA	NA	NA	708.345	708.352	NA	NA	NA	NA	209938	128456	81481.3	NA	NA	708.349	708.349	0	708.349	0	0	[M-3H]	3	36	1
407	BE_250ugmL_421AF_neg_noFAIMS_auto6MS2_E12_1_a	BE	250ugmL	AF	neg	noFAIMS	auto6MS2	E12	1	a	OrbiTrap_Lumos_shotgun	ms/ms	GT1 d36:1	GT1 16:0-20:1;2	1	GT1	Hex_161{161.044}|FA-H_FA-1(16:0){255.231}|NeuAc_290{290.088}|NeuAc-NeuAc_581{581.182}|M-NeuAc-NeuAc-NeuAc-HexNAc-Hex_M-1238{888.642}|G-NeuAc-NeuAc_G-582(16:0){1041.548}|M-NeuAc-NeuAc-NeuAc_M-873{1253.775}|M-NeuAc-NeuAc_M-582{1544.869}|M-NeuAc_M-291{1835.964}	161.044|255.231|290.088|581.182|888.642|1041.548|1253.775|1544.869|1835.964	8	0.86|0.97|1.12|1.25|1.93|2.08|2.18|2.43	null	M0+M1+M2	0.01	3.41	NA	NA	NA	NA	1063.02	1063.03	NA	NA	NA	NA	12641744	4896988	5.09144e+06	2.65332e+06	NA	1063.03	1063.03	0	1063.03	0	0	[M-2H]	2	36	1
408	BE_250ugmL_421AF_neg_noFAIMS_auto6MS2_E12_1_a	BE	250ugmL	AF	neg	noFAIMS	auto6MS2	E12	1	a	OrbiTrap_Lumos_shotgun	ms/ms	GT1 d38:0	GT1 d38:0	1	GT1	NeuAc_290{290.088}|NeuAc-NeuAc_581{581.182}|M-NeuAc-NeuAc_M-582{1574.916}|M-NeuAc_M-291{1866.011}	290.088|581.182|1574.916|1866.011	7	0.83|1.04|1.28|1.39|2.10|2.45|2.60	null	M0+M1+M2	0.01	3.41	NA	NA	NA	NA	1078.04	1078.06	NA	NA	NA	NA	6.63594e+06	4.64056e+06	1.90825e+06	87129.7	NA	1078.05	1078.05	0	1078.05	0	0	[M-2H]	2	38	0
409	BE_250ugmL_421AF_neg_noFAIMS_auto6MS2_E12_1_a	BE	250ugmL	AF	neg	noFAIMS	auto6MS2	E12	1	a	OrbiTrap_Lumos_shotgun	ms	GT1 d38:1		NA	GT1			NA		null	M0+M1+M2	0.01	3.41	NA	NA	NA	NA	717.689	717.696	NA	NA	NA	NA	429618	80071.9	221947	127599	NA	717.692	717.692	0	717.692	0	0	[M-3H]	3	38	1
410	BE_250ugmL_421AF_neg_noFAIMS_auto6MS2_E12_1_a	BE	250ugmL	AF	neg	noFAIMS	auto6MS2	E12	1	a	OrbiTrap_Lumos_shotgun	ms/ms	GT1 d38:1	GT1 17:0-21:1;2	1	GT1	NeuAc_290{290.088}|NeuAc-NeuAc_581{581.182}|M-NeuAc-NeuAc-NeuAc-HexNAc-Hex_M-1238{916.673}|G-NeuAc-NeuAc_G-582(17:0){1055.564}|Precursor{1077.041}|M-NeuAc-NeuAc-NeuAc_M-873{1281.806}|M-NeuAc-NeuAc_M-582{1572.901}|M-NeuAc_M-291{1863.997}	290.088|581.182|916.673|1055.564|1077.041|1281.806|1572.901|1863.997	13	0.59|0.72|0.89|0.98|1.11|1.41|1.66|1.90|2.06|2.18|2.29|3.25|3.39	null	M0+M1+M2	0.01	3.41	NA	NA	NA	NA	1077.04	1077.05	NA	NA	NA	NA	28307756	12085454	10521499	5700804	NA	1077.04	1077.04	0	1077.04	0	0	[M-2H]	2	38	1
411	BE_250ugmL_421AF_neg_noFAIMS_auto6MS2_E12_1_a	BE	250ugmL	AF	neg	noFAIMS	auto6MS2	E12	1	a	OrbiTrap_Lumos_shotgun	ms	GT1 t38:1		NA	GT1			NA		null	M0+M1	0.01	3.41	NA	NA	NA	NA	1085.03	1085.04	NA	NA	NA	NA	302455	246263	56191.5	NA	NA	1085.04	1085.04	0	1085.04	0	0	[M-2H]	2	38	1
412	BE_250ugmL_421AF_neg_noFAIMS_auto6MS2_E12_1_a	BE	250ugmL	AF	neg	noFAIMS	auto6MS2	E12	1	a	OrbiTrap_Lumos_shotgun	ms	GT1 d40:1		NA	GT1			NA		null	M0+M1	0.01	3.41	NA	NA	NA	NA	1091.05	1091.06	NA	NA	NA	NA	215411	151697	63714.3	NA	NA	1091.06	1091.06	0	1091.06	0	0	[M-2H]	2	40	1
413	BE_250ugmL_421AF_neg_noFAIMS_auto6MS2_E12_1_a	BE	250ugmL	AF	neg	noFAIMS	auto6MS2	E12	1	a	OrbiTrap_Lumos_shotgun	ms	GT1 d39:1		NA	GT1			NA		null	M0+M1+M2	0.01	3.41	NA	NA	NA	NA	1084.04	1084.06	NA	NA	NA	NA	43192.7	9438.64	27613.8	6140.22	NA	1084.05	1084.05	0	1084.05	0	0	[M-2H]	2	39	1
414	BE_250ugmL_421AF_neg_noFAIMS_auto6MS2_E4_1_a	BE	250ugmL	AF	neg	noFAIMS	auto6MS2	E4	1	a	OrbiTrap_Lumos_shotgun	ms	GD1-Ac d36:1		NA	GD1-Ac			NA		null	M0+M1+M2	0.01	3.43	NA	NA	NA	NA	938.479	938.489	NA	NA	NA	NA	1.39314e+06	569033	480034	344074	NA	938.484	938.484	0	938.484	0	0	[M-2H]	2	36	1
415	BE_250ugmL_421AF_neg_noFAIMS_auto6MS2_E4_1_a	BE	250ugmL	AF	neg	noFAIMS	auto6MS2	E4	1	a	OrbiTrap_Lumos_shotgun	ms	GD3 d36:0		NA	GD3			NA		null	M0+M1	0.01	3.43	NA	NA	NA	NA	735.917	735.924	NA	NA	NA	NA	439105	362989	76116.2	NA	NA	735.92	735.92	0	735.92	0	0	[M-2H]	2	36	0
416	BE_250ugmL_421AF_neg_noFAIMS_auto6MS2_E4_1_a	BE	250ugmL	AF	neg	noFAIMS	auto6MS2	E4	1	a	OrbiTrap_Lumos_shotgun	ms/ms	GD3 d36:1	GD3 14:0;2-22:1	1	GD3	NeuAc_290{290.088}|G-NeuAc-NeuAc_G-582(22:1){303.242}|NeuAc-NeuAc_581{581.182}|Precursor{734.913}|M-NeuAc-NeuAc_M-582{888.642}|M-NeuAc_M-291{1179.738}	290.088|303.242|581.182|734.913|888.642|1179.738	10	0.56|0.85|1.12|1.27|1.56|1.65|1.79|1.90|2.18|2.60	null	M0+M1+M2	0.01	3.43	NA	NA	NA	NA	734.909	734.916	NA	NA	NA	NA	6.0443e+06	3029891	2.47248e+06	541929	NA	734.913	734.913	0	734.913	0	0	[M-2H]	2	36	1
417	BE_250ugmL_421AF_neg_noFAIMS_auto6MS2_E4_1_a	BE	250ugmL	AF	neg	noFAIMS	auto6MS2	E4	1	a	OrbiTrap_Lumos_shotgun	ms	GD1 t35:0		NA	GD1			NA		null	M0+M1+M2	0.01	3.43	NA	NA	NA	NA	919.472	919.481	NA	NA	NA	NA	292287	200951	60796.1	30540.5	NA	919.476	919.476	0	919.476	0	0	[M-2H]	2	35	0
418	BE_250ugmL_421AF_neg_noFAIMS_auto6MS2_E4_1_a	BE	250ugmL	AF	neg	noFAIMS	auto6MS2	E4	1	a	OrbiTrap_Lumos_shotgun	ms/ms	GD1 d36:0	GD1 18:0;2-18:0	1	GD1	FA-H_FA-1(18:0){283.264}|NeuAc_290{290.088}|NeuAc-O_308{308.098}|NeuAc-NeuAc_581{581.182}|M-NeuAc-Hex-HexNAc-Hex-Hex_M-980{857.648}|M-NeuAc-NeuAc-Hex-HexNAc_M-947{890.658}|Precursor{918.486}|M-NeuAc-NeuAc_M-582{1255.789}|M-NeuAc_M-291{1546.884}|G(18:0){1597.722}	283.264|290.088|308.098|581.182|857.648|890.658|918.486|1255.789|1546.884|1597.722	23	0.54|0.66|0.81|0.93|1.07|1.20|1.34|1.46|1.59|1.73|1.87|2.00|2.14|2.27|2.41|2.54|2.72|2.85|2.99|3.10|3.22|3.37|3.49	null	M0+M1+M2	0.01	3.43	NA	NA	NA	NA	918.482	918.491	NA	NA	NA	NA	30963974	22327196	5737293	2899486	NA	918.487	918.487	0	918.487	0	0	[M-2H]	2	36	0
419	BE_250ugmL_421AF_neg_noFAIMS_auto6MS2_E4_1_a	BE	250ugmL	AF	neg	noFAIMS	auto6MS2	E4	1	a	OrbiTrap_Lumos_shotgun	ms/ms	GD1 d36:1	GD1 18:1;2-18:0	1	GD1	FA-H_FA-1(18:0){283.264}|NeuAc_290{290.088}|NeuAc-O_308{308.098}|NeuAc-NeuAc_581{581.182}|M-NeuAc-NeuAc-Hex-HexNAc_M-947{888.642}|Precursor{917.479}|M-NeuAc-NeuAc_M-582{1253.775}|G-NeuAc_G-291(18:0){1304.612}|M-NeuAc-O_M-309{1526.858}|M-NeuAc_M-291{1544.869}|G(18:0){1595.708}	283.264|290.088|308.098|581.182|888.642|917.479|1253.775|1304.612|1526.858|1544.869|1595.708	23	0.53|0.65|0.78|0.92|1.05|1.17|1.31|1.45|1.59|1.71|1.85|1.97|2.12|2.25|2.37|2.52|2.64|2.79|2.91|3.08|3.18|3.31|3.43	null	M0+M1+M2	0.01	3.43	NA	NA	NA	NA	917.474	917.483	NA	NA	NA	NA	94954176	41078136	28335656	25540388	NA	917.479	917.479	0	917.479	0	0	[M-2H]	2	36	1
420	BE_250ugmL_421AF_neg_noFAIMS_auto6MS2_E4_1_a	BE	250ugmL	AF	neg	noFAIMS	auto6MS2	E4	1	a	OrbiTrap_Lumos_shotgun	ms/ms	GD1 d36:2	GD1 d36:2	1	GD1	NeuAc_290{290.088}|Precursor{916.471}|M-NeuAc_M-291{1542.854}	290.088|916.471|1542.854	10	0.86|0.95|1.13|1.38|1.66|1.81|1.92|2.08|2.20|2.49	null	M0+M1+M2	0.01	3.43	NA	NA	NA	NA	916.466	916.476	NA	NA	NA	NA	40623692	1.63808e+06	691017	38294596	NA	916.471	916.471	0	916.471	0	0	[M-2H]	2	36	2
421	BE_250ugmL_421AF_neg_noFAIMS_auto6MS2_E4_1_a	BE	250ugmL	AF	neg	noFAIMS	auto6MS2	E4	1	a	OrbiTrap_Lumos_shotgun	ms	GD1 d37:1		NA	GD1			NA		null	M0+M1+M2	0.01	3.43	NA	NA	NA	NA	924.482	924.491	NA	NA	NA	NA	386677	114136	89934	182607	NA	924.487	924.487	0	924.487	0	0	[M-2H]	2	37	1
422	BE_250ugmL_421AF_neg_noFAIMS_auto6MS2_E4_1_a	BE	250ugmL	AF	neg	noFAIMS	auto6MS2	E4	1	a	OrbiTrap_Lumos_shotgun	ms	GD1 t37:0		NA	GD1			NA		null	M0+M1	0.01	3.43	NA	NA	NA	NA	933.487	933.496	NA	NA	NA	NA	460004	433257	26746.4	NA	NA	933.492	933.492	0	933.492	0	0	[M-2H]	2	37	0
423	BE_250ugmL_421AF_neg_noFAIMS_auto6MS2_E4_1_a	BE	250ugmL	AF	neg	noFAIMS	auto6MS2	E4	1	a	OrbiTrap_Lumos_shotgun	ms/ms	GD1 d38:0	GD1 d38:0	1	GD1	NeuAc_290{290.088}|NeuAc-O_308{308.098}|NeuAc-NeuAc_581{581.182}|M-NeuAc-NeuAc-Hex-HexNAc_M-947{918.688}|Precursor{932.501}|M-NeuAc-NeuAc_M-582{1283.821}|M-NeuAc_M-291{1574.916}	290.088|308.098|581.182|918.688|932.501|1283.821|1574.916	18	0.56|0.82|1.08|1.22|1.36|1.47|1.61|1.73|1.87|2.02|2.14|2.29|2.72|2.87|2.97|3.08|3.27|3.39	null	M0+M1+M2	0.01	3.43	NA	NA	NA	NA	932.498	932.507	NA	NA	NA	NA	23693052	17976380	4.53018e+06	1.18649e+06	NA	932.502	932.502	0	932.502	0	0	[M-2H]	2	38	0
424	BE_250ugmL_421AF_neg_noFAIMS_auto6MS2_E4_1_a	BE	250ugmL	AF	neg	noFAIMS	auto6MS2	E4	1	a	OrbiTrap_Lumos_shotgun	ms/ms	GD1 d38:1	GD1 18:1;2-20:0	1	GD1	NeuAc_290{290.088}|NeuAc-O_308{308.098}|NeuAc-NeuAc_581{581.182}|M-NeuAc-NeuAc-Hex-HexNAc_M-947{916.673}|Precursor{931.494}|M-NeuAc-NeuAc_M-582{1281.806}|G-NeuAc_G-291(20:0){1304.612}|M-NeuAc-O_M-309{1554.891}|M-NeuAc_M-291{1572.901}|G(20:0){1595.707}	290.088|308.098|581.182|916.673|931.494|1281.806|1304.612|1554.891|1572.901|1595.707	23	0.51|0.67|0.80|0.92|1.05|1.18|1.32|1.44|1.60|1.72|1.86|2.00|2.12|2.25|2.39|2.52|2.66|2.85|2.95|3.06|3.18|3.31|3.45	null	M0+M1+M2	0.01	3.43	NA	NA	NA	NA	931.49	931.499	NA	NA	NA	NA	76438208	34810452	27145002	14482753	NA	931.494	931.494	0	931.494	0	0	[M-2H]	2	38	1
425	BE_250ugmL_421AF_neg_noFAIMS_auto6MS2_E4_1_a	BE	250ugmL	AF	neg	noFAIMS	auto6MS2	E4	1	a	OrbiTrap_Lumos_shotgun	ms/ms	GD1 d38:2	GD1 d38:2	1	GD1	NeuAc_290{290.088}|Precursor{930.486}|M-NeuAc_M-291{1570.884}	290.088|930.486|1570.884	2	1.64|2.50	null	M0+M1+M2	0.01	3.43	NA	NA	NA	NA	930.482	930.491	NA	NA	NA	NA	23843766	524316	226277	23093174	NA	930.487	930.487	0	930.487	0	0	[M-2H]	2	38	2
426	BE_250ugmL_421AF_neg_noFAIMS_auto6MS2_E4_1_a	BE	250ugmL	AF	neg	noFAIMS	auto6MS2	E4	1	a	OrbiTrap_Lumos_shotgun	ms	GD1 t38:1		NA	GD1			NA		null	M0+M1+M2	0.01	3.43	NA	NA	NA	NA	939.487	939.497	NA	NA	NA	NA	414061	315428	40937.7	57694.8	NA	939.492	939.492	0	939.492	0	0	[M-2H]	2	38	1
427	BE_250ugmL_421AF_neg_noFAIMS_auto6MS2_E4_1_a	BE	250ugmL	AF	neg	noFAIMS	auto6MS2	E4	1	a	OrbiTrap_Lumos_shotgun	ms	GD1 t48:6		NA	GD1			NA		null	M0+M1+M2	0.01	3.43	NA	NA	NA	NA	1004.53	1004.54	NA	NA	NA	NA	798272	486300	146854	165118	NA	1004.53	1004.53	0	1004.53	0	0	[M-2H]	2	48	6
428	BE_250ugmL_421AF_neg_noFAIMS_auto6MS2_E4_1_a	BE	250ugmL	AF	neg	noFAIMS	auto6MS2	E4	1	a	OrbiTrap_Lumos_shotgun	ms/ms	GM3 d36:1	GM3 d36:1	1	GM3	NeuAc_290{290.088}	290.088	4	1.13|1.53|2.47|2.60	null	M0+M1	0.01	3.43	NA	NA	NA	NA	1179.73	1179.74	NA	NA	NA	NA	1.73783e+06	1.34115e+06	396678	NA	NA	1179.74	1179.74	0	1179.74	0	0	[M-H]	1	36	1
429	BE_250ugmL_421AF_neg_noFAIMS_auto6MS2_E4_1_a	BE	250ugmL	AF	neg	noFAIMS	auto6MS2	E4	1	a	OrbiTrap_Lumos_shotgun	ms	GM3 d42:2		NA	GM3			NA		null	M0+M1	0.01	3.43	NA	NA	NA	NA	1261.81	1261.82	NA	NA	NA	NA	71675.5	58551.1	13124.4	NA	NA	1261.82	1261.82	0	1261.82	0	0	[M-H]	1	42	2
430	BE_250ugmL_421AF_neg_noFAIMS_auto6MS2_E4_1_a	BE	250ugmL	AF	neg	noFAIMS	auto6MS2	E4	1	a	OrbiTrap_Lumos_shotgun	ms/ms	GM1 d36:1	GM1 d36:1	1	GM1	NeuAc_290{290.088}|NeuAc-Hex-HexNAc-Hex-Hex-O_997{997.336}|PrecursorSingle{1545.876}	290.088|997.336|1545.876	23	0.55|0.68|0.81|0.93|1.08|1.20|1.35|1.48|1.62|1.76|1.87|2.02|2.16|2.27|2.41|2.54|2.70|2.89|3.00|3.12|3.24|3.37|3.50	null	M0+M1+M2	0.01	3.43	NA	NA	NA	NA	1544.86	1544.88	NA	NA	NA	NA	27160270	12556858	10293438	4.30997e+06	NA	1544.87	1544.87	0	1544.87	0	0	[M-H]	1	36	1
431	BE_250ugmL_421AF_neg_noFAIMS_auto6MS2_E4_1_a	BE	250ugmL	AF	neg	noFAIMS	auto6MS2	E4	1	a	OrbiTrap_Lumos_shotgun	ms/ms	GM1 d38:1	GM1 d38:1	1	GM1	NeuAc_290{290.088}|PrecursorSingle{1573.907}	290.088|1573.907	16	0.69|0.83|0.96|1.10|1.25|1.37|1.51|1.63|1.77|1.93|2.04|2.18|2.31|2.45|2.58|2.91	null	M0+M1+M2	0.01	3.43	NA	NA	NA	NA	1572.89	1572.91	NA	NA	NA	NA	10927106	5.26693e+06	4129778	1.5304e+06	NA	1572.9	1572.9	0	1572.9	0	0	[M-H]	1	38	1
432	BE_250ugmL_421AF_neg_noFAIMS_auto6MS2_E4_1_a	BE	250ugmL	AF	neg	noFAIMS	auto6MS2	E4	1	a	OrbiTrap_Lumos_shotgun	ms	GT2 d33:1		NA	GT2			NA		null	M0+M1	0.01	3.43	NA	NA	NA	NA	960.972	960.981	NA	NA	NA	NA	184050	13473.8	170576	NA	NA	960.977	960.977	0	960.977	0	0	[M-2H]	2	33	1
433	BE_250ugmL_421AF_neg_noFAIMS_auto6MS2_E4_1_a	BE	250ugmL	AF	neg	noFAIMS	auto6MS2	E4	1	a	OrbiTrap_Lumos_shotgun	ms	GT2 d33:2		NA	GT2			NA		null	M0+M1+M2	0.01	3.43	NA	NA	NA	NA	959.964	959.974	NA	NA	NA	NA	948534	639350	270675	38509.5	NA	959.969	959.969	0	959.969	0	0	[M-2H]	2	33	2
434	BE_250ugmL_421AF_neg_noFAIMS_auto6MS2_E4_1_a	BE	250ugmL	AF	neg	noFAIMS	auto6MS2	E4	1	a	OrbiTrap_Lumos_shotgun	ms	GT2 d35:2		NA	GT2			NA		null	M0+M1+M2	0.01	3.43	NA	NA	NA	NA	973.98	973.989	NA	NA	NA	NA	160721	89070.4	49442.1	22208.6	NA	973.984	973.984	0	973.984	0	0	[M-2H]	2	35	2
435	BE_250ugmL_421AF_neg_noFAIMS_auto6MS2_E4_1_a	BE	250ugmL	AF	neg	noFAIMS	auto6MS2	E4	1	a	OrbiTrap_Lumos_shotgun	ms	GT2 t38:0		NA	GT2			NA		null	M0+M1+M2	0.01	3.43	NA	NA	NA	NA	1005.02	1005.03	NA	NA	NA	NA	528794	278851	188266	61677.7	NA	1005.02	1005.02	0	1005.02	0	0	[M-2H]	2	38	0
436	BE_250ugmL_421AF_neg_noFAIMS_auto6MS2_E4_1_a	BE	250ugmL	AF	neg	noFAIMS	auto6MS2	E4	1	a	OrbiTrap_Lumos_shotgun	ms/ms	GT1 d36:1	GT1 d36:1	1	GT1	NeuAc_290{290.088}|NeuAc-NeuAc_581{581.182}|M-NeuAc-NeuAc_M-582{1544.869}|M-NeuAc_M-291{1835.964}	290.088|581.182|1544.869|1835.964	5	1.12|1.39|1.66|1.80|2.47	null	M0+M1+M2	0.01	3.43	NA	NA	NA	NA	1063.02	1063.03	NA	NA	NA	NA	4821012	1.94825e+06	1.97046e+06	902302	NA	1063.03	1063.03	0	1063.03	0	0	[M-2H]	2	36	1
437	BE_250ugmL_421AF_neg_noFAIMS_auto6MS2_E4_1_a	BE	250ugmL	AF	neg	noFAIMS	auto6MS2	E4	1	a	OrbiTrap_Lumos_shotgun	ms	GT1 d38:0		NA	GT1			NA		null	M0+M1	0.01	3.43	NA	NA	NA	NA	718.361	718.368	NA	NA	NA	NA	68325.3	55354.5	12970.8	NA	NA	718.364	718.364	0	718.364	0	0	[M-3H]	3	38	0
438	BE_250ugmL_421AF_neg_noFAIMS_auto6MS2_E4_1_a	BE	250ugmL	AF	neg	noFAIMS	auto6MS2	E4	1	a	OrbiTrap_Lumos_shotgun	ms/ms	GT1 d38:0	GT1 d38:0	1	GT1	NeuAc_290{290.088}|NeuAc-NeuAc_581{581.182}|M-NeuAc-NeuAc_M-582{1574.916}|M-NeuAc_M-291{1866.011}	290.088|581.182|1574.916|1866.011	7	1.10|1.39|2.06|2.20|2.49|2.56|3.54	null	M0+M1+M2	0.01	3.43	NA	NA	NA	NA	1078.04	1078.06	NA	NA	NA	NA	2113393	1.54756e+06	513014	52823.1	NA	1078.05	1078.05	0	1078.05	0	0	[M-2H]	2	38	0
439	BE_250ugmL_421AF_neg_noFAIMS_auto6MS2_E4_1_a	BE	250ugmL	AF	neg	noFAIMS	auto6MS2	E4	1	a	OrbiTrap_Lumos_shotgun	ms/ms	GT1 d38:1	GT1 d38:1	1	GT1	NeuAc_290{290.088}|NeuAc-NeuAc_581{581.182}|M-NeuAc-NeuAc-NeuAc-HexNAc-Hex_M-1238{916.673}|M-NeuAc-NeuAc_M-582{1572.901}|M-NeuAc_M-291{1863.997}	290.088|581.182|916.673|1572.901|1863.997	11	0.57|0.69|0.98|1.12|1.25|1.55|1.67|1.77|1.91|2.04|2.58	null	M0+M1+M2	0.01	3.43	NA	NA	NA	NA	1077.04	1077.05	NA	NA	NA	NA	10284712	4.31944e+06	4.07347e+06	1.8918e+06	NA	1077.04	1077.04	0	1077.04	0	0	[M-2H]	2	38	1
440	BE_250ugmL_421AF_neg_noFAIMS_auto6MS2_E4_1_a	BE	250ugmL	AF	neg	noFAIMS	auto6MS2	E4	1	a	OrbiTrap_Lumos_shotgun	ms	GT1 t38:1		NA	GT1			NA		null	M0+M1	0.01	3.43	NA	NA	NA	NA	1085.03	1085.04	NA	NA	NA	NA	71888.2	50540.9	21347.3	NA	NA	1085.04	1085.04	0	1085.04	0	0	[M-2H]	2	38	1
441	BE_250ugmL_421AF_neg_noFAIMS_auto6MS2_E6_1_a	BE	250ugmL	AF	neg	noFAIMS	auto6MS2	E6	1	a	OrbiTrap_Lumos_shotgun	ms	GD1-Ac d36:1		NA	GD1-Ac			NA		null	M0+M1+M2	0.01	3.43	NA	NA	NA	NA	938.479	938.489	NA	NA	NA	NA	1.01489e+06	410939	307237	296712	NA	938.484	938.484	0	938.484	0	0	[M-2H]	2	36	1
442	BE_250ugmL_421AF_neg_noFAIMS_auto6MS2_E6_1_a	BE	250ugmL	AF	neg	noFAIMS	auto6MS2	E6	1	a	OrbiTrap_Lumos_shotgun	ms	GD3 d38:1		NA	GD3			NA		null	M0+M1	0.01	3.43	NA	NA	NA	NA	748.925	748.932	NA	NA	NA	NA	145605	90864.3	54740.9	NA	NA	748.928	748.928	0	748.928	0	0	[M-2H]	2	38	1
443	BE_250ugmL_421AF_neg_noFAIMS_auto6MS2_E6_1_a	BE	250ugmL	AF	neg	noFAIMS	auto6MS2	E6	1	a	OrbiTrap_Lumos_shotgun	ms	GD3 d36:0		NA	GD3			NA		null	M0+M1+M2	0.01	3.43	NA	NA	NA	NA	735.917	735.924	NA	NA	NA	NA	212309	132203	73867.9	6237.67	NA	735.92	735.92	0	735.92	0	0	[M-2H]	2	36	0
444	BE_250ugmL_421AF_neg_noFAIMS_auto6MS2_E6_1_a	BE	250ugmL	AF	neg	noFAIMS	auto6MS2	E6	1	a	OrbiTrap_Lumos_shotgun	ms/ms	GD3 d36:1	GD3 14:0;2-22:1	1	GD3	NeuAc_290{290.088}|G-NeuAc-NeuAc_G-582(22:1){303.242}|NeuAc-NeuAc_581{581.182}|Precursor{734.913}|M-NeuAc-NeuAc_M-582{888.642}|M-NeuAc_M-291{1179.738}	290.088|303.242|581.182|734.913|888.642|1179.738	7	0.97|1.12|1.52|1.64|1.89|2.35|2.64	null	M0+M1+M2	0.01	3.43	NA	NA	NA	NA	734.909	734.916	NA	NA	NA	NA	2.78641e+06	1.33705e+06	1.25448e+06	194873	NA	734.913	734.913	0	734.913	0	0	[M-2H]	2	36	1
445	BE_250ugmL_421AF_neg_noFAIMS_auto6MS2_E6_1_a	BE	250ugmL	AF	neg	noFAIMS	auto6MS2	E6	1	a	OrbiTrap_Lumos_shotgun	ms	GD3 d42:2		NA	GD3			NA		null	M0+M1	0.01	3.43	NA	NA	NA	NA	775.948	775.956	NA	NA	NA	NA	54227.1	20679.6	33547.5	NA	NA	775.952	775.952	0	775.952	0	0	[M-2H]	2	42	2
446	BE_250ugmL_421AF_neg_noFAIMS_auto6MS2_E6_1_a	BE	250ugmL	AF	neg	noFAIMS	auto6MS2	E6	1	a	OrbiTrap_Lumos_shotgun	ms	GD1 t35:0		NA	GD1			NA		null	M0+M1+M2	0.01	3.43	NA	NA	NA	NA	919.472	919.481	NA	NA	NA	NA	176710	148115	13295.2	15300.5	NA	919.476	919.476	0	919.476	0	0	[M-2H]	2	35	0
447	BE_250ugmL_421AF_neg_noFAIMS_auto6MS2_E6_1_a	BE	250ugmL	AF	neg	noFAIMS	auto6MS2	E6	1	a	OrbiTrap_Lumos_shotgun	ms/ms	GD1 d36:0	GD1 d36:0	1	GD1	NeuAc_290{290.088}|NeuAc-O_308{308.098}|NeuAc-NeuAc_581{581.182}|M-NeuAc-Hex-HexNAc-Hex-Hex_M-980{857.648}|Precursor{918.486}|M-NeuAc-NeuAc_M-582{1255.789}|M-NeuAc_M-291{1546.884}	290.088|308.098|581.182|857.648|918.486|1255.789|1546.884	23	0.53|0.67|0.80|0.93|1.07|1.20|1.34|1.48|1.60|1.72|1.88|2.00|2.14|2.27|2.43|2.54|2.72|2.87|2.97|3.12|3.24|3.37|3.50	null	M0+M1+M2	0.01	3.43	NA	NA	NA	NA	918.482	918.491	NA	NA	NA	NA	21364074	15386424	3.93181e+06	2.04584e+06	NA	918.487	918.487	0	918.487	0	0	[M-2H]	2	36	0
448	BE_250ugmL_421AF_neg_noFAIMS_auto6MS2_E6_1_a	BE	250ugmL	AF	neg	noFAIMS	auto6MS2	E6	1	a	OrbiTrap_Lumos_shotgun	ms/ms	GD1 d36:1	GD1 18:1;2-18:0	1	GD1	FA-H_FA-1(18:0){283.264}|NeuAc_290{290.088}|NeuAc-O_308{308.098}|NeuAc-NeuAc_581{581.182}|M-NeuAc-NeuAc-Hex-HexNAc_M-947{888.642}|Precursor{917.479}|M-NeuAc-NeuAc_M-582{1253.775}|G-NeuAc_G-291(18:0){1304.612}|M-NeuAc-O_M-309{1526.858}|M-NeuAc_M-291{1544.869}|G(18:0){1595.708}	283.264|290.088|308.098|581.182|888.642|917.479|1253.775|1304.612|1526.858|1544.869|1595.708	23	0.53|0.67|0.79|0.92|1.06|1.19|1.33|1.45|1.60|1.73|1.85|2.00|2.12|2.25|2.39|2.52|2.68|2.83|2.93|3.04|3.22|3.35|3.45	null	M0+M1+M2	0.01	3.43	NA	NA	NA	NA	917.474	917.483	NA	NA	NA	NA	64429820	27349014	19886540	17194268	NA	917.479	917.479	0	917.479	0	0	[M-2H]	2	36	1
449	BE_250ugmL_421AF_neg_noFAIMS_auto6MS2_E6_1_a	BE	250ugmL	AF	neg	noFAIMS	auto6MS2	E6	1	a	OrbiTrap_Lumos_shotgun	ms/ms	GD1 d36:2	GD1 d36:2	1	GD1	NeuAc_290{290.088}|M-NeuAc_M-291{1542.854}	290.088|1542.854	10	0.59|0.70|1.39|1.53|1.67|1.78|2.04|2.18|2.31|2.60	null	M0+M1+M2	0.01	3.43	NA	NA	NA	NA	916.466	916.476	NA	NA	NA	NA	26535740	916151	83988.6	25535600	NA	916.471	916.471	0	916.471	0	0	[M-2H]	2	36	2
450	BE_250ugmL_421AF_neg_noFAIMS_auto6MS2_E6_1_a	BE	250ugmL	AF	neg	noFAIMS	auto6MS2	E6	1	a	OrbiTrap_Lumos_shotgun	ms	GD1 t37:0		NA	GD1			NA		null	M0+M1	0.01	3.43	NA	NA	NA	NA	933.487	933.496	NA	NA	NA	NA	447916	388124	59791.8	NA	NA	933.492	933.492	0	933.492	0	0	[M-2H]	2	37	0
451	BE_250ugmL_421AF_neg_noFAIMS_auto6MS2_E6_1_a	BE	250ugmL	AF	neg	noFAIMS	auto6MS2	E6	1	a	OrbiTrap_Lumos_shotgun	ms/ms	GD1 d38:0	GD1 d38:0	1	GD1	NeuAc_290{290.088}|NeuAc-NeuAc_581{581.182}|Precursor{932.501}|M-NeuAc-NeuAc_M-582{1283.821}|M-NeuAc_M-291{1574.916}	290.088|581.182|932.501|1283.821|1574.916	20	0.55|0.81|0.94|1.08|1.20|1.36|1.46|1.62|1.87|2.00|2.16|2.27|2.41|2.54|2.87|3.02|3.14|3.27|3.41|3.52	null	M0+M1+M2	0.01	3.43	NA	NA	NA	NA	932.498	932.507	NA	NA	NA	NA	16330049	12109843	3.06193e+06	1.15828e+06	NA	932.502	932.502	0	932.502	0	0	[M-2H]	2	38	0
452	BE_250ugmL_421AF_neg_noFAIMS_auto6MS2_E6_1_a	BE	250ugmL	AF	neg	noFAIMS	auto6MS2	E6	1	a	OrbiTrap_Lumos_shotgun	ms/ms	GD1 d38:1	GD1 18:1;2-20:0	1	GD1	NeuAc_290{290.088}|NeuAc-O_308{308.098}|NeuAc-NeuAc_581{581.182}|M-NeuAc-NeuAc-Hex-HexNAc_M-947{916.673}|Precursor{931.494}|M-NeuAc-NeuAc_M-582{1281.806}|G-NeuAc_G-291(20:0){1304.612}|M-NeuAc_M-291{1572.901}|G(20:0){1595.707}	290.088|308.098|581.182|916.673|931.494|1281.806|1304.612|1572.901|1595.707	23	0.54|0.65|0.81|0.93|1.07|1.18|1.35|1.45|1.61|1.75|1.86|1.98|2.14|2.25|2.39|2.52|2.72|2.83|2.95|3.08|3.22|3.33|3.49	null	M0+M1+M2	0.01	3.43	NA	NA	NA	NA	931.49	931.499	NA	NA	NA	NA	51300456	21747878	19662764	9889814	NA	931.494	931.494	0	931.494	0	0	[M-2H]	2	38	1
453	BE_250ugmL_421AF_neg_noFAIMS_auto6MS2_E6_1_a	BE	250ugmL	AF	neg	noFAIMS	auto6MS2	E6	1	a	OrbiTrap_Lumos_shotgun	ms	GD1 d38:2		NA	GD1			NA		null	M0+M1+M2	0.01	3.43	NA	NA	NA	NA	930.482	930.491	NA	NA	NA	NA	14928387	89225.9	145273	14693888	NA	930.487	930.487	0	930.487	0	0	[M-2H]	2	38	2
454	BE_250ugmL_421AF_neg_noFAIMS_auto6MS2_E6_1_a	BE	250ugmL	AF	neg	noFAIMS	auto6MS2	E6	1	a	OrbiTrap_Lumos_shotgun	ms	GD1 t38:1		NA	GD1			NA		null	M0+M1+M2	0.01	3.43	NA	NA	NA	NA	939.487	939.497	NA	NA	NA	NA	393454	282470	104121	6862.48	NA	939.492	939.492	0	939.492	0	0	[M-2H]	2	38	1
455	BE_250ugmL_421AF_neg_noFAIMS_auto6MS2_E6_1_a	BE	250ugmL	AF	neg	noFAIMS	auto6MS2	E6	1	a	OrbiTrap_Lumos_shotgun	ms	GD1 t48:6		NA	GD1			NA		null	M0+M1+M2	0.01	3.43	NA	NA	NA	NA	1004.53	1004.54	NA	NA	NA	NA	536191	352107	85421.6	98663.1	NA	1004.53	1004.53	0	1004.53	0	0	[M-2H]	2	48	6
456	BE_250ugmL_421AF_neg_noFAIMS_auto6MS2_E6_1_a	BE	250ugmL	AF	neg	noFAIMS	auto6MS2	E6	1	a	OrbiTrap_Lumos_shotgun	ms/ms	GM3 d36:1	GM3 d36:1	1	GM3	NeuAc_290{290.088}	290.088	5	0.59|1.14|1.26|2.08|2.33	null	M0+M1	0.01	3.43	NA	NA	NA	NA	1179.73	1179.74	NA	NA	NA	NA	771919	613144	158774	NA	NA	1179.74	1179.74	0	1179.74	0	0	[M-H]	1	36	1
457	BE_250ugmL_421AF_neg_noFAIMS_auto6MS2_E6_1_a	BE	250ugmL	AF	neg	noFAIMS	auto6MS2	E6	1	a	OrbiTrap_Lumos_shotgun	ms	GM3 d42:2		NA	GM3			NA		null	M0+M1	0.01	3.43	NA	NA	NA	NA	1261.81	1261.82	NA	NA	NA	NA	604007	584264	19743.3	NA	NA	1261.82	1261.82	0	1261.82	0	0	[M-H]	1	42	2
458	BE_250ugmL_421AF_neg_noFAIMS_auto6MS2_E6_1_a	BE	250ugmL	AF	neg	noFAIMS	auto6MS2	E6	1	a	OrbiTrap_Lumos_shotgun	ms	GM2 t42:6		NA	GM2			NA		null	M0+M1	0.01	3.43	NA	NA	NA	NA	1472.82	1472.83	NA	NA	NA	NA	20808.6	5318.7	15489.9	NA	NA	1472.83	1472.83	0	1472.83	0	0	[M-H]	1	42	6
459	BE_250ugmL_421AF_neg_noFAIMS_auto6MS2_E6_1_a	BE	250ugmL	AF	neg	noFAIMS	auto6MS2	E6	1	a	OrbiTrap_Lumos_shotgun	ms	GM1 d36:0		NA	GM1			NA		null	M0+M1+M2	0.01	3.43	NA	NA	NA	NA	1546.88	1546.89	NA	NA	NA	NA	2.12436e+06	1.79045e+06	308933	24976.2	NA	1546.88	1546.88	0	1546.88	0	0	[M-H]	1	36	0
460	BE_250ugmL_421AF_neg_noFAIMS_auto6MS2_E6_1_a	BE	250ugmL	AF	neg	noFAIMS	auto6MS2	E6	1	a	OrbiTrap_Lumos_shotgun	ms/ms	GM1 d36:1	GM1 d36:1	1	GM1	NeuAc_290{290.088}|NeuAc-Hex-HexNAc-Hex-Hex-O_997{997.336}|PrecursorSingle{1545.876}	290.088|997.336|1545.876	22	0.56|0.68|0.82|0.95|1.10|1.21|1.35|1.47|1.62|1.76|1.88|2.02|2.14|2.29|2.41|2.56|2.75|2.89|3.10|3.27|3.39|3.50	null	M0+M1+M2	0.01	3.43	NA	NA	NA	NA	1544.86	1544.88	NA	NA	NA	NA	19040488	8721687	7.41146e+06	2.90734e+06	NA	1544.87	1544.87	0	1544.87	0	0	[M-H]	1	36	1
461	BE_250ugmL_421AF_neg_noFAIMS_auto6MS2_E6_1_a	BE	250ugmL	AF	neg	noFAIMS	auto6MS2	E6	1	a	OrbiTrap_Lumos_shotgun	ms/ms	GM1 d38:1	GM1 d38:1	1	GM1	NeuAc_290{290.088}|PrecursorSingle{1573.907}	290.088|1573.907	13	0.58|0.71|1.13|1.23|1.39|1.68|1.80|2.04|2.18|2.29|2.47|2.58|3.16	null	M0+M1+M2	0.01	3.43	NA	NA	NA	NA	1572.89	1572.91	NA	NA	NA	NA	6.94045e+06	3157123	3.01074e+06	772589	NA	1572.9	1572.9	0	1572.9	0	0	[M-H]	1	38	1
462	BE_250ugmL_421AF_neg_noFAIMS_auto6MS2_E6_1_a	BE	250ugmL	AF	neg	noFAIMS	auto6MS2	E6	1	a	OrbiTrap_Lumos_shotgun	ms	GT2 d33:2		NA	GT2			NA		null	M0+M1	0.01	3.43	NA	NA	NA	NA	959.964	959.974	NA	NA	NA	NA	425459	181286	244172	NA	NA	959.969	959.969	0	959.969	0	0	[M-2H]	2	33	2
463	BE_250ugmL_421AF_neg_noFAIMS_auto6MS2_E6_1_a	BE	250ugmL	AF	neg	noFAIMS	auto6MS2	E6	1	a	OrbiTrap_Lumos_shotgun	ms	GT2 d35:2		NA	GT2			NA		null	M0+M1	0.01	3.43	NA	NA	NA	NA	973.98	973.989	NA	NA	NA	NA	10535.8	5350.55	5185.23	NA	NA	973.984	973.984	0	973.984	0	0	[M-2H]	2	35	2
464	BE_250ugmL_421AF_neg_noFAIMS_auto6MS2_E6_1_a	BE	250ugmL	AF	neg	noFAIMS	auto6MS2	E6	1	a	OrbiTrap_Lumos_shotgun	ms	GT2 t38:0		NA	GT2			NA		null	M0+M1	0.01	3.43	NA	NA	NA	NA	1005.02	1005.03	NA	NA	NA	NA	320136	178013	142123	NA	NA	1005.02	1005.02	0	1005.02	0	0	[M-2H]	2	38	0
465	BE_250ugmL_421AF_neg_noFAIMS_auto6MS2_E6_1_a	BE	250ugmL	AF	neg	noFAIMS	auto6MS2	E6	1	a	OrbiTrap_Lumos_shotgun	ms/ms	GT1 d36:0	GT1 d36:0	1	GT1	NeuAc_290{290.088}|NeuAc-NeuAc_581{581.182}|M-NeuAc-NeuAc_M-582{1546.885}|M-NeuAc_M-291{1837.980}	290.088|581.182|1546.885|1837.980	4	0.86|1.28|1.92|2.60	null	M0+M1+M2	0.01	3.43	NA	NA	NA	NA	1064.03	1064.04	NA	NA	NA	NA	881212	770432	102033	8746.75	NA	1064.03	1064.03	0	1064.03	0	0	[M-2H]	2	36	0
466	BE_250ugmL_421AF_neg_noFAIMS_auto6MS2_E6_1_a	BE	250ugmL	AF	neg	noFAIMS	auto6MS2	E6	1	a	OrbiTrap_Lumos_shotgun	ms/ms	GT1 d36:1	GT1 d36:1	1	GT1	NeuAc_290{290.088}|NeuAc-NeuAc_581{581.182}|M-NeuAc-NeuAc_M-582{1544.869}|M-NeuAc_M-291{1835.964}	290.088|581.182|1544.869|1835.964	6	1.14|1.37|1.90|2.06|2.31|2.49	null	M0+M1+M2	0.01	3.43	NA	NA	NA	NA	1063.02	1063.03	NA	NA	NA	NA	3311333	1282917	1.28928e+06	739133	NA	1063.03	1063.03	0	1063.03	0	0	[M-2H]	2	36	1
467	BE_250ugmL_421AF_neg_noFAIMS_auto6MS2_E6_1_a	BE	250ugmL	AF	neg	noFAIMS	auto6MS2	E6	1	a	OrbiTrap_Lumos_shotgun	ms/ms	GT1 d38:0	GT1 d38:0	1	GT1	NeuAc_290{290.088}|NeuAc-NeuAc_581{581.182}|M-NeuAc-NeuAc_M-582{1574.916}|M-NeuAc_M-291{1866.011}	290.088|581.182|1574.916|1866.011	3	1.27|1.66|2.33	null	M0+M1	0.01	3.43	NA	NA	NA	NA	1078.04	1078.06	NA	NA	NA	NA	1.15525e+06	802594	352656	NA	NA	1078.05	1078.05	0	1078.05	0	0	[M-2H]	2	38	0
468	BE_250ugmL_421AF_neg_noFAIMS_auto6MS2_E6_1_a	BE	250ugmL	AF	neg	noFAIMS	auto6MS2	E6	1	a	OrbiTrap_Lumos_shotgun	ms/ms	GT1 d38:1	GT1 d38:1	1	GT1	NeuAc_290{290.088}|NeuAc-NeuAc_581{581.182}|M-NeuAc-NeuAc_M-582{1572.901}|M-NeuAc_M-291{1863.997}	290.088|581.182|1572.901|1863.997	9	0.60|1.13|1.25|1.37|1.53|1.64|2.35|2.47|2.58	null	M0+M1+M2	0.01	3.43	NA	NA	NA	NA	1077.04	1077.05	NA	NA	NA	NA	6566345	3032024	2546621	987700	NA	1077.04	1077.04	0	1077.04	0	0	[M-2H]	2	38	1
469	BE_250ugmL_421noAF_neg_FAIMS_MS1_C11_1_a	BE	250ugmL	noAF	neg	FAIMS	MS1	C11	1	a	OrbiTrap_Lumos_shotgun	ms	GO1 d48:2		NA	GO1			NA		null	M0+M1	0	0.34	NA	NA	NA	NA	748.932	748.94	NA	NA	NA	NA	1668.3	803.599	864.7	NA	NA	748.936	748.936	0	748.936	0	0	[M-5H]	5	48	2
470	BE_250ugmL_421noAF_neg_FAIMS_MS1_C11_1_a	BE	250ugmL	noAF	neg	FAIMS	MS1	C11	1	a	OrbiTrap_Lumos_shotgun	ms	GD1-Ac d36:1		NA	GD1-Ac			NA		null	M0+M1+M2	0	0.34	NA	NA	NA	NA	938.479	938.489	NA	NA	NA	NA	6.29391e+06	2.78926e+06	2.09485e+06	1.4098e+06	NA	938.484	938.484	0	938.484	0	0	[M-2H]	2	36	1
471	BE_250ugmL_421noAF_neg_FAIMS_MS1_C11_1_a	BE	250ugmL	noAF	neg	FAIMS	MS1	C11	1	a	OrbiTrap_Lumos_shotgun	ms	GD3 d34:0		NA	GD3			NA		null	M0+M1+M2	0	0.34	NA	NA	NA	NA	721.901	721.908	NA	NA	NA	NA	10011.6	341.152	2705.11	6965.3	NA	721.905	721.905	0	721.905	0	0	[M-2H]	2	34	0
472	BE_250ugmL_421noAF_neg_FAIMS_MS1_C11_1_a	BE	250ugmL	noAF	neg	FAIMS	MS1	C11	1	a	OrbiTrap_Lumos_shotgun	ms	GD3 d34:1		NA	GD3			NA		null	M0+M1+M2	0	0.34	NA	NA	NA	NA	720.893	720.901	NA	NA	NA	NA	4015.64	1864.31	1150.8	1000.53	NA	720.897	720.897	0	720.897	0	0	[M-2H]	2	34	1
473	BE_250ugmL_421noAF_neg_FAIMS_MS1_C11_1_a	BE	250ugmL	noAF	neg	FAIMS	MS1	C11	1	a	OrbiTrap_Lumos_shotgun	ms	GD3 d38:0		NA	GD3			NA		null	M0+M1	0	0.34	NA	NA	NA	NA	749.932	749.94	NA	NA	NA	NA	5396.09	2569.55	2826.54	NA	NA	749.936	749.936	0	749.936	0	0	[M-2H]	2	38	0
474	BE_250ugmL_421noAF_neg_FAIMS_MS1_C11_1_a	BE	250ugmL	noAF	neg	FAIMS	MS1	C11	1	a	OrbiTrap_Lumos_shotgun	ms	GD3 d38:1		NA	GD3			NA		null	M0+M1+M2	0	0.34	NA	NA	NA	NA	748.925	748.932	NA	NA	NA	NA	17793.9	3703.48	9917.49	4172.9	NA	748.928	748.928	0	748.928	0	0	[M-2H]	2	38	1
475	BE_250ugmL_421noAF_neg_FAIMS_MS1_C11_1_a	BE	250ugmL	noAF	neg	FAIMS	MS1	C11	1	a	OrbiTrap_Lumos_shotgun	ms	GD3 d36:0		NA	GD3			NA		null	M0+M1+M2	0	0.34	NA	NA	NA	NA	735.917	735.924	NA	NA	NA	NA	73839.2	49163.7	20653.5	4021.95	NA	735.92	735.92	0	735.92	0	0	[M-2H]	2	36	0
476	BE_250ugmL_421noAF_neg_FAIMS_MS1_C11_1_a	BE	250ugmL	noAF	neg	FAIMS	MS1	C11	1	a	OrbiTrap_Lumos_shotgun	ms	GD3 d36:1		NA	GD3			NA		null	M0+M1+M2	0	0.34	NA	NA	NA	NA	734.909	734.916	NA	NA	NA	NA	420959	176460	167605	76893.4	NA	734.913	734.913	0	734.913	0	0	[M-2H]	2	36	1
477	BE_250ugmL_421noAF_neg_FAIMS_MS1_C11_1_a	BE	250ugmL	noAF	neg	FAIMS	MS1	C11	1	a	OrbiTrap_Lumos_shotgun	ms	GD3 d42:1		NA	GD3			NA		null	M0+M1+M2	0	0.34	NA	NA	NA	NA	776.956	776.963	NA	NA	NA	NA	7209.97	1602.08	5106.49	501.395	NA	776.96	776.96	0	776.96	0	0	[M-2H]	2	42	1
478	BE_250ugmL_421noAF_neg_FAIMS_MS1_C11_1_a	BE	250ugmL	noAF	neg	FAIMS	MS1	C11	1	a	OrbiTrap_Lumos_shotgun	ms	GD3 d42:2		NA	GD3			NA		null	M0+M1+M2	0	0.34	NA	NA	NA	NA	775.948	775.956	NA	NA	NA	NA	41475.6	21308.6	17421.1	2745.83	NA	775.952	775.952	0	775.952	0	0	[M-2H]	2	42	2
479	BE_250ugmL_421noAF_neg_FAIMS_MS1_C11_1_a	BE	250ugmL	noAF	neg	FAIMS	MS1	C11	1	a	OrbiTrap_Lumos_shotgun	ms	GD3 d43:1		NA	GD3			NA		null	M0+M1+M2	0	0.34	NA	NA	NA	NA	783.963	783.971	NA	NA	NA	NA	9568.53	3408.87	1105.74	5053.93	NA	783.967	783.967	0	783.967	0	0	[M-2H]	2	43	1
480	BE_250ugmL_421noAF_neg_FAIMS_MS1_C11_1_a	BE	250ugmL	noAF	neg	FAIMS	MS1	C11	1	a	OrbiTrap_Lumos_shotgun	ms	GD3 d43:2		NA	GD3			NA		null	M0+M1+M2	0	0.34	NA	NA	NA	NA	782.956	782.963	NA	NA	NA	NA	11324.7	458.461	8124.39	2741.87	NA	782.96	782.96	0	782.96	0	0	[M-2H]	2	43	2
481	BE_250ugmL_421noAF_neg_FAIMS_MS1_C11_1_a	BE	250ugmL	noAF	neg	FAIMS	MS1	C11	1	a	OrbiTrap_Lumos_shotgun	ms	GD3 d40:0		NA	GD3			NA		null	M0+M1	0	0.34	NA	NA	NA	NA	763.948	763.956	NA	NA	NA	NA	5350.68	1946.99	3403.69	NA	NA	763.952	763.952	0	763.952	0	0	[M-2H]	2	40	0
482	BE_250ugmL_421noAF_neg_FAIMS_MS1_C11_1_a	BE	250ugmL	noAF	neg	FAIMS	MS1	C11	1	a	OrbiTrap_Lumos_shotgun	ms	GD2 d36:1		NA	GD2			NA		null	M0+M1	0	0.34	NA	NA	NA	NA	836.448	836.457	NA	NA	NA	NA	10500.5	2246.15	8254.39	NA	NA	836.452	836.452	0	836.452	0	0	[M-2H]	2	36	1
483	BE_250ugmL_421noAF_neg_FAIMS_MS1_C11_1_a	BE	250ugmL	noAF	neg	FAIMS	MS1	C11	1	a	OrbiTrap_Lumos_shotgun	ms	GD1 d34:0		NA	GD1			NA		null	M0+M1	0	0.34	NA	NA	NA	NA	904.466	904.475	NA	NA	NA	NA	262482	231123	31359.7	NA	NA	904.471	904.471	0	904.471	0	0	[M-2H]	2	34	0
484	BE_250ugmL_421noAF_neg_FAIMS_MS1_C11_1_a	BE	250ugmL	noAF	neg	FAIMS	MS1	C11	1	a	OrbiTrap_Lumos_shotgun	ms	GD1 d34:1		NA	GD1			NA		null	M0+M1+M2	0	0.34	NA	NA	NA	NA	903.459	903.468	NA	NA	NA	NA	1.07452e+06	407923	359844	306753	NA	903.463	903.463	0	903.463	0	0	[M-2H]	2	34	1
485	BE_250ugmL_421noAF_neg_FAIMS_MS1_C11_1_a	BE	250ugmL	noAF	neg	FAIMS	MS1	C11	1	a	OrbiTrap_Lumos_shotgun	ms	GD1 t35:0		NA	GD1			NA		null	M0+M1+M2	0	0.34	NA	NA	NA	NA	919.472	919.481	NA	NA	NA	NA	1738261	971271	615804	151186	NA	919.476	919.476	0	919.476	0	0	[M-2H]	2	35	0
486	BE_250ugmL_421noAF_neg_FAIMS_MS1_C11_1_a	BE	250ugmL	noAF	neg	FAIMS	MS1	C11	1	a	OrbiTrap_Lumos_shotgun	ms	GD1 d36:0		NA	GD1			NA		null	M0+M1+M2	0	0.34	NA	NA	NA	NA	918.482	918.491	NA	NA	NA	NA	21846510	14226299	5.33353e+06	2.28668e+06	NA	918.487	918.487	0	918.487	0	0	[M-2H]	2	36	0
487	BE_250ugmL_421noAF_neg_FAIMS_MS1_C11_1_a	BE	250ugmL	noAF	neg	FAIMS	MS1	C11	1	a	OrbiTrap_Lumos_shotgun	ms	GD1 d36:1		NA	GD1			NA		null	M0+M1+M2	0	0.34	NA	NA	NA	NA	917.474	917.483	NA	NA	NA	NA	99089712	48585548	33447962	17056198	NA	917.479	917.479	0	917.479	0	0	[M-2H]	2	36	1
488	BE_250ugmL_421noAF_neg_FAIMS_MS1_C11_1_a	BE	250ugmL	noAF	neg	FAIMS	MS1	C11	1	a	OrbiTrap_Lumos_shotgun	ms	GD1 d36:2		NA	GD1			NA		null	M0+M1+M2	0	0.34	NA	NA	NA	NA	916.466	916.476	NA	NA	NA	NA	39807564	2.52865e+06	2384022	34894888	NA	916.471	916.471	0	916.471	0	0	[M-2H]	2	36	2
489	BE_250ugmL_421noAF_neg_FAIMS_MS1_C11_1_a	BE	250ugmL	noAF	neg	FAIMS	MS1	C11	1	a	OrbiTrap_Lumos_shotgun	ms	GD1 d37:0		NA	GD1			NA		null	M0+M1+M2	0	0.34	NA	NA	NA	NA	925.49	925.499	NA	NA	NA	NA	122309	109692	4076.35	8540.76	NA	925.494	925.494	0	925.494	0	0	[M-2H]	2	37	0
490	BE_250ugmL_421noAF_neg_FAIMS_MS1_C11_1_a	BE	250ugmL	noAF	neg	FAIMS	MS1	C11	1	a	OrbiTrap_Lumos_shotgun	ms	GD1 d37:1		NA	GD1			NA		null	M0+M1+M2	0	0.34	NA	NA	NA	NA	924.482	924.491	NA	NA	NA	NA	1.25847e+06	688461	476416	93591.5	NA	924.487	924.487	0	924.487	0	0	[M-2H]	2	37	1
491	BE_250ugmL_421noAF_neg_FAIMS_MS1_C11_1_a	BE	250ugmL	noAF	neg	FAIMS	MS1	C11	1	a	OrbiTrap_Lumos_shotgun	ms	GD1 t37:0		NA	GD1			NA		null	M0+M1+M2	0	0.34	NA	NA	NA	NA	933.487	933.496	NA	NA	NA	NA	1.48521e+06	1.08103e+06	338724	65453	NA	933.492	933.492	0	933.492	0	0	[M-2H]	2	37	0
492	BE_250ugmL_421noAF_neg_FAIMS_MS1_C11_1_a	BE	250ugmL	noAF	neg	FAIMS	MS1	C11	1	a	OrbiTrap_Lumos_shotgun	ms	GD1 d38:0		NA	GD1			NA		null	M0+M1+M2	0	0.34	NA	NA	NA	NA	932.498	932.507	NA	NA	NA	NA	14969497	8347843	4821987	1.79967e+06	NA	932.502	932.502	0	932.502	0	0	[M-2H]	2	38	0
493	BE_250ugmL_421noAF_neg_FAIMS_MS1_C11_1_a	BE	250ugmL	noAF	neg	FAIMS	MS1	C11	1	a	OrbiTrap_Lumos_shotgun	ms	GD1 d38:1		NA	GD1			NA		null	M0+M1+M2	0	0.34	NA	NA	NA	NA	931.49	931.499	NA	NA	NA	NA	62236788	21483138	28898414	11855237	NA	931.494	931.494	0	931.494	0	0	[M-2H]	2	38	1
494	BE_250ugmL_421noAF_neg_FAIMS_MS1_C11_1_a	BE	250ugmL	noAF	neg	FAIMS	MS1	C11	1	a	OrbiTrap_Lumos_shotgun	ms	GD1 d38:2		NA	GD1			NA		null	M0+M1+M2	0	0.34	NA	NA	NA	NA	930.482	930.491	NA	NA	NA	NA	32360740	2.53851e+06	2.4408e+06	27381432	NA	930.487	930.487	0	930.487	0	0	[M-2H]	2	38	2
495	BE_250ugmL_421noAF_neg_FAIMS_MS1_C11_1_a	BE	250ugmL	noAF	neg	FAIMS	MS1	C11	1	a	OrbiTrap_Lumos_shotgun	ms	GD1 t38:1		NA	GD1			NA		null	M0+M1+M2	0	0.34	NA	NA	NA	NA	939.487	939.497	NA	NA	NA	NA	2727661	1274498	943100	510064	NA	939.492	939.492	0	939.492	0	0	[M-2H]	2	38	1
496	BE_250ugmL_421noAF_neg_FAIMS_MS1_C11_1_a	BE	250ugmL	noAF	neg	FAIMS	MS1	C11	1	a	OrbiTrap_Lumos_shotgun	ms	GD1 d39:1		NA	GD1			NA		null	M0+M1+M2	0	0.34	NA	NA	NA	NA	938.498	938.507	NA	NA	NA	NA	295336	110392	115662	69282.3	NA	938.502	938.502	0	938.502	0	0	[M-2H]	2	39	1
497	BE_250ugmL_421noAF_neg_FAIMS_MS1_C11_1_a	BE	250ugmL	noAF	neg	FAIMS	MS1	C11	1	a	OrbiTrap_Lumos_shotgun	ms	GD1 d40:0		NA	GD1			NA		null	M0+M1+M2	0	0.34	NA	NA	NA	NA	946.513	946.523	NA	NA	NA	NA	483271	360583	94855.8	27832.2	NA	946.518	946.518	0	946.518	0	0	[M-2H]	2	40	0
498	BE_250ugmL_421noAF_neg_FAIMS_MS1_C11_1_a	BE	250ugmL	noAF	neg	FAIMS	MS1	C11	1	a	OrbiTrap_Lumos_shotgun	ms	GD1 d40:1		NA	GD1			NA		null	M0+M1+M2	0	0.34	NA	NA	NA	NA	945.505	945.515	NA	NA	NA	NA	1.68843e+06	824423	566222	297782	NA	945.51	945.51	0	945.51	0	0	[M-2H]	2	40	1
499	BE_250ugmL_421noAF_neg_FAIMS_MS1_C11_1_a	BE	250ugmL	noAF	neg	FAIMS	MS1	C11	1	a	OrbiTrap_Lumos_shotgun	ms	GD1 d42:2		NA	GD1			NA		null	M0+M1+M2	0	0.34	NA	NA	NA	NA	958.513	958.523	NA	NA	NA	NA	779733	228908	341074	209752	NA	958.518	958.518	0	958.518	0	0	[M-2H]	2	42	2
500	BE_250ugmL_421noAF_neg_FAIMS_MS1_C11_1_a	BE	250ugmL	noAF	neg	FAIMS	MS1	C11	1	a	OrbiTrap_Lumos_shotgun	ms	GD1 t48:6		NA	GD1			NA		null	M0+M1+M2	0	0.34	NA	NA	NA	NA	1004.53	1004.54	NA	NA	NA	NA	1.8383e+06	845585	525086	467628	NA	1004.53	1004.53	0	1004.53	0	0	[M-2H]	2	48	6
501	BE_250ugmL_421noAF_neg_FAIMS_MS1_C11_1_a	BE	250ugmL	noAF	neg	FAIMS	MS1	C11	1	a	OrbiTrap_Lumos_shotgun	ms	GM4 d34:0		NA	GM4			NA		null	M0+M1+M2	0	0.34	NA	NA	NA	NA	989.648	989.658	NA	NA	NA	NA	8141.05	3188.9	1351.94	3600.21	NA	989.653	989.653	0	989.653	0	0	[M-H]	1	34	0
502	BE_250ugmL_421noAF_neg_FAIMS_MS1_C11_1_a	BE	250ugmL	noAF	neg	FAIMS	MS1	C11	1	a	OrbiTrap_Lumos_shotgun	ms	GM3 d39:1		NA	GM3			NA		null	M0+M1	0	0.34	NA	NA	NA	NA	1221.78	1221.79	NA	NA	NA	NA	4109.13	2677.54	1431.59	NA	NA	1221.78	1221.78	0	1221.78	0	0	[M-H]	1	39	1
503	BE_250ugmL_421noAF_neg_FAIMS_MS1_C11_1_a	BE	250ugmL	noAF	neg	FAIMS	MS1	C11	1	a	OrbiTrap_Lumos_shotgun	ms	GM3 d39:2		NA	GM3			NA		null	M0+M1+M2	0	0.34	NA	NA	NA	NA	1219.76	1219.77	NA	NA	NA	NA	51981	39049.6	4996.79	7934.59	NA	1219.77	1219.77	0	1219.77	0	0	[M-H]	1	39	2
504	BE_250ugmL_421noAF_neg_FAIMS_MS1_C11_1_a	BE	250ugmL	noAF	neg	FAIMS	MS1	C11	1	a	OrbiTrap_Lumos_shotgun	ms	GM2 d43:6		NA	GM2			NA		null	M0+M1	0	0.34	NA	NA	NA	NA	1470.84	1470.86	NA	NA	NA	NA	15870.2	12769.2	3101	NA	NA	1470.85	1470.85	0	1470.85	0	0	[M-H]	1	43	6
505	BE_250ugmL_421noAF_neg_FAIMS_MS1_C11_1_a	BE	250ugmL	noAF	neg	FAIMS	MS1	C11	1	a	OrbiTrap_Lumos_shotgun	ms	GM1 d36:0		NA	GM1			NA		null	M0+M1	0	0.34	NA	NA	NA	NA	1546.88	1546.89	NA	NA	NA	NA	83138.5	73062.5	10076.1	NA	NA	1546.88	1546.88	0	1546.88	0	0	[M-H]	1	36	0
506	BE_250ugmL_421noAF_neg_FAIMS_MS1_C11_1_a	BE	250ugmL	noAF	neg	FAIMS	MS1	C11	1	a	OrbiTrap_Lumos_shotgun	ms	GM1 d36:1		NA	GM1			NA		null	M0+M1+M2	0	0.34	NA	NA	NA	NA	1544.86	1544.88	NA	NA	NA	NA	806188	380682	324767	100738	NA	1544.87	1544.87	0	1544.87	0	0	[M-H]	1	36	1
507	BE_250ugmL_421noAF_neg_FAIMS_MS1_C11_1_a	BE	250ugmL	noAF	neg	FAIMS	MS1	C11	1	a	OrbiTrap_Lumos_shotgun	ms	GM1 d38:1		NA	GM1			NA		null	M0+M1+M2	0	0.34	NA	NA	NA	NA	1572.89	1572.91	NA	NA	NA	NA	153580	72388.4	71909.2	9282.28	NA	1572.9	1572.9	0	1572.9	0	0	[M-H]	1	38	1
508	BE_250ugmL_421noAF_neg_FAIMS_MS1_C11_1_a	BE	250ugmL	noAF	neg	FAIMS	MS1	C11	1	a	OrbiTrap_Lumos_shotgun	ms	GT2 t38:0		NA	GT2			NA		null	M0+M1+M2	0	0.34	NA	NA	NA	NA	1005.02	1005.03	NA	NA	NA	NA	2.49749e+06	1.10835e+06	1.06413e+06	325015	NA	1005.02	1005.02	0	1005.02	0	0	[M-2H]	2	38	0
509	BE_250ugmL_421noAF_neg_FAIMS_MS1_C11_1_a	BE	250ugmL	noAF	neg	FAIMS	MS1	C11	1	a	OrbiTrap_Lumos_shotgun	ms	GT1 d36:0		NA	GT1			NA		null	M0+M1+M2	0	0.34	NA	NA	NA	NA	1064.03	1064.04	NA	NA	NA	NA	54365.9	43276.9	8899.18	2189.88	NA	1064.03	1064.03	0	1064.03	0	0	[M-2H]	2	36	0
510	BE_250ugmL_421noAF_neg_FAIMS_MS1_C11_1_a	BE	250ugmL	noAF	neg	FAIMS	MS1	C11	1	a	OrbiTrap_Lumos_shotgun	ms	GT1 d36:1		NA	GT1			NA		null	M0+M1+M2	0	0.34	NA	NA	NA	NA	1063.02	1063.03	NA	NA	NA	NA	150315	64844.6	50546.9	34923.4	NA	1063.03	1063.03	0	1063.03	0	0	[M-2H]	2	36	1
511	BE_250ugmL_421noAF_neg_FAIMS_MS1_C11_1_a	BE	250ugmL	noAF	neg	FAIMS	MS1	C11	1	a	OrbiTrap_Lumos_shotgun	ms	GT1 d38:0		NA	GT1			NA		null	M0+M1+M2	0	0.34	NA	NA	NA	NA	1078.04	1078.06	NA	NA	NA	NA	75614.9	63324.7	7977.44	4312.76	NA	1078.05	1078.05	0	1078.05	0	0	[M-2H]	2	38	0
512	BE_250ugmL_421noAF_neg_FAIMS_MS1_C11_1_a	BE	250ugmL	noAF	neg	FAIMS	MS1	C11	1	a	OrbiTrap_Lumos_shotgun	ms	GT1 d38:1		NA	GT1			NA		null	M0+M1+M2	0	0.34	NA	NA	NA	NA	1077.04	1077.05	NA	NA	NA	NA	321866	107716	113073	101076	NA	1077.04	1077.04	0	1077.04	0	0	[M-2H]	2	38	1
513	BE_250ugmL_421noAF_neg_FAIMS_MS1_C11_1_a	BE	250ugmL	noAF	neg	FAIMS	MS1	C11	1	a	OrbiTrap_Lumos_shotgun	ms	GT1 t38:1		NA	GT1			NA		null	M0+M1	0	0.34	NA	NA	NA	NA	723.02	723.028	NA	NA	NA	NA	3634.9	361.78	3273.12	NA	NA	723.024	723.024	0	723.024	0	0	[M-3H]	3	38	1
514	BE_250ugmL_421noAF_neg_FAIMS_MS1_C1_1_c	BE	250ugmL	noAF	neg	FAIMS	MS1	C1	1	c	OrbiTrap_Lumos_shotgun	ms	GD1-Ac d36:1		NA	GD1-Ac			NA		null	M0+M1+M2	0	0.34	NA	NA	NA	NA	938.479	938.489	NA	NA	NA	NA	15541216	5631179	5.87711e+06	4.03293e+06	NA	938.484	938.484	0	938.484	0	0	[M-2H]	2	36	1
515	BE_250ugmL_421noAF_neg_FAIMS_MS1_C1_1_c	BE	250ugmL	noAF	neg	FAIMS	MS1	C1	1	c	OrbiTrap_Lumos_shotgun	ms	GD3 d36:0		NA	GD3			NA		null	M0+M1+M2	0	0.34	NA	NA	NA	NA	735.917	735.924	NA	NA	NA	NA	29513.8	16369	11769	1375.77	NA	735.92	735.92	0	735.92	0	0	[M-2H]	2	36	0
516	BE_250ugmL_421noAF_neg_FAIMS_MS1_C1_1_c	BE	250ugmL	noAF	neg	FAIMS	MS1	C1	1	c	OrbiTrap_Lumos_shotgun	ms	GD3 d36:1		NA	GD3			NA		null	M0+M1+M2	0	0.34	NA	NA	NA	NA	734.909	734.916	NA	NA	NA	NA	162181	56929.9	79368.2	25882.9	NA	734.913	734.913	0	734.913	0	0	[M-2H]	2	36	1
517	BE_250ugmL_421noAF_neg_FAIMS_MS1_C1_1_c	BE	250ugmL	noAF	neg	FAIMS	MS1	C1	1	c	OrbiTrap_Lumos_shotgun	ms	GD3 d39:1		NA	GD3			NA		null	M0+M1	0	0.34	NA	NA	NA	NA	755.932	755.94	NA	NA	NA	NA	5607.02	1947.5	3659.52	NA	NA	755.936	755.936	0	755.936	0	0	[M-2H]	2	39	1
518	BE_250ugmL_421noAF_neg_FAIMS_MS1_C1_1_c	BE	250ugmL	noAF	neg	FAIMS	MS1	C1	1	c	OrbiTrap_Lumos_shotgun	ms	GD3 d39:2		NA	GD3			NA		null	M0+M1+M2	0	0.34	NA	NA	NA	NA	754.924	754.932	NA	NA	NA	NA	6464.17	2289.18	3101.57	1073.42	NA	754.928	754.928	0	754.928	0	0	[M-2H]	2	39	2
519	BE_250ugmL_421noAF_neg_FAIMS_MS1_C1_1_c	BE	250ugmL	noAF	neg	FAIMS	MS1	C1	1	c	OrbiTrap_Lumos_shotgun	ms	GD3 d42:2		NA	GD3			NA		null	M0+M1+M2	0	0.34	NA	NA	NA	NA	775.948	775.956	NA	NA	NA	NA	83225.7	37364.3	36647.1	9214.31	NA	775.952	775.952	0	775.952	0	0	[M-2H]	2	42	2
520	BE_250ugmL_421noAF_neg_FAIMS_MS1_C1_1_c	BE	250ugmL	noAF	neg	FAIMS	MS1	C1	1	c	OrbiTrap_Lumos_shotgun	ms	GD3 d43:1		NA	GD3			NA		null	M0+M1+M2	0	0.34	NA	NA	NA	NA	783.963	783.971	NA	NA	NA	NA	18442.5	5764.55	8968.67	3709.25	NA	783.967	783.967	0	783.967	0	0	[M-2H]	2	43	1
521	BE_250ugmL_421noAF_neg_FAIMS_MS1_C1_1_c	BE	250ugmL	noAF	neg	FAIMS	MS1	C1	1	c	OrbiTrap_Lumos_shotgun	ms	GD3 d43:2		NA	GD3			NA		null	M0+M1+M2	0	0.34	NA	NA	NA	NA	782.956	782.963	NA	NA	NA	NA	23008.8	3956.32	15387.5	3664.98	NA	782.96	782.96	0	782.96	0	0	[M-2H]	2	43	2
522	BE_250ugmL_421noAF_neg_FAIMS_MS1_C1_1_c	BE	250ugmL	noAF	neg	FAIMS	MS1	C1	1	c	OrbiTrap_Lumos_shotgun	ms	GD3 d41:0		NA	GD3			NA		null	M0+M1+M2	0	0.34	NA	NA	NA	NA	770.956	770.963	NA	NA	NA	NA	19960.4	5657.81	12969.6	1333	NA	770.96	770.96	0	770.96	0	0	[M-2H]	2	41	0
523	BE_250ugmL_421noAF_neg_FAIMS_MS1_C1_1_c	BE	250ugmL	noAF	neg	FAIMS	MS1	C1	1	c	OrbiTrap_Lumos_shotgun	ms	GD3 d41:1		NA	GD3			NA		null	M0+M1+M2	0	0.34	NA	NA	NA	NA	769.948	769.956	NA	NA	NA	NA	12031.9	6515.42	690.763	4825.76	NA	769.952	769.952	0	769.952	0	0	[M-2H]	2	41	1
524	BE_250ugmL_421noAF_neg_FAIMS_MS1_C1_1_c	BE	250ugmL	noAF	neg	FAIMS	MS1	C1	1	c	OrbiTrap_Lumos_shotgun	ms	GD2 d36:2		NA	GD2			NA		null	M0+M1	0	0.34	NA	NA	NA	NA	835.44	835.449	NA	NA	NA	NA	5063.98	3779.07	1284.9	NA	NA	835.444	835.444	0	835.444	0	0	[M-2H]	2	36	2
525	BE_250ugmL_421noAF_neg_FAIMS_MS1_C1_1_c	BE	250ugmL	noAF	neg	FAIMS	MS1	C1	1	c	OrbiTrap_Lumos_shotgun	ms	GD2 d37:1		NA	GD2			NA		null	M0+M1+M2	0	0.34	NA	NA	NA	NA	843.456	843.464	NA	NA	NA	NA	7864.81	2948.01	2368.02	2548.78	NA	843.46	843.46	0	843.46	0	0	[M-2H]	2	37	1
526	BE_250ugmL_421noAF_neg_FAIMS_MS1_C1_1_c	BE	250ugmL	noAF	neg	FAIMS	MS1	C1	1	c	OrbiTrap_Lumos_shotgun	ms	GD2 d38:1		NA	GD2			NA		null	M0+M1+M2	0	0.34	NA	NA	NA	NA	850.464	850.472	NA	NA	NA	NA	9848.01	2051.79	2096.93	5699.28	NA	850.468	850.468	0	850.468	0	0	[M-2H]	2	38	1
527	BE_250ugmL_421noAF_neg_FAIMS_MS1_C1_1_c	BE	250ugmL	noAF	neg	FAIMS	MS1	C1	1	c	OrbiTrap_Lumos_shotgun	ms	GD2 d40:1		NA	GD2			NA		null	M0+M1+M2	0	0.34	NA	NA	NA	NA	864.479	864.488	NA	NA	NA	NA	147564	573.213	94615.4	52375.1	NA	864.484	864.484	0	864.484	0	0	[M-2H]	2	40	1
528	BE_250ugmL_421noAF_neg_FAIMS_MS1_C1_1_c	BE	250ugmL	noAF	neg	FAIMS	MS1	C1	1	c	OrbiTrap_Lumos_shotgun	ms	GD1 d34:0		NA	GD1			NA		null	M0+M1+M2	0	0.34	NA	NA	NA	NA	904.466	904.475	NA	NA	NA	NA	531655	349476	167586	14593.4	NA	904.471	904.471	0	904.471	0	0	[M-2H]	2	34	0
529	BE_250ugmL_421noAF_neg_FAIMS_MS1_C1_1_c	BE	250ugmL	noAF	neg	FAIMS	MS1	C1	1	c	OrbiTrap_Lumos_shotgun	ms	GD1 d34:1		NA	GD1			NA		null	M0+M1+M2	0	0.34	NA	NA	NA	NA	903.459	903.468	NA	NA	NA	NA	2271488	917234	837365	516889	NA	903.463	903.463	0	903.463	0	0	[M-2H]	2	34	1
530	BE_250ugmL_421noAF_neg_FAIMS_MS1_C1_1_c	BE	250ugmL	noAF	neg	FAIMS	MS1	C1	1	c	OrbiTrap_Lumos_shotgun	ms	GD1 t35:0		NA	GD1			NA		null	M0+M1+M2	0	0.34	NA	NA	NA	NA	919.472	919.481	NA	NA	NA	NA	3.17674e+06	1915692	1.00014e+06	260905	NA	919.476	919.476	0	919.476	0	0	[M-2H]	2	35	0
531	BE_250ugmL_421noAF_neg_FAIMS_MS1_C1_1_c	BE	250ugmL	noAF	neg	FAIMS	MS1	C1	1	c	OrbiTrap_Lumos_shotgun	ms	GD1 d36:0		NA	GD1			NA		null	M0+M1+M2	0	0.34	NA	NA	NA	NA	918.482	918.491	NA	NA	NA	NA	57204636	40573588	12595024	4036025	NA	918.487	918.487	0	918.487	0	0	[M-2H]	2	36	0
532	BE_250ugmL_421noAF_neg_FAIMS_MS1_C1_1_c	BE	250ugmL	noAF	neg	FAIMS	MS1	C1	1	c	OrbiTrap_Lumos_shotgun	ms	GD1 d36:1		NA	GD1			NA		null	M0+M1+M2	0	0.34	NA	NA	NA	NA	917.474	917.483	NA	NA	NA	NA	211934176	95297128	66495188	50141852	NA	917.479	917.479	0	917.479	0	0	[M-2H]	2	36	1
533	BE_250ugmL_421noAF_neg_FAIMS_MS1_C1_1_c	BE	250ugmL	noAF	neg	FAIMS	MS1	C1	1	c	OrbiTrap_Lumos_shotgun	ms	GD1 d36:2		NA	GD1			NA		null	M0+M1+M2	0	0.34	NA	NA	NA	NA	916.466	916.476	NA	NA	NA	NA	100644088	5029072	6.33007e+06	89284944	NA	916.471	916.471	0	916.471	0	0	[M-2H]	2	36	2
534	BE_250ugmL_421noAF_neg_FAIMS_MS1_C1_1_c	BE	250ugmL	noAF	neg	FAIMS	MS1	C1	1	c	OrbiTrap_Lumos_shotgun	ms	GD1 d37:0		NA	GD1			NA		null	M0+M1+M2	0	0.34	NA	NA	NA	NA	925.49	925.499	NA	NA	NA	NA	345904	244273	73195.8	28435.8	NA	925.494	925.494	0	925.494	0	0	[M-2H]	2	37	0
535	BE_250ugmL_421noAF_neg_FAIMS_MS1_C1_1_c	BE	250ugmL	noAF	neg	FAIMS	MS1	C1	1	c	OrbiTrap_Lumos_shotgun	ms	GD1 d37:1		NA	GD1			NA		null	M0+M1+M2	0	0.34	NA	NA	NA	NA	924.482	924.491	NA	NA	NA	NA	2.95986e+06	1.4275e+06	1.12147e+06	410887	NA	924.487	924.487	0	924.487	0	0	[M-2H]	2	37	1
536	BE_250ugmL_421noAF_neg_FAIMS_MS1_C1_1_c	BE	250ugmL	noAF	neg	FAIMS	MS1	C1	1	c	OrbiTrap_Lumos_shotgun	ms	GD1 t37:0		NA	GD1			NA		null	M0+M1+M2	0	0.34	NA	NA	NA	NA	933.487	933.496	NA	NA	NA	NA	3.07829e+06	2.24688e+06	698776	132633	NA	933.492	933.492	0	933.492	0	0	[M-2H]	2	37	0
537	BE_250ugmL_421noAF_neg_FAIMS_MS1_C1_1_c	BE	250ugmL	noAF	neg	FAIMS	MS1	C1	1	c	OrbiTrap_Lumos_shotgun	ms	GD1 d38:0		NA	GD1			NA		null	M0+M1+M2	0	0.34	NA	NA	NA	NA	932.498	932.507	NA	NA	NA	NA	40732452	29291872	8153413	3.28717e+06	NA	932.502	932.502	0	932.502	0	0	[M-2H]	2	38	0
538	BE_250ugmL_421noAF_neg_FAIMS_MS1_C1_1_c	BE	250ugmL	noAF	neg	FAIMS	MS1	C1	1	c	OrbiTrap_Lumos_shotgun	ms	GD1 d38:1		NA	GD1			NA		null	M0+M1+M2	0	0.34	NA	NA	NA	NA	931.49	931.499	NA	NA	NA	NA	138402912	59977872	54138928	24286116	NA	931.494	931.494	0	931.494	0	0	[M-2H]	2	38	1
539	BE_250ugmL_421noAF_neg_FAIMS_MS1_C1_1_c	BE	250ugmL	noAF	neg	FAIMS	MS1	C1	1	c	OrbiTrap_Lumos_shotgun	ms	GD1 d38:2		NA	GD1			NA		null	M0+M1+M2	0	0.34	NA	NA	NA	NA	930.482	930.491	NA	NA	NA	NA	50320064	5.22115e+06	3876010	41222904	NA	930.487	930.487	0	930.487	0	0	[M-2H]	2	38	2
540	BE_250ugmL_421noAF_neg_FAIMS_MS1_C1_1_c	BE	250ugmL	noAF	neg	FAIMS	MS1	C1	1	c	OrbiTrap_Lumos_shotgun	ms	GD1 t38:1		NA	GD1			NA		null	M0+M1+M2	0	0.34	NA	NA	NA	NA	939.487	939.497	NA	NA	NA	NA	6595686	3.65241e+06	2.11275e+06	830524	NA	939.492	939.492	0	939.492	0	0	[M-2H]	2	38	1
541	BE_250ugmL_421noAF_neg_FAIMS_MS1_C1_1_c	BE	250ugmL	noAF	neg	FAIMS	MS1	C1	1	c	OrbiTrap_Lumos_shotgun	ms	GD1 d39:1		NA	GD1			NA		null	M0+M1+M2	0	0.34	NA	NA	NA	NA	938.498	938.507	NA	NA	NA	NA	649117	251195	244782	153140	NA	938.502	938.502	0	938.502	0	0	[M-2H]	2	39	1
542	BE_250ugmL_421noAF_neg_FAIMS_MS1_C1_1_c	BE	250ugmL	noAF	neg	FAIMS	MS1	C1	1	c	OrbiTrap_Lumos_shotgun	ms	GD1 d40:0		NA	GD1			NA		null	M0+M1+M2	0	0.34	NA	NA	NA	NA	946.513	946.523	NA	NA	NA	NA	840810	591068	208046	41696.1	NA	946.518	946.518	0	946.518	0	0	[M-2H]	2	40	0
543	BE_250ugmL_421noAF_neg_FAIMS_MS1_C1_1_c	BE	250ugmL	noAF	neg	FAIMS	MS1	C1	1	c	OrbiTrap_Lumos_shotgun	ms	GD1 d40:1		NA	GD1			NA		null	M0+M1+M2	0	0.34	NA	NA	NA	NA	945.505	945.515	NA	NA	NA	NA	3352630	1.28363e+06	1.17321e+06	895785	NA	945.51	945.51	0	945.51	0	0	[M-2H]	2	40	1
544	BE_250ugmL_421noAF_neg_FAIMS_MS1_C1_1_c	BE	250ugmL	noAF	neg	FAIMS	MS1	C1	1	c	OrbiTrap_Lumos_shotgun	ms	GD1 d42:2		NA	GD1			NA		null	M0+M1+M2	0	0.34	NA	NA	NA	NA	958.513	958.523	NA	NA	NA	NA	1.48624e+06	533371	516238	436627	NA	958.518	958.518	0	958.518	0	0	[M-2H]	2	42	2
545	BE_250ugmL_421noAF_neg_FAIMS_MS1_C1_1_c	BE	250ugmL	noAF	neg	FAIMS	MS1	C1	1	c	OrbiTrap_Lumos_shotgun	ms	GD1 t48:6		NA	GD1			NA		null	M0+M1+M2	0	0.34	NA	NA	NA	NA	1004.53	1004.54	NA	NA	NA	NA	3.52918e+06	1.57539e+06	1.10523e+06	848564	NA	1004.53	1004.53	0	1004.53	0	0	[M-2H]	2	48	6
546	BE_250ugmL_421noAF_neg_FAIMS_MS1_C1_1_c	BE	250ugmL	noAF	neg	FAIMS	MS1	C1	1	c	OrbiTrap_Lumos_shotgun	ms	GM3 d39:2		NA	GM3			NA		null	M0+M1	0	0.34	NA	NA	NA	NA	1219.76	1219.77	NA	NA	NA	NA	23308.7	20584.9	2723.74	NA	NA	1219.77	1219.77	0	1219.77	0	0	[M-H]	1	39	2
547	BE_250ugmL_421noAF_neg_FAIMS_MS1_C1_1_c	BE	250ugmL	noAF	neg	FAIMS	MS1	C1	1	c	OrbiTrap_Lumos_shotgun	ms	GM2 d43:6		NA	GM2			NA		null	M0+M1	0	0.34	NA	NA	NA	NA	1470.84	1470.86	NA	NA	NA	NA	106625	83489.8	23135	NA	NA	1470.85	1470.85	0	1470.85	0	0	[M-H]	1	43	6
548	BE_250ugmL_421noAF_neg_FAIMS_MS1_C1_1_c	BE	250ugmL	noAF	neg	FAIMS	MS1	C1	1	c	OrbiTrap_Lumos_shotgun	ms	GM1 d36:0		NA	GM1			NA		null	M0+M1	0	0.34	NA	NA	NA	NA	1546.88	1546.89	NA	NA	NA	NA	136733	130690	6042.7	NA	NA	1546.88	1546.88	0	1546.88	0	0	[M-H]	1	36	0
549	BE_250ugmL_421noAF_neg_FAIMS_MS1_C1_1_c	BE	250ugmL	noAF	neg	FAIMS	MS1	C1	1	c	OrbiTrap_Lumos_shotgun	ms	GM1 d36:1		NA	GM1			NA		null	M0+M1+M2	0	0.34	NA	NA	NA	NA	1544.86	1544.88	NA	NA	NA	NA	1.0637e+06	470392	411527	181783	NA	1544.87	1544.87	0	1544.87	0	0	[M-H]	1	36	1
550	BE_250ugmL_421noAF_neg_FAIMS_MS1_C1_1_c	BE	250ugmL	noAF	neg	FAIMS	MS1	C1	1	c	OrbiTrap_Lumos_shotgun	ms	GM1 d38:1		NA	GM1			NA		null	M0+M1+M2	0	0.34	NA	NA	NA	NA	1572.89	1572.91	NA	NA	NA	NA	201381	130929	64011.1	6440.99	NA	1572.9	1572.9	0	1572.9	0	0	[M-H]	1	38	1
551	BE_250ugmL_421noAF_neg_FAIMS_MS1_C1_1_c	BE	250ugmL	noAF	neg	FAIMS	MS1	C1	1	c	OrbiTrap_Lumos_shotgun	ms	GT2 d35:2		NA	GT2			NA		null	M0+M1+M2	0	0.34	NA	NA	NA	NA	648.984	648.99	NA	NA	NA	NA	4177.27	2352.32	1139.23	685.722	NA	648.987	648.987	0	648.987	0	0	[M-3H]	3	35	2
552	BE_250ugmL_421noAF_neg_FAIMS_MS1_C1_1_c	BE	250ugmL	noAF	neg	FAIMS	MS1	C1	1	c	OrbiTrap_Lumos_shotgun	ms	GT2 t38:0		NA	GT2			NA		null	M0+M1+M2	0	0.34	NA	NA	NA	NA	1005.02	1005.03	NA	NA	NA	NA	4.14454e+06	2.06411e+06	1.41386e+06	666567	NA	1005.02	1005.02	0	1005.02	0	0	[M-2H]	2	38	0
553	BE_250ugmL_421noAF_neg_FAIMS_MS1_C1_1_c	BE	250ugmL	noAF	neg	FAIMS	MS1	C1	1	c	OrbiTrap_Lumos_shotgun	ms	GQ1 d38:1		NA	GQ1			NA		null	M0+M1+M2	0	0.34	NA	NA	NA	NA	814.72	814.728	NA	NA	NA	NA	14077.8	1748.23	11905.8	423.715	NA	814.724	814.724	0	814.724	0	0	[M-3H]	3	38	1
554	BE_250ugmL_421noAF_neg_FAIMS_MS1_C1_1_c	BE	250ugmL	noAF	neg	FAIMS	MS1	C1	1	c	OrbiTrap_Lumos_shotgun	ms	GT1 d36:0		NA	GT1			NA		null	M0+M1	0	0.34	NA	NA	NA	NA	709.017	709.024	NA	NA	NA	NA	3025.62	2625.91	399.705	NA	NA	709.02	709.02	0	709.02	0	0	[M-3H]	3	36	0
555	BE_250ugmL_421noAF_neg_FAIMS_MS1_C1_1_c	BE	250ugmL	noAF	neg	FAIMS	MS1	C1	1	c	OrbiTrap_Lumos_shotgun	ms	GT1 d36:0		NA	GT1			NA		null	M0+M1	0	0.34	NA	NA	NA	NA	1064.03	1064.04	NA	NA	NA	NA	121350	108843	12506.7	NA	NA	1064.03	1064.03	0	1064.03	0	0	[M-2H]	2	36	0
556	BE_250ugmL_421noAF_neg_FAIMS_MS1_C1_1_c	BE	250ugmL	noAF	neg	FAIMS	MS1	C1	1	c	OrbiTrap_Lumos_shotgun	ms	GT1 d36:1		NA	GT1			NA		null	M0+M1+M2	0	0.34	NA	NA	NA	NA	708.345	708.352	NA	NA	NA	NA	7654.65	1418.55	2950.06	3286.04	NA	708.349	708.349	0	708.349	0	0	[M-3H]	3	36	1
557	BE_250ugmL_421noAF_neg_FAIMS_MS1_C1_1_c	BE	250ugmL	noAF	neg	FAIMS	MS1	C1	1	c	OrbiTrap_Lumos_shotgun	ms	GT1 d36:1		NA	GT1			NA		null	M0+M1+M2	0	0.34	NA	NA	NA	NA	1063.02	1063.03	NA	NA	NA	NA	508025	197632	210613	99779.2	NA	1063.03	1063.03	0	1063.03	0	0	[M-2H]	2	36	1
558	BE_250ugmL_421noAF_neg_FAIMS_MS1_C1_1_c	BE	250ugmL	noAF	neg	FAIMS	MS1	C1	1	c	OrbiTrap_Lumos_shotgun	ms	GT1 d38:0		NA	GT1			NA		null	M0+M1+M2	0	0.34	NA	NA	NA	NA	1078.04	1078.06	NA	NA	NA	NA	244994	192913	42099.9	9981.25	NA	1078.05	1078.05	0	1078.05	0	0	[M-2H]	2	38	0
559	BE_250ugmL_421noAF_neg_FAIMS_MS1_C1_1_c	BE	250ugmL	noAF	neg	FAIMS	MS1	C1	1	c	OrbiTrap_Lumos_shotgun	ms	GT1 d38:1		NA	GT1			NA		null	M0+M1+M2	0	0.34	NA	NA	NA	NA	1077.04	1077.05	NA	NA	NA	NA	973798	436186	316898	220714	NA	1077.04	1077.04	0	1077.04	0	0	[M-2H]	2	38	1
560	BE_250ugmL_421noAF_neg_FAIMS_MS1_C1_1_c	BE	250ugmL	noAF	neg	FAIMS	MS1	C1	1	c	OrbiTrap_Lumos_shotgun	ms	GT1 t38:1		NA	GT1			NA		null	M0+M1	0	0.34	NA	NA	NA	NA	723.02	723.028	NA	NA	NA	NA	4295.34	322.602	3972.74	NA	NA	723.024	723.024	0	723.024	0	0	[M-3H]	3	38	1
561	BE_250ugmL_421noAF_neg_FAIMS_MS1_C1_1_c	BE	250ugmL	noAF	neg	FAIMS	MS1	C1	1	c	OrbiTrap_Lumos_shotgun	ms	GT1 t38:1		NA	GT1			NA		null	M0+M1+M2	0	0.34	NA	NA	NA	NA	1085.03	1085.04	NA	NA	NA	NA	68241.2	53432.9	8386.49	6421.76	NA	1085.04	1085.04	0	1085.04	0	0	[M-2H]	2	38	1
562	BE_250ugmL_421noAF_neg_FAIMS_MS1_C1_1_c	BE	250ugmL	noAF	neg	FAIMS	MS1	C1	1	c	OrbiTrap_Lumos_shotgun	ms	GT1 d39:1		NA	GT1			NA		null	M0+M1+M2	0	0.34	NA	NA	NA	NA	1084.04	1084.06	NA	NA	NA	NA	15272	10739.3	3835.8	696.861	NA	1084.05	1084.05	0	1084.05	0	0	[M-2H]	2	39	1
563	BE_250ugmL_421noAF_neg_FAIMS_MS1_C1_1_c	BE	250ugmL	noAF	neg	FAIMS	MS1	C1	1	c	OrbiTrap_Lumos_shotgun	ms	GT1 d42:1		NA	GT1			NA		null	M0+M1	0	0.34	NA	NA	NA	NA	736.376	736.384	NA	NA	NA	NA	5481.23	4217.04	1264.19	NA	NA	736.38	736.38	0	736.38	0	0	[M-3H]	3	42	1
564	BE_250ugmL_421noAF_neg_FAIMS_MS1_C4_1_a	BE	250ugmL	noAF	neg	FAIMS	MS1	C4	1	a	OrbiTrap_Lumos_shotgun	ms	GO1 d48:2		NA	GO1			NA		null	M0+M1+M2	0	0.34	NA	NA	NA	NA	936.417	936.427	NA	NA	NA	NA	41961.6	1456.7	39261.6	1243.32	NA	936.422	936.422	0	936.422	0	0	[M-4H]	4	48	2
565	BE_250ugmL_421noAF_neg_FAIMS_MS1_C4_1_a	BE	250ugmL	noAF	neg	FAIMS	MS1	C4	1	a	OrbiTrap_Lumos_shotgun	ms	GD1-Ac d36:1		NA	GD1-Ac			NA		null	M0+M1+M2	0	0.34	NA	NA	NA	NA	938.479	938.489	NA	NA	NA	NA	10781862	4273066	4019229	2.48957e+06	NA	938.484	938.484	0	938.484	0	0	[M-2H]	2	36	1
566	BE_250ugmL_421noAF_neg_FAIMS_MS1_C4_1_a	BE	250ugmL	noAF	neg	FAIMS	MS1	C4	1	a	OrbiTrap_Lumos_shotgun	ms	GD3 d38:0		NA	GD3			NA		null	M0+M1+M2	0	0.34	NA	NA	NA	NA	749.932	749.94	NA	NA	NA	NA	6567.89	881.764	2330.73	3355.39	NA	749.936	749.936	0	749.936	0	0	[M-2H]	2	38	0
567	BE_250ugmL_421noAF_neg_FAIMS_MS1_C4_1_a	BE	250ugmL	noAF	neg	FAIMS	MS1	C4	1	a	OrbiTrap_Lumos_shotgun	ms	GD3 d36:0		NA	GD3			NA		null	M0+M1+M2	0	0.34	NA	NA	NA	NA	735.917	735.924	NA	NA	NA	NA	30888.3	22403.9	4498.65	3985.77	NA	735.92	735.92	0	735.92	0	0	[M-2H]	2	36	0
568	BE_250ugmL_421noAF_neg_FAIMS_MS1_C4_1_a	BE	250ugmL	noAF	neg	FAIMS	MS1	C4	1	a	OrbiTrap_Lumos_shotgun	ms	GD3 d36:1		NA	GD3			NA		null	M0+M1+M2	0	0.34	NA	NA	NA	NA	734.909	734.916	NA	NA	NA	NA	173883	84267.1	60543.4	29072.2	NA	734.913	734.913	0	734.913	0	0	[M-2H]	2	36	1
569	BE_250ugmL_421noAF_neg_FAIMS_MS1_C4_1_a	BE	250ugmL	noAF	neg	FAIMS	MS1	C4	1	a	OrbiTrap_Lumos_shotgun	ms	GD3 d39:1		NA	GD3			NA		null	M0+M1+M2	0	0.34	NA	NA	NA	NA	755.932	755.94	NA	NA	NA	NA	4936.73	638.765	3169.07	1128.89	NA	755.936	755.936	0	755.936	0	0	[M-2H]	2	39	1
570	BE_250ugmL_421noAF_neg_FAIMS_MS1_C4_1_a	BE	250ugmL	noAF	neg	FAIMS	MS1	C4	1	a	OrbiTrap_Lumos_shotgun	ms	GD3 d42:1		NA	GD3			NA		null	M0+M1	0	0.34	NA	NA	NA	NA	776.956	776.963	NA	NA	NA	NA	11618.9	2857.01	8761.91	NA	NA	776.96	776.96	0	776.96	0	0	[M-2H]	2	42	1
571	BE_250ugmL_421noAF_neg_FAIMS_MS1_C4_1_a	BE	250ugmL	noAF	neg	FAIMS	MS1	C4	1	a	OrbiTrap_Lumos_shotgun	ms	GD3 d42:2		NA	GD3			NA		null	M0+M1+M2	0	0.34	NA	NA	NA	NA	775.948	775.956	NA	NA	NA	NA	60572.9	44169.6	11776.5	4626.89	NA	775.952	775.952	0	775.952	0	0	[M-2H]	2	42	2
572	BE_250ugmL_421noAF_neg_FAIMS_MS1_C4_1_a	BE	250ugmL	noAF	neg	FAIMS	MS1	C4	1	a	OrbiTrap_Lumos_shotgun	ms	GD3 d43:1		NA	GD3			NA		null	M0+M1+M2	0	0.34	NA	NA	NA	NA	783.963	783.971	NA	NA	NA	NA	32652.4	16033.2	5690.78	10928.5	NA	783.967	783.967	0	783.967	0	0	[M-2H]	2	43	1
573	BE_250ugmL_421noAF_neg_FAIMS_MS1_C4_1_a	BE	250ugmL	noAF	neg	FAIMS	MS1	C4	1	a	OrbiTrap_Lumos_shotgun	ms	GD3 d43:2		NA	GD3			NA		null	M0+M1+M2	0	0.34	NA	NA	NA	NA	782.956	782.963	NA	NA	NA	NA	23186.6	3917.89	3629.68	15639	NA	782.96	782.96	0	782.96	0	0	[M-2H]	2	43	2
574	BE_250ugmL_421noAF_neg_FAIMS_MS1_C4_1_a	BE	250ugmL	noAF	neg	FAIMS	MS1	C4	1	a	OrbiTrap_Lumos_shotgun	ms	GD3 d40:0		NA	GD3			NA		null	M0+M1+M2	0	0.34	NA	NA	NA	NA	763.948	763.956	NA	NA	NA	NA	35960.6	24813	8427.01	2720.62	NA	763.952	763.952	0	763.952	0	0	[M-2H]	2	40	0
575	BE_250ugmL_421noAF_neg_FAIMS_MS1_C4_1_a	BE	250ugmL	noAF	neg	FAIMS	MS1	C4	1	a	OrbiTrap_Lumos_shotgun	ms	GD3 d40:1		NA	GD3			NA		null	M0+M1+M2	0	0.34	NA	NA	NA	NA	762.94	762.948	NA	NA	NA	NA	45859.5	10012.7	2678.12	33168.7	NA	762.944	762.944	0	762.944	0	0	[M-2H]	2	40	1
576	BE_250ugmL_421noAF_neg_FAIMS_MS1_C4_1_a	BE	250ugmL	noAF	neg	FAIMS	MS1	C4	1	a	OrbiTrap_Lumos_shotgun	ms	GD3 d41:0		NA	GD3			NA		null	M0+M1+M2	0	0.34	NA	NA	NA	NA	770.956	770.963	NA	NA	NA	NA	15697.7	6097.93	6339.44	3260.35	NA	770.96	770.96	0	770.96	0	0	[M-2H]	2	41	0
577	BE_250ugmL_421noAF_neg_FAIMS_MS1_C4_1_a	BE	250ugmL	noAF	neg	FAIMS	MS1	C4	1	a	OrbiTrap_Lumos_shotgun	ms	GD3 d41:1		NA	GD3			NA		null	M0+M1+M2	0	0.34	NA	NA	NA	NA	769.948	769.956	NA	NA	NA	NA	18634.9	8576.49	595.147	9463.25	NA	769.952	769.952	0	769.952	0	0	[M-2H]	2	41	1
578	BE_250ugmL_421noAF_neg_FAIMS_MS1_C4_1_a	BE	250ugmL	noAF	neg	FAIMS	MS1	C4	1	a	OrbiTrap_Lumos_shotgun	ms	GD2 d36:0		NA	GD2			NA		null	M0+M1+M2	0	0.34	NA	NA	NA	NA	837.456	837.464	NA	NA	NA	NA	7035.35	2720.68	1125.55	3189.12	NA	837.46	837.46	0	837.46	0	0	[M-2H]	2	36	0
579	BE_250ugmL_421noAF_neg_FAIMS_MS1_C4_1_a	BE	250ugmL	noAF	neg	FAIMS	MS1	C4	1	a	OrbiTrap_Lumos_shotgun	ms	GD2 d36:1		NA	GD2			NA		null	M0+M1+M2	0	0.34	NA	NA	NA	NA	836.448	836.457	NA	NA	NA	NA	8126.53	520.843	4072.22	3533.46	NA	836.452	836.452	0	836.452	0	0	[M-2H]	2	36	1
580	BE_250ugmL_421noAF_neg_FAIMS_MS1_C4_1_a	BE	250ugmL	noAF	neg	FAIMS	MS1	C4	1	a	OrbiTrap_Lumos_shotgun	ms	GD2 d36:2		NA	GD2			NA		null	M0+M1	0	0.34	NA	NA	NA	NA	835.44	835.449	NA	NA	NA	NA	4684.32	3369.67	1314.64	NA	NA	835.444	835.444	0	835.444	0	0	[M-2H]	2	36	2
581	BE_250ugmL_421noAF_neg_FAIMS_MS1_C4_1_a	BE	250ugmL	noAF	neg	FAIMS	MS1	C4	1	a	OrbiTrap_Lumos_shotgun	ms	GD2 d37:1		NA	GD2			NA		null	M0+M1+M2	0	0.34	NA	NA	NA	NA	843.456	843.464	NA	NA	NA	NA	8216.33	1973.5	1454.65	4788.18	NA	843.46	843.46	0	843.46	0	0	[M-2H]	2	37	1
582	BE_250ugmL_421noAF_neg_FAIMS_MS1_C4_1_a	BE	250ugmL	noAF	neg	FAIMS	MS1	C4	1	a	OrbiTrap_Lumos_shotgun	ms	GD1 d34:0		NA	GD1			NA		null	M0+M1	0	0.34	NA	NA	NA	NA	904.466	904.475	NA	NA	NA	NA	503841	413799	90041.7	NA	NA	904.471	904.471	0	904.471	0	0	[M-2H]	2	34	0
583	BE_250ugmL_421noAF_neg_FAIMS_MS1_C4_1_a	BE	250ugmL	noAF	neg	FAIMS	MS1	C4	1	a	OrbiTrap_Lumos_shotgun	ms	GD1 d34:1		NA	GD1			NA		null	M0+M1+M2	0	0.34	NA	NA	NA	NA	903.459	903.468	NA	NA	NA	NA	1.96664e+06	761583	662206	542850	NA	903.463	903.463	0	903.463	0	0	[M-2H]	2	34	1
584	BE_250ugmL_421noAF_neg_FAIMS_MS1_C4_1_a	BE	250ugmL	noAF	neg	FAIMS	MS1	C4	1	a	OrbiTrap_Lumos_shotgun	ms	GD1 t35:0		NA	GD1			NA		null	M0+M1+M2	0	0.34	NA	NA	NA	NA	919.472	919.481	NA	NA	NA	NA	3.14021e+06	1.71955e+06	1.12652e+06	294134	NA	919.476	919.476	0	919.476	0	0	[M-2H]	2	35	0
585	BE_250ugmL_421noAF_neg_FAIMS_MS1_C4_1_a	BE	250ugmL	noAF	neg	FAIMS	MS1	C4	1	a	OrbiTrap_Lumos_shotgun	ms	GD1 d36:0		NA	GD1			NA		null	M0+M1+M2	0	0.34	NA	NA	NA	NA	918.482	918.491	NA	NA	NA	NA	38327872	25175580	9137824	4.01447e+06	NA	918.487	918.487	0	918.487	0	0	[M-2H]	2	36	0
586	BE_250ugmL_421noAF_neg_FAIMS_MS1_C4_1_a	BE	250ugmL	noAF	neg	FAIMS	MS1	C4	1	a	OrbiTrap_Lumos_shotgun	ms	GD1 d36:1		NA	GD1			NA		null	M0+M1+M2	0	0.34	NA	NA	NA	NA	917.474	917.483	NA	NA	NA	NA	172211648	84752720	58174232	29284698	NA	917.479	917.479	0	917.479	0	0	[M-2H]	2	36	1
587	BE_250ugmL_421noAF_neg_FAIMS_MS1_C4_1_a	BE	250ugmL	noAF	neg	FAIMS	MS1	C4	1	a	OrbiTrap_Lumos_shotgun	ms	GD1 d36:2		NA	GD1			NA		null	M0+M1+M2	0	0.34	NA	NA	NA	NA	916.466	916.476	NA	NA	NA	NA	70171952	4541493	4428546	61201912	NA	916.471	916.471	0	916.471	0	0	[M-2H]	2	36	2
588	BE_250ugmL_421noAF_neg_FAIMS_MS1_C4_1_a	BE	250ugmL	noAF	neg	FAIMS	MS1	C4	1	a	OrbiTrap_Lumos_shotgun	ms	GD1 d37:0		NA	GD1			NA		null	M0+M1+M2	0	0.34	NA	NA	NA	NA	925.49	925.499	NA	NA	NA	NA	206810	173096	16057.9	17656.8	NA	925.494	925.494	0	925.494	0	0	[M-2H]	2	37	0
589	BE_250ugmL_421noAF_neg_FAIMS_MS1_C4_1_a	BE	250ugmL	noAF	neg	FAIMS	MS1	C4	1	a	OrbiTrap_Lumos_shotgun	ms	GD1 d37:1		NA	GD1			NA		null	M0+M1+M2	0	0.34	NA	NA	NA	NA	924.482	924.491	NA	NA	NA	NA	2.05018e+06	1.00961e+06	840532	200039	NA	924.487	924.487	0	924.487	0	0	[M-2H]	2	37	1
590	BE_250ugmL_421noAF_neg_FAIMS_MS1_C4_1_a	BE	250ugmL	noAF	neg	FAIMS	MS1	C4	1	a	OrbiTrap_Lumos_shotgun	ms	GD1 t37:0		NA	GD1			NA		null	M0+M1+M2	0	0.34	NA	NA	NA	NA	933.487	933.496	NA	NA	NA	NA	2561534	1.88134e+06	555200	124995	NA	933.492	933.492	0	933.492	0	0	[M-2H]	2	37	0
591	BE_250ugmL_421noAF_neg_FAIMS_MS1_C4_1_a	BE	250ugmL	noAF	neg	FAIMS	MS1	C4	1	a	OrbiTrap_Lumos_shotgun	ms	GD1 d38:0		NA	GD1			NA		null	M0+M1+M2	0	0.34	NA	NA	NA	NA	932.498	932.507	NA	NA	NA	NA	24938706	14122375	7738934	3.0774e+06	NA	932.502	932.502	0	932.502	0	0	[M-2H]	2	38	0
592	BE_250ugmL_421noAF_neg_FAIMS_MS1_C4_1_a	BE	250ugmL	noAF	neg	FAIMS	MS1	C4	1	a	OrbiTrap_Lumos_shotgun	ms	GD1 d38:1		NA	GD1			NA		null	M0+M1+M2	0	0.34	NA	NA	NA	NA	931.49	931.499	NA	NA	NA	NA	98634616	36503544	38905796	23225274	NA	931.494	931.494	0	931.494	0	0	[M-2H]	2	38	1
593	BE_250ugmL_421noAF_neg_FAIMS_MS1_C4_1_a	BE	250ugmL	noAF	neg	FAIMS	MS1	C4	1	a	OrbiTrap_Lumos_shotgun	ms	GD1 d38:2		NA	GD1			NA		null	M0+M1+M2	0	0.34	NA	NA	NA	NA	930.482	930.491	NA	NA	NA	NA	54004976	4625530	4.40691e+06	44972536	NA	930.487	930.487	0	930.487	0	0	[M-2H]	2	38	2
594	BE_250ugmL_421noAF_neg_FAIMS_MS1_C4_1_a	BE	250ugmL	noAF	neg	FAIMS	MS1	C4	1	a	OrbiTrap_Lumos_shotgun	ms	GD1 t38:1		NA	GD1			NA		null	M0+M1+M2	0	0.34	NA	NA	NA	NA	939.487	939.497	NA	NA	NA	NA	4.69418e+06	2.3009e+06	1.6078e+06	785489	NA	939.492	939.492	0	939.492	0	0	[M-2H]	2	38	1
595	BE_250ugmL_421noAF_neg_FAIMS_MS1_C4_1_a	BE	250ugmL	noAF	neg	FAIMS	MS1	C4	1	a	OrbiTrap_Lumos_shotgun	ms	GD1 d39:1		NA	GD1			NA		null	M0+M1+M2	0	0.34	NA	NA	NA	NA	938.498	938.507	NA	NA	NA	NA	517404	212462	189283	115659	NA	938.502	938.502	0	938.502	0	0	[M-2H]	2	39	1
596	BE_250ugmL_421noAF_neg_FAIMS_MS1_C4_1_a	BE	250ugmL	noAF	neg	FAIMS	MS1	C4	1	a	OrbiTrap_Lumos_shotgun	ms	GD1 d40:0		NA	GD1			NA		null	M0+M1+M2	0	0.34	NA	NA	NA	NA	946.513	946.523	NA	NA	NA	NA	760398	582041	136465	41892.6	NA	946.518	946.518	0	946.518	0	0	[M-2H]	2	40	0
597	BE_250ugmL_421noAF_neg_FAIMS_MS1_C4_1_a	BE	250ugmL	noAF	neg	FAIMS	MS1	C4	1	a	OrbiTrap_Lumos_shotgun	ms	GD1 d40:1		NA	GD1			NA		null	M0+M1+M2	0	0.34	NA	NA	NA	NA	945.505	945.515	NA	NA	NA	NA	2.84363e+06	1381355	960924	501350	NA	945.51	945.51	0	945.51	0	0	[M-2H]	2	40	1
598	BE_250ugmL_421noAF_neg_FAIMS_MS1_C4_1_a	BE	250ugmL	noAF	neg	FAIMS	MS1	C4	1	a	OrbiTrap_Lumos_shotgun	ms	GD1 d42:2		NA	GD1			NA		null	M0+M1+M2	0	0.34	NA	NA	NA	NA	958.513	958.523	NA	NA	NA	NA	1.559e+06	506336	615639	437027	NA	958.518	958.518	0	958.518	0	0	[M-2H]	2	42	2
599	BE_250ugmL_421noAF_neg_FAIMS_MS1_C4_1_a	BE	250ugmL	noAF	neg	FAIMS	MS1	C4	1	a	OrbiTrap_Lumos_shotgun	ms	GD1 t48:6		NA	GD1			NA		null	M0+M1+M2	0	0.34	NA	NA	NA	NA	1004.53	1004.54	NA	NA	NA	NA	3.19409e+06	1495675	903074	795344	NA	1004.53	1004.53	0	1004.53	0	0	[M-2H]	2	48	6
600	BE_250ugmL_421noAF_neg_FAIMS_MS1_C4_1_a	BE	250ugmL	noAF	neg	FAIMS	MS1	C4	1	a	OrbiTrap_Lumos_shotgun	ms	GM3 d34:0		NA	GM3			NA		null	M0+M1+M2	0	0.34	NA	NA	NA	NA	1153.72	1153.73	NA	NA	NA	NA	8930.12	3467.87	2574.58	2887.67	NA	1153.72	1153.72	0	1153.72	0	0	[M-H]	1	34	0
601	BE_250ugmL_421noAF_neg_FAIMS_MS1_C4_1_a	BE	250ugmL	noAF	neg	FAIMS	MS1	C4	1	a	OrbiTrap_Lumos_shotgun	ms	GM3 d39:1		NA	GM3			NA		null	M0+M1+M2	0	0.34	NA	NA	NA	NA	1221.78	1221.79	NA	NA	NA	NA	5321.71	743.394	2010.95	2567.37	NA	1221.78	1221.78	0	1221.78	0	0	[M-H]	1	39	1
602	BE_250ugmL_421noAF_neg_FAIMS_MS1_C4_1_a	BE	250ugmL	noAF	neg	FAIMS	MS1	C4	1	a	OrbiTrap_Lumos_shotgun	ms	GM3 d39:2		NA	GM3			NA		null	M0+M1+M2	0	0.34	NA	NA	NA	NA	1219.76	1219.77	NA	NA	NA	NA	20140	16157	1998.88	1984.13	NA	1219.77	1219.77	0	1219.77	0	0	[M-H]	1	39	2
603	BE_250ugmL_421noAF_neg_FAIMS_MS1_C4_1_a	BE	250ugmL	noAF	neg	FAIMS	MS1	C4	1	a	OrbiTrap_Lumos_shotgun	ms	GM2 d43:6		NA	GM2			NA		null	M0+M1+M2	0	0.34	NA	NA	NA	NA	1470.84	1470.86	NA	NA	NA	NA	55801.2	33308	21847.3	645.802	NA	1470.85	1470.85	0	1470.85	0	0	[M-H]	1	43	6
604	BE_250ugmL_421noAF_neg_FAIMS_MS1_C4_1_a	BE	250ugmL	noAF	neg	FAIMS	MS1	C4	1	a	OrbiTrap_Lumos_shotgun	ms	GM1 d36:0		NA	GM1			NA		null	M0+M1	0	0.34	NA	NA	NA	NA	1546.88	1546.89	NA	NA	NA	NA	83588.1	79629.6	3958.44	NA	NA	1546.88	1546.88	0	1546.88	0	0	[M-H]	1	36	0
605	BE_250ugmL_421noAF_neg_FAIMS_MS1_C4_1_a	BE	250ugmL	noAF	neg	FAIMS	MS1	C4	1	a	OrbiTrap_Lumos_shotgun	ms	GM1 d36:1		NA	GM1			NA		null	M0+M1+M2	0	0.34	NA	NA	NA	NA	1544.86	1544.88	NA	NA	NA	NA	813204	382067	320377	110760	NA	1544.87	1544.87	0	1544.87	0	0	[M-H]	1	36	1
606	BE_250ugmL_421noAF_neg_FAIMS_MS1_C4_1_a	BE	250ugmL	noAF	neg	FAIMS	MS1	C4	1	a	OrbiTrap_Lumos_shotgun	ms	GM1 d38:0		NA	GM1			NA		null	M0+M1	0	0.34	NA	NA	NA	NA	1574.91	1574.92	NA	NA	NA	NA	9829.43	7493.12	2336.31	NA	NA	1574.92	1574.92	0	1574.92	0	0	[M-H]	1	38	0
607	BE_250ugmL_421noAF_neg_FAIMS_MS1_C4_1_a	BE	250ugmL	noAF	neg	FAIMS	MS1	C4	1	a	OrbiTrap_Lumos_shotgun	ms	GM1 d38:1		NA	GM1			NA		null	M0+M1+M2	0	0.34	NA	NA	NA	NA	1572.89	1572.91	NA	NA	NA	NA	129370	70593.7	47776.8	10999.3	NA	1572.9	1572.9	0	1572.9	0	0	[M-H]	1	38	1
608	BE_250ugmL_421noAF_neg_FAIMS_MS1_C4_1_a	BE	250ugmL	noAF	neg	FAIMS	MS1	C4	1	a	OrbiTrap_Lumos_shotgun	ms	GT2 d35:2		NA	GT2			NA		null	M0+M1	0	0.34	NA	NA	NA	NA	973.98	973.989	NA	NA	NA	NA	3922	1756.53	2165.48	NA	NA	973.984	973.984	0	973.984	0	0	[M-2H]	2	35	2
609	BE_250ugmL_421noAF_neg_FAIMS_MS1_C4_1_a	BE	250ugmL	noAF	neg	FAIMS	MS1	C4	1	a	OrbiTrap_Lumos_shotgun	ms	GT2 t38:0		NA	GT2			NA		null	M0+M1+M2	0	0.34	NA	NA	NA	NA	1005.02	1005.03	NA	NA	NA	NA	4280541	1.86146e+06	1.79368e+06	625403	NA	1005.02	1005.02	0	1005.02	0	0	[M-2H]	2	38	0
610	BE_250ugmL_421noAF_neg_FAIMS_MS1_C4_1_a	BE	250ugmL	noAF	neg	FAIMS	MS1	C4	1	a	OrbiTrap_Lumos_shotgun	ms	GT1 d36:0		NA	GT1			NA		null	M0+M1	0	0.34	NA	NA	NA	NA	1064.03	1064.04	NA	NA	NA	NA	144772	122452	22319.4	NA	NA	1064.03	1064.03	0	1064.03	0	0	[M-2H]	2	36	0
611	BE_250ugmL_421noAF_neg_FAIMS_MS1_C4_1_a	BE	250ugmL	noAF	neg	FAIMS	MS1	C4	1	a	OrbiTrap_Lumos_shotgun	ms	GT1 d36:1		NA	GT1			NA		null	M0+M1+M2	0	0.34	NA	NA	NA	NA	1063.02	1063.03	NA	NA	NA	NA	474541	158541	218452	97548.3	NA	1063.03	1063.03	0	1063.03	0	0	[M-2H]	2	36	1
612	BE_250ugmL_421noAF_neg_FAIMS_MS1_C4_1_a	BE	250ugmL	noAF	neg	FAIMS	MS1	C4	1	a	OrbiTrap_Lumos_shotgun	ms	GT1 d38:0		NA	GT1			NA		null	M0+M1+M2	0	0.34	NA	NA	NA	NA	1078.04	1078.06	NA	NA	NA	NA	180490	145806	26336.1	8348.08	NA	1078.05	1078.05	0	1078.05	0	0	[M-2H]	2	38	0
613	BE_250ugmL_421noAF_neg_FAIMS_MS1_C4_1_a	BE	250ugmL	noAF	neg	FAIMS	MS1	C4	1	a	OrbiTrap_Lumos_shotgun	ms	GT1 d38:1		NA	GT1			NA		null	M0+M1+M2	0	0.34	NA	NA	NA	NA	1077.04	1077.05	NA	NA	NA	NA	766234	259568	293238	213429	NA	1077.04	1077.04	0	1077.04	0	0	[M-2H]	2	38	1
614	BE_250ugmL_421noAF_neg_FAIMS_MS1_C4_1_a	BE	250ugmL	noAF	neg	FAIMS	MS1	C4	1	a	OrbiTrap_Lumos_shotgun	ms	GT1 t38:1		NA	GT1			NA		null	M0+M1	0	0.34	NA	NA	NA	NA	1085.03	1085.04	NA	NA	NA	NA	54688.9	42292	12396.9	NA	NA	1085.04	1085.04	0	1085.04	0	0	[M-2H]	2	38	1
615	BE_250ugmL_421noAF_neg_FAIMS_auto5MS2_C11_1_a	BE	250ugmL	noAF	neg	FAIMS	auto5MS2	C11	1	a	OrbiTrap_Lumos_shotgun	ms	GO1 d41:6		NA	GO1			NA		null	M0+M1	0.08	5.96	NA	NA	NA	NA	909.874	909.883	NA	NA	NA	NA	20676	1816.25	18859.7	NA	NA	909.879	909.879	0	909.879	0	0	[M-4H]	4	41	6
616	BE_250ugmL_421noAF_neg_FAIMS_auto5MS2_C11_1_a	BE	250ugmL	noAF	neg	FAIMS	auto5MS2	C11	1	a	OrbiTrap_Lumos_shotgun	ms	GO1 d43:2		NA	GO1			NA		null	M0+M1	0.08	5.96	NA	NA	NA	NA	734.917	734.924	NA	NA	NA	NA	950888	946495	4393.01	NA	NA	734.92	734.92	0	734.92	0	0	[M-5H]	5	43	2
617	BE_250ugmL_421noAF_neg_FAIMS_auto5MS2_C11_1_a	BE	250ugmL	noAF	neg	FAIMS	auto5MS2	C11	1	a	OrbiTrap_Lumos_shotgun	ms/ms	GO1 t36:4	GO1 t36:4	1	GO1	NeuAc_290{290.088}|NeuAc-O_308{308.098}|NeuAc-NeuAc-O_599{599.193}	290.088|308.098|599.193	11	4.74|4.86|4.99|5.12|5.23|5.33|5.48|5.61|5.74|5.84|5.98	null	M0+M1+M2	0.08	5.96	NA	NA	NA	NA	717.688	717.695	NA	NA	NA	NA	22696924	8804570	9424139	4468217	NA	717.691	717.691	0	717.691	0	0	[M-5H]	3	36	4
618	BE_250ugmL_421noAF_neg_FAIMS_auto5MS2_C11_1_a	BE	250ugmL	noAF	neg	FAIMS	auto5MS2	C11	1	a	OrbiTrap_Lumos_shotgun	ms	GD1-Ac d36:1		NA	GD1-Ac			NA		null	M0+M1+M2	0.08	5.96	NA	NA	NA	NA	938.479	938.489	NA	NA	NA	NA	9125913	2.98622e+06	3.60802e+06	2531665	NA	938.484	938.484	0	938.484	0	0	[M-2H]	2	36	1
619	BE_250ugmL_421noAF_neg_FAIMS_auto5MS2_C11_1_a	BE	250ugmL	noAF	neg	FAIMS	auto5MS2	C11	1	a	OrbiTrap_Lumos_shotgun	ms	GD3 d34:0		NA	GD3			NA		null	M0+M1+M2	0.08	5.96	NA	NA	NA	NA	721.901	721.908	NA	NA	NA	NA	21877	13775.7	4410.49	3690.79	NA	721.905	721.905	0	721.905	0	0	[M-2H]	2	34	0
620	BE_250ugmL_421noAF_neg_FAIMS_auto5MS2_C11_1_a	BE	250ugmL	noAF	neg	FAIMS	auto5MS2	C11	1	a	OrbiTrap_Lumos_shotgun	ms	GD3 d34:1		NA	GD3			NA		null	M0+M1+M2	0.08	5.96	NA	NA	NA	NA	720.893	720.901	NA	NA	NA	NA	193283	107386	66146.1	19751.7	NA	720.897	720.897	0	720.897	0	0	[M-2H]	2	34	1
621	BE_250ugmL_421noAF_neg_FAIMS_auto5MS2_C11_1_a	BE	250ugmL	noAF	neg	FAIMS	auto5MS2	C11	1	a	OrbiTrap_Lumos_shotgun	ms	GD3 d38:0		NA	GD3			NA		null	M0+M1+M2	0.08	5.96	NA	NA	NA	NA	749.932	749.94	NA	NA	NA	NA	138864	105860	28144.2	4859.79	NA	749.936	749.936	0	749.936	0	0	[M-2H]	2	38	0
622	BE_250ugmL_421noAF_neg_FAIMS_auto5MS2_C11_1_a	BE	250ugmL	noAF	neg	FAIMS	auto5MS2	C11	1	a	OrbiTrap_Lumos_shotgun	ms	GD3 d36:0		NA	GD3			NA		null	M0+M1+M2	0.08	5.96	NA	NA	NA	NA	735.917	735.924	NA	NA	NA	NA	1.18749e+06	815164	291546	80778	NA	735.92	735.92	0	735.92	0	0	[M-2H]	2	36	0
623	BE_250ugmL_421noAF_neg_FAIMS_auto5MS2_C11_1_a	BE	250ugmL	noAF	neg	FAIMS	auto5MS2	C11	1	a	OrbiTrap_Lumos_shotgun	ms/ms	GD3 d36:1	GD3 18:1;2-18:0	1	GD3	NeuAc_290{290.088}|G-NeuAc_G-291(18:0){939.480}|G(18:0){1230.575}	290.088|939.480|1230.575	15	4.21|4.33|4.45|4.58|4.70|4.83|4.95|5.08|5.24|5.37|5.50|5.62|5.79|5.94|6.04	null	M0+M1+M2	0.08	5.96	NA	NA	NA	NA	734.909	734.916	NA	NA	NA	NA	6541282	3.08114e+06	2.46893e+06	991215	NA	734.913	734.913	0	734.913	0	0	[M-2H]	2	36	1
624	BE_250ugmL_421noAF_neg_FAIMS_auto5MS2_C11_1_a	BE	250ugmL	noAF	neg	FAIMS	auto5MS2	C11	1	a	OrbiTrap_Lumos_shotgun	ms	GD3 d36:2		NA	GD3			NA		null	M0+M1+M2	0.08	5.96	NA	NA	NA	NA	733.901	733.909	NA	NA	NA	NA	3.1596e+06	122666	93733.7	2.9432e+06	NA	733.905	733.905	0	733.905	0	0	[M-2H]	2	36	2
625	BE_250ugmL_421noAF_neg_FAIMS_auto5MS2_C11_1_a	BE	250ugmL	noAF	neg	FAIMS	auto5MS2	C11	1	a	OrbiTrap_Lumos_shotgun	ms	GD3 d39:0		NA	GD3			NA		null	M0+M1	0.08	5.96	NA	NA	NA	NA	756.94	756.948	NA	NA	NA	NA	6868.88	4039.4	2829.48	NA	NA	756.944	756.944	0	756.944	0	0	[M-2H]	2	39	0
626	BE_250ugmL_421noAF_neg_FAIMS_auto5MS2_C11_1_a	BE	250ugmL	noAF	neg	FAIMS	auto5MS2	C11	1	a	OrbiTrap_Lumos_shotgun	ms	GD3 d39:1		NA	GD3			NA		null	M0+M1+M2	0.08	5.96	NA	NA	NA	NA	755.932	755.94	NA	NA	NA	NA	33367.3	16166.2	11330.8	5870.21	NA	755.936	755.936	0	755.936	0	0	[M-2H]	2	39	1
627	BE_250ugmL_421noAF_neg_FAIMS_auto5MS2_C11_1_a	BE	250ugmL	noAF	neg	FAIMS	auto5MS2	C11	1	a	OrbiTrap_Lumos_shotgun	ms	GD3 d42:0		NA	GD3			NA		null	M0+M1+M2	0.08	5.96	NA	NA	NA	NA	777.963	777.971	NA	NA	NA	NA	7984.66	4057.38	2715.17	1212.12	NA	777.967	777.967	0	777.967	0	0	[M-2H]	2	42	0
628	BE_250ugmL_421noAF_neg_FAIMS_auto5MS2_C11_1_a	BE	250ugmL	noAF	neg	FAIMS	auto5MS2	C11	1	a	OrbiTrap_Lumos_shotgun	ms	GD3 d42:1		NA	GD3			NA		null	M0+M1+M2	0.08	5.96	NA	NA	NA	NA	776.956	776.963	NA	NA	NA	NA	74182.4	47744.9	20610.9	5826.63	NA	776.96	776.96	0	776.96	0	0	[M-2H]	2	42	1
629	BE_250ugmL_421noAF_neg_FAIMS_auto5MS2_C11_1_a	BE	250ugmL	noAF	neg	FAIMS	auto5MS2	C11	1	a	OrbiTrap_Lumos_shotgun	ms	GD3 d43:1		NA	GD3			NA		null	M0+M1+M2	0.08	5.96	NA	NA	NA	NA	783.963	783.971	NA	NA	NA	NA	8406.79	4263.71	1383.09	2759.99	NA	783.967	783.967	0	783.967	0	0	[M-2H]	2	43	1
630	BE_250ugmL_421noAF_neg_FAIMS_auto5MS2_C11_1_a	BE	250ugmL	noAF	neg	FAIMS	auto5MS2	C11	1	a	OrbiTrap_Lumos_shotgun	ms	GD3 d43:2		NA	GD3			NA		null	M0+M1+M2	0.08	5.96	NA	NA	NA	NA	782.956	782.963	NA	NA	NA	NA	7761.32	2587.81	235.888	4937.63	NA	782.96	782.96	0	782.96	0	0	[M-2H]	2	43	2
631	BE_250ugmL_421noAF_neg_FAIMS_auto5MS2_C11_1_a	BE	250ugmL	noAF	neg	FAIMS	auto5MS2	C11	1	a	OrbiTrap_Lumos_shotgun	ms	GD3 d40:0		NA	GD3			NA		null	M0+M1	0.08	5.96	NA	NA	NA	NA	763.948	763.956	NA	NA	NA	NA	39293.1	37949.8	1343.29	NA	NA	763.952	763.952	0	763.952	0	0	[M-2H]	2	40	0
632	BE_250ugmL_421noAF_neg_FAIMS_auto5MS2_C11_1_a	BE	250ugmL	noAF	neg	FAIMS	auto5MS2	C11	1	a	OrbiTrap_Lumos_shotgun	ms	GD3 d40:1		NA	GD3			NA		null	M0+M1+M2	0.08	5.96	NA	NA	NA	NA	762.94	762.948	NA	NA	NA	NA	174759	53170.3	68148.7	53440	NA	762.944	762.944	0	762.944	0	0	[M-2H]	2	40	1
633	BE_250ugmL_421noAF_neg_FAIMS_auto5MS2_C11_1_a	BE	250ugmL	noAF	neg	FAIMS	auto5MS2	C11	1	a	OrbiTrap_Lumos_shotgun	ms	GD3 d40:2		NA	GD3			NA		null	M0+M1+M2	0.08	5.96	NA	NA	NA	NA	761.932	761.94	NA	NA	NA	NA	57379.1	5317.21	1175.92	50886	NA	761.936	761.936	0	761.936	0	0	[M-2H]	2	40	2
634	BE_250ugmL_421noAF_neg_FAIMS_auto5MS2_C11_1_a	BE	250ugmL	noAF	neg	FAIMS	auto5MS2	C11	1	a	OrbiTrap_Lumos_shotgun	ms	GD3 d41:0		NA	GD3			NA		null	M0+M1+M2	0.08	5.96	NA	NA	NA	NA	770.956	770.963	NA	NA	NA	NA	16184.4	8122.66	6602.8	1458.93	NA	770.96	770.96	0	770.96	0	0	[M-2H]	2	41	0
635	BE_250ugmL_421noAF_neg_FAIMS_auto5MS2_C11_1_a	BE	250ugmL	noAF	neg	FAIMS	auto5MS2	C11	1	a	OrbiTrap_Lumos_shotgun	ms	GD3 d41:1		NA	GD3			NA		null	M0+M1+M2	0.08	5.96	NA	NA	NA	NA	769.948	769.956	NA	NA	NA	NA	75115.6	49650.6	14978.3	10486.7	NA	769.952	769.952	0	769.952	0	0	[M-2H]	2	41	1
636	BE_250ugmL_421noAF_neg_FAIMS_auto5MS2_C11_1_a	BE	250ugmL	noAF	neg	FAIMS	auto5MS2	C11	1	a	OrbiTrap_Lumos_shotgun	ms	GD3 d41:2		NA	GD3			NA		null	M0+M1+M2	0.08	5.96	NA	NA	NA	NA	768.94	768.948	NA	NA	NA	NA	78299.4	21380	11642.4	45277	NA	768.944	768.944	0	768.944	0	0	[M-2H]	2	41	2
637	BE_250ugmL_421noAF_neg_FAIMS_auto5MS2_C11_1_a	BE	250ugmL	noAF	neg	FAIMS	auto5MS2	C11	1	a	OrbiTrap_Lumos_shotgun	ms	GD2 d36:0		NA	GD2			NA		null	M0+M1+M2	0.08	5.96	NA	NA	NA	NA	837.456	837.464	NA	NA	NA	NA	9488.38	3416	433.244	5639.13	NA	837.46	837.46	0	837.46	0	0	[M-2H]	2	36	0
638	BE_250ugmL_421noAF_neg_FAIMS_auto5MS2_C11_1_a	BE	250ugmL	noAF	neg	FAIMS	auto5MS2	C11	1	a	OrbiTrap_Lumos_shotgun	ms	GD2 d36:1		NA	GD2			NA		null	M0+M1+M2	0.08	5.96	NA	NA	NA	NA	836.448	836.457	NA	NA	NA	NA	10580.6	4967.05	3308.85	2304.69	NA	836.452	836.452	0	836.452	0	0	[M-2H]	2	36	1
639	BE_250ugmL_421noAF_neg_FAIMS_auto5MS2_C11_1_a	BE	250ugmL	noAF	neg	FAIMS	auto5MS2	C11	1	a	OrbiTrap_Lumos_shotgun	ms	GD2 d38:2		NA	GD2			NA		null	M0+M1+M2	0.08	5.96	NA	NA	NA	NA	849.456	849.464	NA	NA	NA	NA	63607	2027.27	2406.44	59173.3	NA	849.46	849.46	0	849.46	0	0	[M-2H]	2	38	2
640	BE_250ugmL_421noAF_neg_FAIMS_auto5MS2_C11_1_a	BE	250ugmL	noAF	neg	FAIMS	auto5MS2	C11	1	a	OrbiTrap_Lumos_shotgun	ms	GD1 d34:0		NA	GD1			NA		null	M0+M1+M2	0.08	5.96	NA	NA	NA	NA	904.466	904.475	NA	NA	NA	NA	299249	202973	93093	3182.53	NA	904.471	904.471	0	904.471	0	0	[M-2H]	2	34	0
641	BE_250ugmL_421noAF_neg_FAIMS_auto5MS2_C11_1_a	BE	250ugmL	noAF	neg	FAIMS	auto5MS2	C11	1	a	OrbiTrap_Lumos_shotgun	ms	GD1 t35:0		NA	GD1			NA		null	M0+M1+M2	0.08	5.96	NA	NA	NA	NA	919.472	919.481	NA	NA	NA	NA	1.86118e+06	1263731	486636	110814	NA	919.476	919.476	0	919.476	0	0	[M-2H]	2	35	0
642	BE_250ugmL_421noAF_neg_FAIMS_auto5MS2_C11_1_a	BE	250ugmL	noAF	neg	FAIMS	auto5MS2	C11	1	a	OrbiTrap_Lumos_shotgun	ms/ms	GD1 d36:0	GD1 18:0;2-18:0	1	GD1	NeuAc-H2O_272{272.076}|FA-H_FA-1(18:0){283.264}|NeuAc_290{290.088}|NeuAc-O_308{308.098}|NeuAc-NeuAc_581{581.182}|M-NeuAc-NeuAc-Hex-HexNAc_M-947{890.658}|Precursor{918.486}|M-NeuAc-NeuAc_M-582{1255.789}|G-NeuAc_G-291(18:0){1306.627}|M-NeuAc-O_M-309{1528.875}|M-NeuAc_M-291{1546.884}|G(18:0){1597.722}	272.076|283.264|290.088|308.098|581.182|890.658|918.486|1255.789|1306.627|1528.875|1546.884|1597.722	7	0.55|1.22|1.83|2.68|2.81|3.24|4.09	null	M0+M1+M2	0.08	5.96	NA	NA	NA	NA	918.482	918.491	NA	NA	NA	NA	36338960	24513722	9450632	2.37461e+06	NA	918.487	918.487	0	918.487	0	0	[M-2H]	2	36	0
643	BE_250ugmL_421noAF_neg_FAIMS_auto5MS2_C11_1_a	BE	250ugmL	noAF	neg	FAIMS	auto5MS2	C11	1	a	OrbiTrap_Lumos_shotgun	ms/ms	GD1 d36:1	GD1 18:1;2-18:0	1	GD1	NeuAc-H2O_272{272.076}|FA-H_FA-1(18:0){283.264}|NeuAc_290{290.088}|NeuAc-O_308{308.098}|NeuAc-NeuAc_581{581.182}|M-NeuAc-NeuAc-Hex-HexNAc-Hex_M-1109{726.589}|M-NeuAc-NeuAc-Hex-HexNAc_M-947{888.642}|Precursor{917.479}|NeuAc-Hex-HexNAc-Hex-Hex_979{979.325}|M-NeuAc-NeuAc_M-582{1253.775}|G-NeuAc_G-291(18:0){1304.612}|M-NeuAc-Hex_M-453{1382.817}|M-NeuAc-O_M-309{1526.858}|M-NeuAc_M-291{1544.869}|G(18:0…	272.076|283.264|290.088|308.098|581.182|726.589|888.642|917.479|979.325|1253.775|1304.612|1382.817|1526.858|1544.869|1595.708	18	0.51|0.65|1.18|1.33|1.73|1.87|2.31|2.43|2.56|2.66|2.79|2.91|3.16|3.29|3.68|3.81|3.95|4.08	null	M0+M1+M2	0.08	5.96	NA	NA	NA	NA	917.474	917.483	NA	NA	NA	NA	128635568	53829132	42347288	32459150	NA	917.479	917.479	0	917.479	0	0	[M-2H]	2	36	1
644	BE_250ugmL_421noAF_neg_FAIMS_auto5MS2_C11_1_a	BE	250ugmL	noAF	neg	FAIMS	auto5MS2	C11	1	a	OrbiTrap_Lumos_shotgun	ms/ms	GD1 d36:2	GD1 18:1;2-18:1	1	GD1	FA-H_FA-1(18:1){281.247}|FA_FA(18:1){282.255}|NeuAc_290{290.088}|NeuAc-NeuAc_581{581.182}|M-NeuAc-NeuAc-Hex-HexNAc_M-947{886.626}|Precursor{916.471}|M-NeuAc-NeuAc_M-582{1251.759}|G-NeuAc_G-291(18:1){1304.612}|M-NeuAc_M-291{1542.854}	281.247|282.255|290.088|581.182|886.626|916.471|1251.759|1304.612|1542.854	16	0.53|0.66|0.79|0.92|1.06|1.20|1.35|1.46|1.60|1.78|1.90|2.02|2.14|3.33|3.43|3.56	null	M0+M1+M2	0.08	5.96	NA	NA	NA	NA	916.466	916.476	NA	NA	NA	NA	63265028	2955669	3.98959e+06	56319768	NA	916.471	916.471	0	916.471	0	0	[M-2H]	2	36	2
645	BE_250ugmL_421noAF_neg_FAIMS_auto5MS2_C11_1_a	BE	250ugmL	noAF	neg	FAIMS	auto5MS2	C11	1	a	OrbiTrap_Lumos_shotgun	ms	GD1 d37:0		NA	GD1			NA		null	M0+M1+M2	0.08	5.96	NA	NA	NA	NA	925.49	925.499	NA	NA	NA	NA	152956	132690	12606.6	7659.28	NA	925.494	925.494	0	925.494	0	0	[M-2H]	2	37	0
646	BE_250ugmL_421noAF_neg_FAIMS_auto5MS2_C11_1_a	BE	250ugmL	noAF	neg	FAIMS	auto5MS2	C11	1	a	OrbiTrap_Lumos_shotgun	ms	GD1 d37:1		NA	GD1			NA		null	M0+M1+M2	0.08	5.96	NA	NA	NA	NA	924.482	924.491	NA	NA	NA	NA	1.90385e+06	888414	829000	186434	NA	924.487	924.487	0	924.487	0	0	[M-2H]	2	37	1
647	BE_250ugmL_421noAF_neg_FAIMS_auto5MS2_C11_1_a	BE	250ugmL	noAF	neg	FAIMS	auto5MS2	C11	1	a	OrbiTrap_Lumos_shotgun	ms	GD1 t37:0		NA	GD1			NA		null	M0+M1+M2	0.08	5.96	NA	NA	NA	NA	933.487	933.496	NA	NA	NA	NA	1.63258e+06	1099669	462836	70080.2	NA	933.492	933.492	0	933.492	0	0	[M-2H]	2	37	0
648	BE_250ugmL_421noAF_neg_FAIMS_auto5MS2_C11_1_a	BE	250ugmL	noAF	neg	FAIMS	auto5MS2	C11	1	a	OrbiTrap_Lumos_shotgun	ms/ms	GD1 d38:0	GD1 d38:0	1	GD1	NeuAc_290{290.088}|NeuAc-O_308{308.098}|NeuAc-NeuAc_581{581.182}|M-NeuAc-NeuAc-Hex-HexNAc_M-947{918.688}|Precursor{932.501}|M-NeuAc-NeuAc_M-582{1283.821}|M-NeuAc-O_M-309{1556.905}|M-NeuAc_M-291{1574.916}	290.088|308.098|581.182|918.688|932.501|1283.821|1556.905|1574.916	11	0.56|1.23|1.77|1.95|2.06|2.68|2.81|3.04|3.27|3.72|4.12	null	M0+M1+M2	0.08	5.96	NA	NA	NA	NA	932.498	932.507	NA	NA	NA	NA	25563830	18680420	4973091	1.91032e+06	NA	932.502	932.502	0	932.502	0	0	[M-2H]	2	38	0
649	BE_250ugmL_421noAF_neg_FAIMS_auto5MS2_C11_1_a	BE	250ugmL	noAF	neg	FAIMS	auto5MS2	C11	1	a	OrbiTrap_Lumos_shotgun	ms/ms	GD1 d38:1	GD1 18:1;2-20:0	1	GD1	NeuAc_290{290.088}|NeuAc-O_308{308.098}|NeuAc-NeuAc_581{581.182}|M-NeuAc-NeuAc-Hex-HexNAc_M-947{916.673}|Precursor{931.494}|M-NeuAc-NeuAc_M-582{1281.806}|G-NeuAc_G-291(20:0){1304.612}|M-NeuAc-O_M-309{1554.891}|M-NeuAc_M-291{1572.901}|G(20:0){1595.707}	290.088|308.098|581.182|916.673|931.494|1281.806|1304.612|1554.891|1572.901|1595.707	19	0.52|0.66|1.19|1.34|1.75|1.89|2.00|2.33|2.45|2.60|2.66|2.79|2.93|3.18|3.31|3.70|3.83|3.95|4.08	null	M0+M1+M2	0.08	5.96	NA	NA	NA	NA	931.49	931.499	NA	NA	NA	NA	87351848	38684552	30792558	17874734	NA	931.494	931.494	0	931.494	0	0	[M-2H]	2	38	1
650	BE_250ugmL_421noAF_neg_FAIMS_auto5MS2_C11_1_a	BE	250ugmL	noAF	neg	FAIMS	auto5MS2	C11	1	a	OrbiTrap_Lumos_shotgun	ms/ms	GD1 d38:2	GD1 d38:2	1	GD1	NeuAc_290{290.088}|NeuAc-NeuAc_581{581.182}|M-NeuAc-NeuAc-Hex-HexNAc_M-947{914.658}|Precursor{930.486}|M-NeuAc-NeuAc_M-582{1279.789}|M-NeuAc_M-291{1570.884}	290.088|581.182|914.658|930.486|1279.789|1570.884	18	0.53|0.67|0.79|0.93|1.07|1.20|1.34|1.46|1.61|1.79|1.91|2.04|2.14|2.77|2.89|3.33|3.43|3.56	null	M0+M1+M2	0.08	5.96	NA	NA	NA	NA	930.482	930.491	NA	NA	NA	NA	33172280	3.02922e+06	2.28133e+06	27861734	NA	930.487	930.487	0	930.487	0	0	[M-2H]	2	38	2
651	BE_250ugmL_421noAF_neg_FAIMS_auto5MS2_C11_1_a	BE	250ugmL	noAF	neg	FAIMS	auto5MS2	C11	1	a	OrbiTrap_Lumos_shotgun	ms	GD1 t38:1		NA	GD1			NA		null	M0+M1+M2	0.08	5.96	NA	NA	NA	NA	939.487	939.497	NA	NA	NA	NA	3617978	1.97659e+06	1.18781e+06	453572	NA	939.492	939.492	0	939.492	0	0	[M-2H]	2	38	1
652	BE_250ugmL_421noAF_neg_FAIMS_auto5MS2_C11_1_a	BE	250ugmL	noAF	neg	FAIMS	auto5MS2	C11	1	a	OrbiTrap_Lumos_shotgun	ms	GD1 d39:1		NA	GD1			NA		null	M0+M1+M2	0.08	5.96	NA	NA	NA	NA	938.498	938.507	NA	NA	NA	NA	317786	116146	130252	71387.7	NA	938.502	938.502	0	938.502	0	0	[M-2H]	2	39	1
653	BE_250ugmL_421noAF_neg_FAIMS_auto5MS2_C11_1_a	BE	250ugmL	noAF	neg	FAIMS	auto5MS2	C11	1	a	OrbiTrap_Lumos_shotgun	ms	GD1 d40:0		NA	GD1			NA		null	M0+M1+M2	0.08	5.96	NA	NA	NA	NA	946.513	946.523	NA	NA	NA	NA	579516	386587	158162	34767.7	NA	946.518	946.518	0	946.518	0	0	[M-2H]	2	40	0
654	BE_250ugmL_421noAF_neg_FAIMS_auto5MS2_C11_1_a	BE	250ugmL	noAF	neg	FAIMS	auto5MS2	C11	1	a	OrbiTrap_Lumos_shotgun	ms/ms	GD1 d40:1	GD1 d40:1	1	GD1	NeuAc_290{290.088}|Precursor{945.509}|M-NeuAc_M-291{1600.932}	290.088|945.509|1600.932	2	0.93|1.47	null	M0+M1+M2	0.08	5.96	NA	NA	NA	NA	945.505	945.515	NA	NA	NA	NA	2.20036e+06	794393	812346	593623	NA	945.51	945.51	0	945.51	0	0	[M-2H]	2	40	1
655	BE_250ugmL_421noAF_neg_FAIMS_auto5MS2_C11_1_a	BE	250ugmL	noAF	neg	FAIMS	auto5MS2	C11	1	a	OrbiTrap_Lumos_shotgun	ms	GD1 d42:2		NA	GD1			NA		null	M0+M1+M2	0.08	5.96	NA	NA	NA	NA	958.513	958.523	NA	NA	NA	NA	843886	295606	303979	244301	NA	958.518	958.518	0	958.518	0	0	[M-2H]	2	42	2
656	BE_250ugmL_421noAF_neg_FAIMS_auto5MS2_C11_1_a	BE	250ugmL	noAF	neg	FAIMS	auto5MS2	C11	1	a	OrbiTrap_Lumos_shotgun	ms	GD1 t48:6		NA	GD1			NA		null	M0+M1+M2	0.08	5.96	NA	NA	NA	NA	1004.53	1004.54	NA	NA	NA	NA	2.35424e+06	950950	929903	473389	NA	1004.53	1004.53	0	1004.53	0	0	[M-2H]	2	48	6
657	BE_250ugmL_421noAF_neg_FAIMS_auto5MS2_C11_1_a	BE	250ugmL	noAF	neg	FAIMS	auto5MS2	C11	1	a	OrbiTrap_Lumos_shotgun	ms	GM4 d34:0		NA	GM4			NA		null	M0+M1+M2	0.08	5.96	NA	NA	NA	NA	989.648	989.658	NA	NA	NA	NA	19722.8	11644.7	515.184	7562.94	NA	989.653	989.653	0	989.653	0	0	[M-H]	1	34	0
658	BE_250ugmL_421noAF_neg_FAIMS_auto5MS2_C11_1_a	BE	250ugmL	noAF	neg	FAIMS	auto5MS2	C11	1	a	OrbiTrap_Lumos_shotgun	ms	GM3 d39:1		NA	GM3			NA		null	M0+M1+M2	0.08	5.96	NA	NA	NA	NA	1221.78	1221.79	NA	NA	NA	NA	32750.2	23528.7	8274.89	946.579	NA	1221.78	1221.78	0	1221.78	0	0	[M-H]	1	39	1
659	BE_250ugmL_421noAF_neg_FAIMS_auto5MS2_C11_1_a	BE	250ugmL	noAF	neg	FAIMS	auto5MS2	C11	1	a	OrbiTrap_Lumos_shotgun	ms	GM3 d39:2		NA	GM3			NA		null	M0+M1+M2	0.08	5.96	NA	NA	NA	NA	1219.76	1219.77	NA	NA	NA	NA	147335	79731.4	23226.3	44377.5	NA	1219.77	1219.77	0	1219.77	0	0	[M-H]	1	39	2
660	BE_250ugmL_421noAF_neg_FAIMS_auto5MS2_C11_1_a	BE	250ugmL	noAF	neg	FAIMS	auto5MS2	C11	1	a	OrbiTrap_Lumos_shotgun	ms	GM2 d43:6		NA	GM2			NA		null	M0+M1+M2	0.08	5.96	NA	NA	NA	NA	1470.84	1470.86	NA	NA	NA	NA	22721.8	17595.7	4404	722.163	NA	1470.85	1470.85	0	1470.85	0	0	[M-H]	1	43	6
661	BE_250ugmL_421noAF_neg_FAIMS_auto5MS2_C11_1_a	BE	250ugmL	noAF	neg	FAIMS	auto5MS2	C11	1	a	OrbiTrap_Lumos_shotgun	ms	GM1 d36:0		NA	GM1			NA		null	M0+M1	0.08	5.96	NA	NA	NA	NA	1546.88	1546.89	NA	NA	NA	NA	151982	135311	16670.7	NA	NA	1546.88	1546.88	0	1546.88	0	0	[M-H]	1	36	0
662	BE_250ugmL_421noAF_neg_FAIMS_auto5MS2_C11_1_a	BE	250ugmL	noAF	neg	FAIMS	auto5MS2	C11	1	a	OrbiTrap_Lumos_shotgun	ms	GM1 d36:1		NA	GM1			NA		null	M0+M1+M2	0.08	5.96	NA	NA	NA	NA	1544.86	1544.88	NA	NA	NA	NA	1.14605e+06	526305	428034	191710	NA	1544.87	1544.87	0	1544.87	0	0	[M-H]	1	36	1
663	BE_250ugmL_421noAF_neg_FAIMS_auto5MS2_C11_1_a	BE	250ugmL	noAF	neg	FAIMS	auto5MS2	C11	1	a	OrbiTrap_Lumos_shotgun	ms	GM1 d38:0		NA	GM1			NA		null	M0+M1	0.08	5.96	NA	NA	NA	NA	1574.91	1574.92	NA	NA	NA	NA	22737.9	21463.6	1274.28	NA	NA	1574.92	1574.92	0	1574.92	0	0	[M-H]	1	38	0
664	BE_250ugmL_421noAF_neg_FAIMS_auto5MS2_C11_1_a	BE	250ugmL	noAF	neg	FAIMS	auto5MS2	C11	1	a	OrbiTrap_Lumos_shotgun	ms	GM1 d38:1		NA	GM1			NA		null	M0+M1+M2	0.08	5.96	NA	NA	NA	NA	1572.89	1572.91	NA	NA	NA	NA	283816	169815	85832.3	28168.5	NA	1572.9	1572.9	0	1572.9	0	0	[M-H]	1	38	1
665	BE_250ugmL_421noAF_neg_FAIMS_auto5MS2_C11_1_a	BE	250ugmL	noAF	neg	FAIMS	auto5MS2	C11	1	a	OrbiTrap_Lumos_shotgun	ms	GT2 d35:2		NA	GT2			NA		null	M0+M1	0.08	5.96	NA	NA	NA	NA	648.984	648.99	NA	NA	NA	NA	3838.59	1143.78	2694.81	NA	NA	648.987	648.987	0	648.987	0	0	[M-3H]	3	35	2
666	BE_250ugmL_421noAF_neg_FAIMS_auto5MS2_C11_1_a	BE	250ugmL	noAF	neg	FAIMS	auto5MS2	C11	1	a	OrbiTrap_Lumos_shotgun	ms	GT2 t38:0		NA	GT2			NA		null	M0+M1+M2	0.08	5.96	NA	NA	NA	NA	1005.02	1005.03	NA	NA	NA	NA	2673884	1.43395e+06	791895	448039	NA	1005.02	1005.02	0	1005.02	0	0	[M-2H]	2	38	0
667	BE_250ugmL_421noAF_neg_FAIMS_auto5MS2_C11_1_a	BE	250ugmL	noAF	neg	FAIMS	auto5MS2	C11	1	a	OrbiTrap_Lumos_shotgun	ms	GQ1 d36:0		NA	GQ1			NA		null	M0+M1+M2	0.08	5.96	NA	NA	NA	NA	604.284	604.29	NA	NA	NA	NA	647744	399492	181872	66380.9	NA	604.287	604.287	0	604.287	0	0	[M-4H]	4	36	0
668	BE_250ugmL_421noAF_neg_FAIMS_auto5MS2_C11_1_a	BE	250ugmL	noAF	neg	FAIMS	auto5MS2	C11	1	a	OrbiTrap_Lumos_shotgun	ms	GQ1 d36:1		NA	GQ1			NA		null	M0+M1+M2	0.08	5.96	NA	NA	NA	NA	603.78	603.786	NA	NA	NA	NA	1.63549e+06	546632	637072	451790	NA	603.783	603.783	0	603.783	0	0	[M-4H]	4	36	1
669	BE_250ugmL_421noAF_neg_FAIMS_auto5MS2_C11_1_a	BE	250ugmL	noAF	neg	FAIMS	auto5MS2	C11	1	a	OrbiTrap_Lumos_shotgun	ms	GQ1 d38:0		NA	GQ1			NA		null	M0+M1+M2	0.08	5.96	NA	NA	NA	NA	611.292	611.298	NA	NA	NA	NA	1.09305e+06	513478	519358	60216.1	NA	611.295	611.295	0	611.295	0	0	[M-4H]	4	38	0
670	BE_250ugmL_421noAF_neg_FAIMS_auto5MS2_C11_1_a	BE	250ugmL	noAF	neg	FAIMS	auto5MS2	C11	1	a	OrbiTrap_Lumos_shotgun	ms	GQ1 d38:1		NA	GQ1			NA		null	M0+M1+M2	0.08	5.96	NA	NA	NA	NA	610.788	610.794	NA	NA	NA	NA	1.89882e+06	628725	668961	601134	NA	610.791	610.791	0	610.791	0	0	[M-4H]	4	38	1
671	BE_250ugmL_421noAF_neg_FAIMS_auto5MS2_C11_1_a	BE	250ugmL	noAF	neg	FAIMS	auto5MS2	C11	1	a	OrbiTrap_Lumos_shotgun	ms/ms	GT1 d36:0	GT1 d36:0	1	GT1	NeuAc_290{290.088}|M-NeuAc-NeuAc_M-582{1545.877}	290.088|1545.877	3	4.73|5.00|5.12	null	M0+M1+M2	0.08	5.96	NA	NA	NA	NA	709.017	709.024	NA	NA	NA	NA	6959328	4.26948e+06	1.97955e+06	710306	NA	709.02	709.02	0	709.02	0	0	[M-3H]	3	36	0
672	BE_250ugmL_421noAF_neg_FAIMS_auto5MS2_C11_1_a	BE	250ugmL	noAF	neg	FAIMS	auto5MS2	C11	1	a	OrbiTrap_Lumos_shotgun	ms/ms	GT1 d36:1	GT1 d36:1	1	GT1	NeuAc_290{290.088}|NeuAc-O_308{308.098}|NeuAc-NeuAc_581{581.182}|NeuAc-NeuAc-O_599{599.193}|M-NeuAc-Hex-Hex_M-615{1510.852}|M-Hex-HexNAc_M-365{1760.921}	290.088|308.098|581.182|599.193|1510.852|1760.921	12	4.62|4.71|4.84|4.98|5.09|5.20|5.34|5.46|5.59|5.73|5.86|5.99	null	M0+M1+M2	0.08	5.96	NA	NA	NA	NA	708.345	708.352	NA	NA	NA	NA	22330008	7.21092e+06	9185984	5933105	NA	708.349	708.349	0	708.349	0	0	[M-3H]	3	36	1
673	BE_250ugmL_421noAF_neg_FAIMS_auto5MS2_C11_1_a	BE	250ugmL	noAF	neg	FAIMS	auto5MS2	C11	1	a	OrbiTrap_Lumos_shotgun	ms/ms	GT1 d36:2	GT1 d36:2	1	GT1	NeuAc_290{290.088}|NeuAc-O_308{308.098}	290.088|308.098	8	5.07|5.25|5.40|5.53|5.66|5.76|5.88|6.00	null	M0+M1+M2	0.08	5.96	NA	NA	NA	NA	707.673	707.68	NA	NA	NA	NA	9338706	460749	565720	8312237	NA	707.677	707.677	0	707.677	0	0	[M-3H]	3	36	2
674	BE_250ugmL_421noAF_neg_FAIMS_auto5MS2_C11_1_a	BE	250ugmL	noAF	neg	FAIMS	auto5MS2	C11	1	a	OrbiTrap_Lumos_shotgun	ms	GT1 d36:2		NA	GT1			NA		null	M0+M1+M2	0.08	5.96	NA	NA	NA	NA	1062.01	1062.02	NA	NA	NA	NA	369069	5775.43	10663.7	352630	NA	1062.02	1062.02	0	1062.02	0	0	[M-2H]	2	36	2
675	BE_250ugmL_421noAF_neg_FAIMS_auto5MS2_C11_1_a	BE	250ugmL	noAF	neg	FAIMS	auto5MS2	C11	1	a	OrbiTrap_Lumos_shotgun	ms	GT1 d37:0		NA	GT1			NA		null	M0+M1+M2	0.08	5.96	NA	NA	NA	NA	713.689	713.696	NA	NA	NA	NA	70933.3	41893.4	17527.2	11512.7	NA	713.692	713.692	0	713.692	0	0	[M-3H]	3	37	0
676	BE_250ugmL_421noAF_neg_FAIMS_auto5MS2_C11_1_a	BE	250ugmL	noAF	neg	FAIMS	auto5MS2	C11	1	a	OrbiTrap_Lumos_shotgun	ms/ms	GT1 d38:0	GT1 d38:0	1	GT1	NeuAc_290{290.088}|NeuAc-O_308{308.098}|M-NeuAc-NeuAc-O_M-600{1555.898}|M-NeuAc-NeuAc_M-582{1573.910}|M-NeuAc-O_M-309{1846.993}	290.088|308.098|1555.898|1573.910|1846.993	5	4.75|5.00|5.13|5.83|6.08	null	M0+M1+M2	0.08	5.96	NA	NA	NA	NA	718.361	718.368	NA	NA	NA	NA	8335033	5454678	2117526	762829	NA	718.364	718.364	0	718.364	0	0	[M-3H]	3	38	0
677	BE_250ugmL_421noAF_neg_FAIMS_auto5MS2_C11_1_a	BE	250ugmL	noAF	neg	FAIMS	auto5MS2	C11	1	a	OrbiTrap_Lumos_shotgun	ms/ms	GT1 d38:1	GT1 d38:1	1	GT1	NeuAc_290{290.088}|NeuAc-O_308{308.098}|NeuAc-NeuAc-O_599{599.193}	290.088|308.098|599.193	11	4.74|4.86|4.99|5.12|5.23|5.33|5.48|5.61|5.74|5.84|5.98	null	M0+M1+M2	0.08	5.96	NA	NA	NA	NA	717.689	717.696	NA	NA	NA	NA	22696924	8804570	9424139	4468217	NA	717.692	717.692	0	717.692	0	0	[M-3H]	3	38	1
678	BE_250ugmL_421noAF_neg_FAIMS_auto5MS2_C11_1_a	BE	250ugmL	noAF	neg	FAIMS	auto5MS2	C11	1	a	OrbiTrap_Lumos_shotgun	ms/ms	GT1 d38:2	GT1 d38:2	1	GT1	NeuAc_290{290.088}|NeuAc-O_308{308.098}	290.088|308.098	7	5.28|5.42|5.54|5.67|5.75|5.87|6.00	null	M0+M1+M2	0.08	5.96	NA	NA	NA	NA	717.017	717.024	NA	NA	NA	NA	9497674	520242	630254	8.34718e+06	NA	717.02	717.02	0	717.02	0	0	[M-3H]	3	38	2
679	BE_250ugmL_421noAF_neg_FAIMS_auto5MS2_C11_1_a	BE	250ugmL	noAF	neg	FAIMS	auto5MS2	C11	1	a	OrbiTrap_Lumos_shotgun	ms	GT1 t38:1		NA	GT1			NA		null	M0+M1+M2	0.08	5.96	NA	NA	NA	NA	723.02	723.028	NA	NA	NA	NA	3.0276e+06	1719718	967396	340490	NA	723.024	723.024	0	723.024	0	0	[M-3H]	3	38	1
680	BE_250ugmL_421noAF_neg_FAIMS_auto5MS2_C11_1_a	BE	250ugmL	noAF	neg	FAIMS	auto5MS2	C11	1	a	OrbiTrap_Lumos_shotgun	ms	GT1 t38:1		NA	GT1			NA		null	M0+M1+M2	0.08	5.96	NA	NA	NA	NA	1085.03	1085.04	NA	NA	NA	NA	73364.3	50509.6	18698.7	4155.91	NA	1085.04	1085.04	0	1085.04	0	0	[M-2H]	2	38	1
681	BE_250ugmL_421noAF_neg_FAIMS_auto5MS2_C11_1_a	BE	250ugmL	noAF	neg	FAIMS	auto5MS2	C11	1	a	OrbiTrap_Lumos_shotgun	ms	GT1 d39:1		NA	GT1			NA		null	M0+M1+M2	0.08	5.96	NA	NA	NA	NA	722.361	722.368	NA	NA	NA	NA	229786	92401.6	96397.2	40986.8	NA	722.364	722.364	0	722.364	0	0	[M-3H]	3	39	1
682	BE_250ugmL_421noAF_neg_FAIMS_auto5MS2_C11_1_a	BE	250ugmL	noAF	neg	FAIMS	auto5MS2	C11	1	a	OrbiTrap_Lumos_shotgun	ms	GT1 d39:1		NA	GT1			NA		null	M0+M1+M2	0.08	5.96	NA	NA	NA	NA	1084.04	1084.06	NA	NA	NA	NA	9354.68	5115.66	2688.36	1550.65	NA	1084.05	1084.05	0	1084.05	0	0	[M-2H]	2	39	1
683	BE_250ugmL_421noAF_neg_FAIMS_auto5MS2_C11_1_a	BE	250ugmL	noAF	neg	FAIMS	auto5MS2	C11	1	a	OrbiTrap_Lumos_shotgun	ms	GT1 d42:2		NA	GT1			NA		null	M0+M1+M2	0.08	5.96	NA	NA	NA	NA	735.704	735.712	NA	NA	NA	NA	544745	173691	192019	179035	NA	735.708	735.708	0	735.708	0	0	[M-3H]	3	42	2
684	BE_250ugmL_421noAF_neg_FAIMS_auto5MS2_C1_1_a	BE	250ugmL	noAF	neg	FAIMS	auto5MS2	C1	1	a	OrbiTrap_Lumos_shotgun	ms	GO1 d43:2		NA	GO1			NA		null	M0+M1	0.08	5.99	NA	NA	NA	NA	734.917	734.924	NA	NA	NA	NA	1.20559e+06	1.20321e+06	2375.91	NA	NA	734.92	734.92	0	734.92	0	0	[M-5H]	5	43	2
685	BE_250ugmL_421noAF_neg_FAIMS_auto5MS2_C1_1_a	BE	250ugmL	noAF	neg	FAIMS	auto5MS2	C1	1	a	OrbiTrap_Lumos_shotgun	ms/ms	GD1-Ac d36:1	GD1-Ac d36:1	1	GD1-Ac	NeuAc-H2O_272{272.076}|NeuAc_290{290.088}|NeuAc2_332{332.098}|NeuAc-NeuAc2_623{623.193}|M-NeuAc-NeuAc2-Hex-HexNAc_M-989{888.642}|Precursor{938.484}|M-NeuAc-NeuAc2_M-624{1253.775}|M-NeuAc2_M-333{1544.869}|M-NeuAc_M-291{1586.880}	272.076|290.088|332.098|623.193|888.642|938.484|1253.775|1544.869|1586.880	2	1.15|1.54	null	M0+M1+M2	0.08	5.99	NA	NA	NA	NA	938.479	938.489	NA	NA	NA	NA	22678452	8215774	8671896	5790781	NA	938.484	938.484	0	938.484	0	0	[M-2H]	2	36	1
686	BE_250ugmL_421noAF_neg_FAIMS_auto5MS2_C1_1_a	BE	250ugmL	noAF	neg	FAIMS	auto5MS2	C1	1	a	OrbiTrap_Lumos_shotgun	ms	GD3 d34:0		NA	GD3			NA		null	M0+M1+M2	0.08	5.99	NA	NA	NA	NA	721.901	721.908	NA	NA	NA	NA	21363.4	15522.1	4198.87	1642.35	NA	721.905	721.905	0	721.905	0	0	[M-2H]	2	34	0
687	BE_250ugmL_421noAF_neg_FAIMS_auto5MS2_C1_1_a	BE	250ugmL	noAF	neg	FAIMS	auto5MS2	C1	1	a	OrbiTrap_Lumos_shotgun	ms	GD3 d34:1		NA	GD3			NA		null	M0+M1+M2	0.08	5.99	NA	NA	NA	NA	720.893	720.901	NA	NA	NA	NA	199485	105120	71967.9	22397.5	NA	720.897	720.897	0	720.897	0	0	[M-2H]	2	34	1
688	BE_250ugmL_421noAF_neg_FAIMS_auto5MS2_C1_1_a	BE	250ugmL	noAF	neg	FAIMS	auto5MS2	C1	1	a	OrbiTrap_Lumos_shotgun	ms	GD3 d38:0		NA	GD3			NA		null	M0+M1+M2	0.08	5.99	NA	NA	NA	NA	749.932	749.94	NA	NA	NA	NA	176321	144721	29532.1	2067.87	NA	749.936	749.936	0	749.936	0	0	[M-2H]	2	38	0
689	BE_250ugmL_421noAF_neg_FAIMS_auto5MS2_C1_1_a	BE	250ugmL	noAF	neg	FAIMS	auto5MS2	C1	1	a	OrbiTrap_Lumos_shotgun	ms	GD3 d36:0		NA	GD3			NA		null	M0+M1+M2	0.08	5.99	NA	NA	NA	NA	735.917	735.924	NA	NA	NA	NA	1.16912e+06	869096	244308	55712.2	NA	735.92	735.92	0	735.92	0	0	[M-2H]	2	36	0
690	BE_250ugmL_421noAF_neg_FAIMS_auto5MS2_C1_1_a	BE	250ugmL	noAF	neg	FAIMS	auto5MS2	C1	1	a	OrbiTrap_Lumos_shotgun	ms/ms	GD3 d36:1	GD3 18:1;2-18:0	1	GD3	NeuAc_290{290.088}|G-NeuAc_G-291(18:0){939.480}|M-NeuAc_M-291{1179.738}|G(18:0){1230.575}	290.088|939.480|1179.738|1230.575	15	4.21|4.34|4.46|4.59|4.70|4.83|4.96|5.09|5.25|5.37|5.50|5.62|5.82|5.95|6.04	null	M0+M1+M2	0.08	5.99	NA	NA	NA	NA	734.909	734.916	NA	NA	NA	NA	7.57805e+06	3.35315e+06	3056226	1.16868e+06	NA	734.913	734.913	0	734.913	0	0	[M-2H]	2	36	1
691	BE_250ugmL_421noAF_neg_FAIMS_auto5MS2_C1_1_a	BE	250ugmL	noAF	neg	FAIMS	auto5MS2	C1	1	a	OrbiTrap_Lumos_shotgun	ms	GD3 d39:0		NA	GD3			NA		null	M0+M1+M2	0.08	5.99	NA	NA	NA	NA	756.94	756.948	NA	NA	NA	NA	6092.39	1273.14	397.426	4421.83	NA	756.944	756.944	0	756.944	0	0	[M-2H]	2	39	0
692	BE_250ugmL_421noAF_neg_FAIMS_auto5MS2_C1_1_a	BE	250ugmL	noAF	neg	FAIMS	auto5MS2	C1	1	a	OrbiTrap_Lumos_shotgun	ms	GD3 d39:1		NA	GD3			NA		null	M0+M1+M2	0.08	5.99	NA	NA	NA	NA	755.932	755.94	NA	NA	NA	NA	22145.6	10398.1	11362.5	384.912	NA	755.936	755.936	0	755.936	0	0	[M-2H]	2	39	1
693	BE_250ugmL_421noAF_neg_FAIMS_auto5MS2_C1_1_a	BE	250ugmL	noAF	neg	FAIMS	auto5MS2	C1	1	a	OrbiTrap_Lumos_shotgun	ms	GD3 d42:0		NA	GD3			NA		null	M0+M1	0.08	5.99	NA	NA	NA	NA	777.963	777.971	NA	NA	NA	NA	3262.41	2794.38	468.032	NA	NA	777.967	777.967	0	777.967	0	0	[M-2H]	2	42	0
694	BE_250ugmL_421noAF_neg_FAIMS_auto5MS2_C1_1_a	BE	250ugmL	noAF	neg	FAIMS	auto5MS2	C1	1	a	OrbiTrap_Lumos_shotgun	ms	GD3 d42:1		NA	GD3			NA		null	M0+M1+M2	0.08	5.99	NA	NA	NA	NA	776.956	776.963	NA	NA	NA	NA	218523	136218	77532.6	4772.49	NA	776.96	776.96	0	776.96	0	0	[M-2H]	2	42	1
695	BE_250ugmL_421noAF_neg_FAIMS_auto5MS2_C1_1_a	BE	250ugmL	noAF	neg	FAIMS	auto5MS2	C1	1	a	OrbiTrap_Lumos_shotgun	ms	GD3 d42:2		NA	GD3			NA		null	M0+M1+M2	0.08	5.99	NA	NA	NA	NA	775.948	775.956	NA	NA	NA	NA	880676	360128	338737	181811	NA	775.952	775.952	0	775.952	0	0	[M-2H]	2	42	2
696	BE_250ugmL_421noAF_neg_FAIMS_auto5MS2_C1_1_a	BE	250ugmL	noAF	neg	FAIMS	auto5MS2	C1	1	a	OrbiTrap_Lumos_shotgun	ms	GD3 d43:1		NA	GD3			NA		null	M0+M1+M2	0.08	5.99	NA	NA	NA	NA	783.963	783.971	NA	NA	NA	NA	32059.8	13429	9859.76	8771.07	NA	783.967	783.967	0	783.967	0	0	[M-2H]	2	43	1
697	BE_250ugmL_421noAF_neg_FAIMS_auto5MS2_C1_1_a	BE	250ugmL	noAF	neg	FAIMS	auto5MS2	C1	1	a	OrbiTrap_Lumos_shotgun	ms	GD3 d43:2		NA	GD3			NA		null	M0+M1+M2	0.08	5.99	NA	NA	NA	NA	782.956	782.963	NA	NA	NA	NA	35156.6	11383.3	20465.9	3307.45	NA	782.96	782.96	0	782.96	0	0	[M-2H]	2	43	2
698	BE_250ugmL_421noAF_neg_FAIMS_auto5MS2_C1_1_a	BE	250ugmL	noAF	neg	FAIMS	auto5MS2	C1	1	a	OrbiTrap_Lumos_shotgun	ms	GD3 d40:0		NA	GD3			NA		null	M0+M1+M2	0.08	5.99	NA	NA	NA	NA	763.948	763.956	NA	NA	NA	NA	101642	93707.9	3706.67	4227.29	NA	763.952	763.952	0	763.952	0	0	[M-2H]	2	40	0
699	BE_250ugmL_421noAF_neg_FAIMS_auto5MS2_C1_1_a	BE	250ugmL	noAF	neg	FAIMS	auto5MS2	C1	1	a	OrbiTrap_Lumos_shotgun	ms	GD3 d41:0		NA	GD3			NA		null	M0+M1+M2	0.08	5.99	NA	NA	NA	NA	770.956	770.963	NA	NA	NA	NA	23637	4144.1	11505.4	7987.46	NA	770.96	770.96	0	770.96	0	0	[M-2H]	2	41	0
700	BE_250ugmL_421noAF_neg_FAIMS_auto5MS2_C1_1_a	BE	250ugmL	noAF	neg	FAIMS	auto5MS2	C1	1	a	OrbiTrap_Lumos_shotgun	ms	GD3 d41:1		NA	GD3			NA		null	M0+M1+M2	0.08	5.99	NA	NA	NA	NA	769.948	769.956	NA	NA	NA	NA	114169	93514.4	13488.9	7166.13	NA	769.952	769.952	0	769.952	0	0	[M-2H]	2	41	1
701	BE_250ugmL_421noAF_neg_FAIMS_auto5MS2_C1_1_a	BE	250ugmL	noAF	neg	FAIMS	auto5MS2	C1	1	a	OrbiTrap_Lumos_shotgun	ms	GD3 d41:2		NA	GD3			NA		null	M0+M1+M2	0.08	5.99	NA	NA	NA	NA	768.94	768.948	NA	NA	NA	NA	139730	29978.8	44105.8	65645	NA	768.944	768.944	0	768.944	0	0	[M-2H]	2	41	2
702	BE_250ugmL_421noAF_neg_FAIMS_auto5MS2_C1_1_a	BE	250ugmL	noAF	neg	FAIMS	auto5MS2	C1	1	a	OrbiTrap_Lumos_shotgun	ms	GD2 d36:0		NA	GD2			NA		null	M0+M1	0.08	5.99	NA	NA	NA	NA	837.456	837.464	NA	NA	NA	NA	10871.6	10320.8	550.828	NA	NA	837.46	837.46	0	837.46	0	0	[M-2H]	2	36	0
703	BE_250ugmL_421noAF_neg_FAIMS_auto5MS2_C1_1_a	BE	250ugmL	noAF	neg	FAIMS	auto5MS2	C1	1	a	OrbiTrap_Lumos_shotgun	ms	GD2 d36:1		NA	GD2			NA		null	M0+M1+M2	0.08	5.99	NA	NA	NA	NA	836.448	836.457	NA	NA	NA	NA	29415.3	12619.8	8565.23	8230.25	NA	836.452	836.452	0	836.452	0	0	[M-2H]	2	36	1
704	BE_250ugmL_421noAF_neg_FAIMS_auto5MS2_C1_1_a	BE	250ugmL	noAF	neg	FAIMS	auto5MS2	C1	1	a	OrbiTrap_Lumos_shotgun	ms	GD2 d36:2		NA	GD2			NA		null	M0+M1+M2	0.08	5.99	NA	NA	NA	NA	835.44	835.449	NA	NA	NA	NA	16215	6472.83	937.626	8804.58	NA	835.444	835.444	0	835.444	0	0	[M-2H]	2	36	2
705	BE_250ugmL_421noAF_neg_FAIMS_auto5MS2_C1_1_a	BE	250ugmL	noAF	neg	FAIMS	auto5MS2	C1	1	a	OrbiTrap_Lumos_shotgun	ms	GD2 d38:0		NA	GD2			NA		null	M0+M1+M2	0.08	5.99	NA	NA	NA	NA	851.472	851.48	NA	NA	NA	NA	24677	14955.5	8002.07	1719.43	NA	851.476	851.476	0	851.476	0	0	[M-2H]	2	38	0
706	BE_250ugmL_421noAF_neg_FAIMS_auto5MS2_C1_1_a	BE	250ugmL	noAF	neg	FAIMS	auto5MS2	C1	1	a	OrbiTrap_Lumos_shotgun	ms	GD2 d40:1		NA	GD2			NA		null	M0+M1+M2	0.08	5.99	NA	NA	NA	NA	864.479	864.488	NA	NA	NA	NA	237466	2169.24	104402	130895	NA	864.484	864.484	0	864.484	0	0	[M-2H]	2	40	1
707	BE_250ugmL_421noAF_neg_FAIMS_auto5MS2_C1_1_a	BE	250ugmL	noAF	neg	FAIMS	auto5MS2	C1	1	a	OrbiTrap_Lumos_shotgun	ms	GD1 d34:0		NA	GD1			NA		null	M0+M1+M2	0.08	5.99	NA	NA	NA	NA	904.466	904.475	NA	NA	NA	NA	940172	587675	325737	26759.8	NA	904.471	904.471	0	904.471	0	0	[M-2H]	2	34	0
708	BE_250ugmL_421noAF_neg_FAIMS_auto5MS2_C1_1_a	BE	250ugmL	noAF	neg	FAIMS	auto5MS2	C1	1	a	OrbiTrap_Lumos_shotgun	ms/ms	GD1 d34:1	GD1 d34:1	1	GD1	NeuAc_290{290.088}|Precursor{903.462}|M-NeuAc-NeuAc_M-582{1225.742}|M-NeuAc_M-291{1516.838}	290.088|903.462|1225.742|1516.838	11	0.55|0.68|0.81|0.94|1.08|1.62|1.82|1.92|2.06|3.27|3.68	null	M0+M1+M2	0.08	5.99	NA	NA	NA	NA	903.459	903.468	NA	NA	NA	NA	3634549	1.36501e+06	1.39439e+06	875146	NA	903.463	903.463	0	903.463	0	0	[M-2H]	2	34	1
709	BE_250ugmL_421noAF_neg_FAIMS_auto5MS2_C1_1_a	BE	250ugmL	noAF	neg	FAIMS	auto5MS2	C1	1	a	OrbiTrap_Lumos_shotgun	ms/ms	GD1 t35:0	GD1 t35:0	1	GD1	NeuAc_290{290.088}|NeuAc-NeuAc_581{581.182}|Precursor{919.475}|M-NeuAc-NeuAc_M-582{1257.769}|M-NeuAc_M-291{1548.865}	290.088|581.182|919.475|1257.769|1548.865	6	0.63|0.75|0.98|1.12|1.53|1.71	null	M0+M1+M2	0.08	5.99	NA	NA	NA	NA	919.472	919.481	NA	NA	NA	NA	4762177	2.95161e+06	1.4273e+06	383266	NA	919.476	919.476	0	919.476	0	0	[M-2H]	2	35	0
710	BE_250ugmL_421noAF_neg_FAIMS_auto5MS2_C1_1_a	BE	250ugmL	noAF	neg	FAIMS	auto5MS2	C1	1	a	OrbiTrap_Lumos_shotgun	ms/ms	GD1 d36:0	GD1 18:0;2-18:0	1	GD1	NeuAc-H2O_272{272.076}|FA-H_FA-1(18:0){283.264}|NeuAc_290{290.088}|NeuAc-O_308{308.098}|NeuAc-NeuAc_581{581.182}|M-NeuAc-NeuAc-Hex-HexNAc_M-947{890.658}|Precursor{918.486}|M-NeuAc-NeuAc_M-582{1255.789}|G-NeuAc_G-291(18:0){1306.627}|M-NeuAc-O_M-309{1528.875}|M-NeuAc_M-291{1546.884}|G(18:0){1597.722}	272.076|283.264|290.088|308.098|581.182|890.658|918.486|1255.789|1306.627|1528.875|1546.884|1597.722	7	0.56|1.22|1.96|2.41|3.56|3.97|4.09	null	M0+M1+M2	0.08	5.99	NA	NA	NA	NA	918.482	918.491	NA	NA	NA	NA	85500408	60613312	19089540	5.79756e+06	NA	918.487	918.487	0	918.487	0	0	[M-2H]	2	36	0
711	BE_250ugmL_421noAF_neg_FAIMS_auto5MS2_C1_1_a	BE	250ugmL	noAF	neg	FAIMS	auto5MS2	C1	1	a	OrbiTrap_Lumos_shotgun	ms/ms	GD1 d36:1	GD1 18:1;2-18:0	1	GD1	NeuAc-H2O_272{272.076}|FA-H_FA-1(18:0){283.264}|NeuAc_290{290.088}|NeuAc-O_308{308.098}|Hex-HexNAc_364{364.124}|NeuAc-NeuAc_581{581.182}|NeuAc-Hex-HexNAc-O_673{673.230}|M-NeuAc-NeuAc-Hex-HexNAc-Hex_M-1109{726.589}|Hex-HexNAc-Hex-NeuAc_817{817.273}|M-NeuAc-NeuAc-Hex-HexNAc_M-947{888.642}|Precursor{917.479}|NeuAc-Hex-HexNAc-Hex-Hex_979{979.325}|M-NeuAc-NeuAc-Hex-O_M-762{1073.711}|M-NeuAc-NeuAc-Hex_…	272.076|283.264|290.088|308.098|364.124|581.182|673.230|726.589|817.273|888.642|917.479|979.325|1073.711|1091.721|1253.775|1304.612|1382.817|1526.858|1544.869|1595.708	18	0.51|1.18|1.33|1.73|1.87|2.29|2.43|2.52|2.95|3.06|3.20|3.31|3.45|3.58|3.70|3.83|3.95|4.08	null	M0+M1+M2	0.08	5.99	NA	NA	NA	NA	917.474	917.483	NA	NA	NA	NA	319292480	142950448	100080048	76261976	NA	917.479	917.479	0	917.479	0	0	[M-2H]	2	36	1
712	BE_250ugmL_421noAF_neg_FAIMS_auto5MS2_C1_1_a	BE	250ugmL	noAF	neg	FAIMS	auto5MS2	C1	1	a	OrbiTrap_Lumos_shotgun	ms/ms	GD1 d36:2	GD1 18:1;2-18:1	1	GD1	FA-H_FA-1(18:1){281.247}|FA_FA(18:1){282.255}|NeuAc_290{290.088}|NeuAc-NeuAc_581{581.182}|M-NeuAc-NeuAc-Hex-HexNAc_M-947{886.626}|Precursor{916.471}|M-NeuAc-NeuAc_M-582{1251.759}|G-NeuAc_G-291(18:1){1304.612}|M-NeuAc_M-291{1542.854}	281.247|282.255|290.088|581.182|886.626|916.471|1251.759|1304.612|1542.854	22	0.53|0.66|0.79|0.92|1.06|1.20|1.34|1.46|1.60|1.76|1.88|2.00|2.12|3.02|3.16|3.22|3.35|3.47|3.60|3.89|4.01|4.13	null	M0+M1+M2	0.08	5.99	NA	NA	NA	NA	916.466	916.476	NA	NA	NA	NA	153121760	7742103	9863347	135516304	NA	916.471	916.471	0	916.471	0	0	[M-2H]	2	36	2
713	BE_250ugmL_421noAF_neg_FAIMS_auto5MS2_C1_1_a	BE	250ugmL	noAF	neg	FAIMS	auto5MS2	C1	1	a	OrbiTrap_Lumos_shotgun	ms	GD1 d37:0		NA	GD1			NA		null	M0+M1+M2	0.08	5.99	NA	NA	NA	NA	925.49	925.499	NA	NA	NA	NA	564210	434120	95026.8	35063.5	NA	925.494	925.494	0	925.494	0	0	[M-2H]	2	37	0
714	BE_250ugmL_421noAF_neg_FAIMS_auto5MS2_C1_1_a	BE	250ugmL	noAF	neg	FAIMS	auto5MS2	C1	1	a	OrbiTrap_Lumos_shotgun	ms/ms	GD1 d37:1	GD1 d37:1	1	GD1	NeuAc_290{290.088}|Precursor{924.486}|M-NeuAc_M-291{1558.884}	290.088|924.486|1558.884	15	0.54|0.68|0.80|0.93|1.09|1.37|1.47|1.62|1.80|2.04|2.16|3.25|3.37|3.52|3.64	null	M0+M1+M2	0.08	5.99	NA	NA	NA	NA	924.482	924.491	NA	NA	NA	NA	4526544	2.18395e+06	1.74171e+06	600881	NA	924.487	924.487	0	924.487	0	0	[M-2H]	2	37	1
715	BE_250ugmL_421noAF_neg_FAIMS_auto5MS2_C1_1_a	BE	250ugmL	noAF	neg	FAIMS	auto5MS2	C1	1	a	OrbiTrap_Lumos_shotgun	ms	GD1 t37:0		NA	GD1			NA		null	M0+M1+M2	0.08	5.99	NA	NA	NA	NA	933.487	933.496	NA	NA	NA	NA	4437082	3.18416e+06	1.02812e+06	224805	NA	933.492	933.492	0	933.492	0	0	[M-2H]	2	37	0
716	BE_250ugmL_421noAF_neg_FAIMS_auto5MS2_C1_1_a	BE	250ugmL	noAF	neg	FAIMS	auto5MS2	C1	1	a	OrbiTrap_Lumos_shotgun	ms/ms	GD1 d38:0	GD1 18:0;2-20:0	1	GD1	NeuAc-H2O_272{272.076}|NeuAc_290{290.088}|NeuAc-O_308{308.098}|NeuAc-NeuAc_581{581.182}|M-NeuAc-NeuAc-Hex-HexNAc_M-947{918.688}|Precursor{932.501}|M-NeuAc-NeuAc_M-582{1283.821}|G-NeuAc_G-291(20:0){1306.627}|M-NeuAc-O_M-309{1556.905}|M-NeuAc_M-291{1574.916}|G(20:0){1597.722}	272.076|290.088|308.098|581.182|918.688|932.501|1283.821|1306.627|1556.905|1574.916|1597.722	6	0.56|1.23|1.97|3.33|3.85|4.11	null	M0+M1+M2	0.08	5.99	NA	NA	NA	NA	932.498	932.507	NA	NA	NA	NA	58373028	42261688	11601526	4509813	NA	932.502	932.502	0	932.502	0	0	[M-2H]	2	38	0
717	BE_250ugmL_421noAF_neg_FAIMS_auto5MS2_C1_1_a	BE	250ugmL	noAF	neg	FAIMS	auto5MS2	C1	1	a	OrbiTrap_Lumos_shotgun	ms/ms	GD1 d38:1	GD1 18:1;2-20:0	1	GD1	NeuAc-H2O_272{272.076}|NeuAc_290{290.088}|NeuAc-O_308{308.098}|Hex-HexNAc_364{364.124}|NeuAc-NeuAc_581{581.182}|NeuAc-Hex-HexNAc-O_673{673.230}|M-NeuAc-NeuAc-Hex-HexNAc-Hex_M-1109{754.620}|Hex-HexNAc-Hex-NeuAc_817{817.273}|M-NeuAc-NeuAc-Hex-HexNAc_M-947{916.673}|Precursor{931.494}|NeuAc-Hex-HexNAc-Hex-Hex_979{979.325}|M-NeuAc-NeuAc-Hex-O_M-762{1101.741}|M-NeuAc-NeuAc-Hex_M-744{1119.752}|M-NeuAc-N…	272.076|290.088|308.098|364.124|581.182|673.230|754.620|817.273|916.673|931.494|979.325|1101.741|1119.752|1281.806|1304.612|1410.847|1554.891|1572.901|1595.707	19	0.52|0.65|1.19|1.34|1.75|1.87|2.33|2.45|2.62|2.95|3.08|3.20|3.33|3.47|3.58|3.72|3.83|3.95|4.08	null	M0+M1+M2	0.08	5.99	NA	NA	NA	NA	931.49	931.499	NA	NA	NA	NA	1.72499e+08	86361416	76278408	34842384	NA	931.494	931.494	0	931.494	0	0	[M-2H]	2	38	1
718	BE_250ugmL_421noAF_neg_FAIMS_auto5MS2_C1_1_a	BE	250ugmL	noAF	neg	FAIMS	auto5MS2	C1	1	a	OrbiTrap_Lumos_shotgun	ms/ms	GD1 d38:1	GD1 18:0-20:1;2	2	GD1	NeuAc-H2O_272{272.076}|FA-H_FA-1(18:0){283.264}|NeuAc_290{290.088}|NeuAc-O_308{308.098}|Hex-HexNAc_364{364.124}|NeuAc-NeuAc_581{581.182}|NeuAc-Hex-HexNAc-O_673{673.230}|M-NeuAc-NeuAc-Hex-HexNAc-Hex_M-1109{754.620}|Hex-HexNAc-Hex-NeuAc_817{817.273}|M-NeuAc-NeuAc-Hex-HexNAc_M-947{916.673}|Precursor{931.494}|NeuAc-Hex-HexNAc-Hex-Hex_979{979.325}|M-NeuAc-NeuAc-Hex-O_M-762{1101.741}|M-NeuAc-NeuAc-Hex_…	272.076|283.264|290.088|308.098|364.124|581.182|673.230|754.620|817.273|916.673|931.494|979.325|1101.741|1119.752|1281.806|1332.643|1410.847|1554.891|1572.901	19	0.52|0.65|1.19|1.34|1.75|1.87|2.33|2.45|2.62|2.95|3.08|3.20|3.33|3.47|3.58|3.72|3.83|3.95|4.08	null	M0+M1+M2	0.08	5.99	NA	NA	NA	NA	931.49	931.499	NA	NA	NA	NA	2.49836e+07	86361416	76278408	34842384	NA	931.494	931.494	0	931.494	0	0	[M-2H]	2	38	1
719	BE_250ugmL_421noAF_neg_FAIMS_auto5MS2_C1_1_a	BE	250ugmL	noAF	neg	FAIMS	auto5MS2	C1	1	a	OrbiTrap_Lumos_shotgun	ms/ms	GD1 d38:2	GD1 d38:2	1	GD1	NeuAc_290{290.088}|NeuAc-NeuAc_581{581.182}|M-NeuAc-NeuAc-Hex-HexNAc_M-947{914.658}|Precursor{930.486}|M-NeuAc-NeuAc_M-582{1279.789}|M-NeuAc_M-291{1570.884}	290.088|581.182|914.658|930.486|1279.789|1570.884	20	0.53|0.66|0.79|0.93|1.07|1.20|1.35|1.46|1.61|1.77|1.89|2.00|2.14|3.04|3.16|3.22|3.37|3.49|3.62|4.00	null	M0+M1+M2	0.08	5.99	NA	NA	NA	NA	930.482	930.491	NA	NA	NA	NA	73706184	8060703	5902925	59742556	NA	930.487	930.487	0	930.487	0	0	[M-2H]	2	38	2
720	BE_250ugmL_421noAF_neg_FAIMS_auto5MS2_C1_1_a	BE	250ugmL	noAF	neg	FAIMS	auto5MS2	C1	1	a	OrbiTrap_Lumos_shotgun	ms	GD1 t38:1		NA	GD1			NA		null	M0+M1+M2	0.08	5.99	NA	NA	NA	NA	939.487	939.497	NA	NA	NA	NA	9066298	5.1132e+06	2.83019e+06	1.12291e+06	NA	939.492	939.492	0	939.492	0	0	[M-2H]	2	38	1
721	BE_250ugmL_421noAF_neg_FAIMS_auto5MS2_C1_1_a	BE	250ugmL	noAF	neg	FAIMS	auto5MS2	C1	1	a	OrbiTrap_Lumos_shotgun	ms	GD1 d39:1		NA	GD1			NA		null	M0+M1+M2	0.08	5.99	NA	NA	NA	NA	938.498	938.507	NA	NA	NA	NA	860232	337526	330852	191855	NA	938.502	938.502	0	938.502	0	0	[M-2H]	2	39	1
722	BE_250ugmL_421noAF_neg_FAIMS_auto5MS2_C1_1_a	BE	250ugmL	noAF	neg	FAIMS	auto5MS2	C1	1	a	OrbiTrap_Lumos_shotgun	ms/ms	GD1 d40:0	GD1 d40:0	1	GD1	NeuAc_290{290.088}|Precursor{946.518}|M-NeuAc_M-291{1602.948}	290.088|946.518|1602.948	2	1.50|3.43	null	M0+M1+M2	0.08	5.99	NA	NA	NA	NA	946.513	946.523	NA	NA	NA	NA	1.30397e+06	885980	344160	73834.2	NA	946.518	946.518	0	946.518	0	0	[M-2H]	2	40	0
723	BE_250ugmL_421noAF_neg_FAIMS_auto5MS2_C1_1_a	BE	250ugmL	noAF	neg	FAIMS	auto5MS2	C1	1	a	OrbiTrap_Lumos_shotgun	ms/ms	GD1 d40:1	GD1 d40:1	1	GD1	NeuAc_290{290.088}|NeuAc-NeuAc_581{581.182}|M-NeuAc-NeuAc-Hex-HexNAc_M-947{944.705}|Precursor{945.509}|M-NeuAc-NeuAc_M-582{1309.836}|M-NeuAc_M-291{1600.932}	290.088|581.182|944.705|945.509|1309.836|1600.932	16	0.54|0.67|0.81|0.93|1.07|1.35|1.47|1.62|1.78|1.91|2.02|2.14|3.25|3.39|3.50|3.64	null	M0+M1+M2	0.08	5.99	NA	NA	NA	NA	945.505	945.515	NA	NA	NA	NA	4804362	1.81102e+06	1.65421e+06	1339130	NA	945.51	945.51	0	945.51	0	0	[M-2H]	2	40	1
724	BE_250ugmL_421noAF_neg_FAIMS_auto5MS2_C1_1_a	BE	250ugmL	noAF	neg	FAIMS	auto5MS2	C1	1	a	OrbiTrap_Lumos_shotgun	ms/ms	GD1 d42:2	GD1 d42:2	1	GD1	NeuAc_290{290.088}|Precursor{958.518}|M-NeuAc-NeuAc_M-582{1335.853}|M-NeuAc_M-291{1626.948}	290.088|958.518|1335.853|1626.948	3	0.69|1.10|1.48	null	M0+M1+M2	0.08	5.99	NA	NA	NA	NA	958.513	958.523	NA	NA	NA	NA	2.42677e+06	876446	909026	641300	NA	958.518	958.518	0	958.518	0	0	[M-2H]	2	42	2
725	BE_250ugmL_421noAF_neg_FAIMS_auto5MS2_C1_1_a	BE	250ugmL	noAF	neg	FAIMS	auto5MS2	C1	1	a	OrbiTrap_Lumos_shotgun	ms	GD1 t48:6		NA	GD1			NA		null	M0+M1+M2	0.08	5.99	NA	NA	NA	NA	1004.53	1004.54	NA	NA	NA	NA	5.3135e+06	2.35892e+06	1.67345e+06	1.28113e+06	NA	1004.53	1004.53	0	1004.53	0	0	[M-2H]	2	48	6
726	BE_250ugmL_421noAF_neg_FAIMS_auto5MS2_C1_1_a	BE	250ugmL	noAF	neg	FAIMS	auto5MS2	C1	1	a	OrbiTrap_Lumos_shotgun	ms	GM4 d34:0		NA	GM4			NA		null	M0+M1+M2	0.08	5.99	NA	NA	NA	NA	989.648	989.658	NA	NA	NA	NA	8978.4	903.518	3608.51	4466.36	NA	989.653	989.653	0	989.653	0	0	[M-H]	1	34	0
727	BE_250ugmL_421noAF_neg_FAIMS_auto5MS2_C1_1_a	BE	250ugmL	noAF	neg	FAIMS	auto5MS2	C1	1	a	OrbiTrap_Lumos_shotgun	ms	GM3 d39:1		NA	GM3			NA		null	M0+M1+M2	0.08	5.99	NA	NA	NA	NA	1221.78	1221.79	NA	NA	NA	NA	80400	34716.9	9572.96	36110.2	NA	1221.78	1221.78	0	1221.78	0	0	[M-H]	1	39	1
728	BE_250ugmL_421noAF_neg_FAIMS_auto5MS2_C1_1_a	BE	250ugmL	noAF	neg	FAIMS	auto5MS2	C1	1	a	OrbiTrap_Lumos_shotgun	ms	GM3 d39:2		NA	GM3			NA		null	M0+M1+M2	0.08	5.99	NA	NA	NA	NA	1219.76	1219.77	NA	NA	NA	NA	242324	131477	39003.8	71843.2	NA	1219.77	1219.77	0	1219.77	0	0	[M-H]	1	39	2
729	BE_250ugmL_421noAF_neg_FAIMS_auto5MS2_C1_1_a	BE	250ugmL	noAF	neg	FAIMS	auto5MS2	C1	1	a	OrbiTrap_Lumos_shotgun	ms	GM2 d43:6		NA	GM2			NA		null	M0+M1+M2	0.08	5.99	NA	NA	NA	NA	1470.84	1470.86	NA	NA	NA	NA	167543	106667	54662.5	6213.8	NA	1470.85	1470.85	0	1470.85	0	0	[M-H]	1	43	6
730	BE_250ugmL_421noAF_neg_FAIMS_auto5MS2_C1_1_a	BE	250ugmL	noAF	neg	FAIMS	auto5MS2	C1	1	a	OrbiTrap_Lumos_shotgun	ms	GM1 d36:0		NA	GM1			NA		null	M0+M1	0.08	5.99	NA	NA	NA	NA	1546.88	1546.89	NA	NA	NA	NA	148477	136325	12152	NA	NA	1546.88	1546.88	0	1546.88	0	0	[M-H]	1	36	0
731	BE_250ugmL_421noAF_neg_FAIMS_auto5MS2_C1_1_a	BE	250ugmL	noAF	neg	FAIMS	auto5MS2	C1	1	a	OrbiTrap_Lumos_shotgun	ms	GM1 d36:1		NA	GM1			NA		null	M0+M1+M2	0.08	5.99	NA	NA	NA	NA	1544.86	1544.88	NA	NA	NA	NA	1.30832e+06	613002	508035	187283	NA	1544.87	1544.87	0	1544.87	0	0	[M-H]	1	36	1
732	BE_250ugmL_421noAF_neg_FAIMS_auto5MS2_C1_1_a	BE	250ugmL	noAF	neg	FAIMS	auto5MS2	C1	1	a	OrbiTrap_Lumos_shotgun	ms	GM1 d38:1		NA	GM1			NA		null	M0+M1+M2	0.08	5.99	NA	NA	NA	NA	1572.89	1572.91	NA	NA	NA	NA	307951	177976	112903	17071.2	NA	1572.9	1572.9	0	1572.9	0	0	[M-H]	1	38	1
733	BE_250ugmL_421noAF_neg_FAIMS_auto5MS2_C1_1_a	BE	250ugmL	noAF	neg	FAIMS	auto5MS2	C1	1	a	OrbiTrap_Lumos_shotgun	ms	GT2 d35:2		NA	GT2			NA		null	M0+M1	0.08	5.99	NA	NA	NA	NA	648.984	648.99	NA	NA	NA	NA	4948.28	2502.46	2445.83	NA	NA	648.987	648.987	0	648.987	0	0	[M-3H]	3	35	2
734	BE_250ugmL_421noAF_neg_FAIMS_auto5MS2_C1_1_a	BE	250ugmL	noAF	neg	FAIMS	auto5MS2	C1	1	a	OrbiTrap_Lumos_shotgun	ms	GT2 t38:0		NA	GT2			NA		null	M0+M1+M2	0.08	5.99	NA	NA	NA	NA	1005.02	1005.03	NA	NA	NA	NA	6392570	3.28935e+06	2.09842e+06	1.0048e+06	NA	1005.02	1005.02	0	1005.02	0	0	[M-2H]	2	38	0
735	BE_250ugmL_421noAF_neg_FAIMS_auto5MS2_C1_1_a	BE	250ugmL	noAF	neg	FAIMS	auto5MS2	C1	1	a	OrbiTrap_Lumos_shotgun	ms	GQ1 d36:0		NA	GQ1			NA		null	M0+M1+M2	0.08	5.99	NA	NA	NA	NA	604.284	604.29	NA	NA	NA	NA	488610	289639	131780	67190.6	NA	604.287	604.287	0	604.287	0	0	[M-4H]	4	36	0
736	BE_250ugmL_421noAF_neg_FAIMS_auto5MS2_C1_1_a	BE	250ugmL	noAF	neg	FAIMS	auto5MS2	C1	1	a	OrbiTrap_Lumos_shotgun	ms	GQ1 d36:1		NA	GQ1			NA		null	M0+M1+M2	0.08	5.99	NA	NA	NA	NA	603.78	603.786	NA	NA	NA	NA	1.22325e+06	425738	482997	314515	NA	603.783	603.783	0	603.783	0	0	[M-4H]	4	36	1
737	BE_250ugmL_421noAF_neg_FAIMS_auto5MS2_C1_1_a	BE	250ugmL	noAF	neg	FAIMS	auto5MS2	C1	1	a	OrbiTrap_Lumos_shotgun	ms/ms	GQ1 d38:0	GQ1 d38:0	1	GQ1	NeuAc_290{290.088}	290.088	8	4.80|4.90|5.04|5.20|5.32|5.45|5.53|5.69	null	M0+M1+M2	0.08	5.99	NA	NA	NA	NA	815.392	815.4	NA	NA	NA	NA	536299	337465	147115	51718.6	NA	815.396	815.396	0	815.396	0	0	[M-3H]	3	38	0
738	BE_250ugmL_421noAF_neg_FAIMS_auto5MS2_C1_1_a	BE	250ugmL	noAF	neg	FAIMS	auto5MS2	C1	1	a	OrbiTrap_Lumos_shotgun	ms	GQ1 d38:0		NA	GQ1			NA		null	M0+M1+M2	0.08	5.99	NA	NA	NA	NA	611.292	611.298	NA	NA	NA	NA	790985	419262	315704	56019	NA	611.295	611.295	0	611.295	0	0	[M-4H]	4	38	0
739	BE_250ugmL_421noAF_neg_FAIMS_auto5MS2_C1_1_a	BE	250ugmL	noAF	neg	FAIMS	auto5MS2	C1	1	a	OrbiTrap_Lumos_shotgun	ms/ms	GQ1 d38:1	GQ1 d38:1	1	GQ1	NeuAc_290{290.088}	290.088	8	4.28|4.79|4.88|5.04|5.26|5.44|5.54|5.70	null	M0+M1+M2	0.08	5.99	NA	NA	NA	NA	814.72	814.728	NA	NA	NA	NA	1.18684e+06	305448	508147	373243	NA	814.724	814.724	0	814.724	0	0	[M-3H]	3	38	1
740	BE_250ugmL_421noAF_neg_FAIMS_auto5MS2_C1_1_a	BE	250ugmL	noAF	neg	FAIMS	auto5MS2	C1	1	a	OrbiTrap_Lumos_shotgun	ms	GQ1 d38:1		NA	GQ1			NA		null	M0+M1+M2	0.08	5.99	NA	NA	NA	NA	610.788	610.794	NA	NA	NA	NA	1.55947e+06	472974	610848	475644	NA	610.791	610.791	0	610.791	0	0	[M-4H]	4	38	1
741	BE_250ugmL_421noAF_neg_FAIMS_auto5MS2_C1_1_a	BE	250ugmL	noAF	neg	FAIMS	auto5MS2	C1	1	a	OrbiTrap_Lumos_shotgun	ms/ms	GT1 d36:0	GT1 d36:0	1	GT1	NeuAc_290{290.088}|NeuAc-O_308{308.098}|NeuAc-NeuAc-O_599{599.193}|M-NeuAc-NeuAc-O_M-600{1527.867}|M-NeuAc-NeuAc_M-582{1545.877}|M-NeuAc-O_M-309{1818.962}	290.088|308.098|599.193|1527.867|1545.877|1818.962	8	4.26|4.40|4.73|4.86|5.00|5.12|5.90|6.08	null	M0+M1+M2	0.08	5.99	NA	NA	NA	NA	709.017	709.024	NA	NA	NA	NA	6.78232e+06	4135162	1.95071e+06	696452	NA	709.02	709.02	0	709.02	0	0	[M-3H]	3	36	0
742	BE_250ugmL_421noAF_neg_FAIMS_auto5MS2_C1_1_a	BE	250ugmL	noAF	neg	FAIMS	auto5MS2	C1	1	a	OrbiTrap_Lumos_shotgun	ms/ms	GT1 d36:1	GT1 d36:1	1	GT1	NeuAc_290{290.088}|NeuAc-O_308{308.098}|NeuAc-NeuAc-O_599{599.193}|M-NeuAc-Hex-Hex_M-615{1510.852}	290.088|308.098|599.193|1510.852	14	4.23|4.37|4.65|4.71|4.83|4.98|5.12|5.21|5.34|5.48|5.61|5.75|5.87|6.00	null	M0+M1+M2	0.08	5.99	NA	NA	NA	NA	708.345	708.352	NA	NA	NA	NA	20138070	6220984	8547496	5.36959e+06	NA	708.349	708.349	0	708.349	0	0	[M-3H]	3	36	1
743	BE_250ugmL_421noAF_neg_FAIMS_auto5MS2_C1_1_a	BE	250ugmL	noAF	neg	FAIMS	auto5MS2	C1	1	a	OrbiTrap_Lumos_shotgun	ms/ms	GT1 d36:2	GT1 d36:2	1	GT1	NeuAc_290{290.088}	290.088	8	5.07|5.29|5.41|5.58|5.67|5.79|5.92|6.03	null	M0+M1+M2	0.08	5.99	NA	NA	NA	NA	707.673	707.68	NA	NA	NA	NA	9125702	406200	490448	8.22905e+06	NA	707.677	707.677	0	707.677	0	0	[M-3H]	3	36	2
744	BE_250ugmL_421noAF_neg_FAIMS_auto5MS2_C1_1_a	BE	250ugmL	noAF	neg	FAIMS	auto5MS2	C1	1	a	OrbiTrap_Lumos_shotgun	ms	GT1 d36:2		NA	GT1			NA		null	M0+M1+M2	0.08	5.99	NA	NA	NA	NA	1062.01	1062.02	NA	NA	NA	NA	1.09504e+06	31523.5	26442.1	1.03707e+06	NA	1062.02	1062.02	0	1062.02	0	0	[M-2H]	2	36	2
745	BE_250ugmL_421noAF_neg_FAIMS_auto5MS2_C1_1_a	BE	250ugmL	noAF	neg	FAIMS	auto5MS2	C1	1	a	OrbiTrap_Lumos_shotgun	ms	GT1 d37:0		NA	GT1			NA		null	M0+M1+M2	0.08	5.99	NA	NA	NA	NA	713.689	713.696	NA	NA	NA	NA	64318.3	37033	19069.4	8215.94	NA	713.692	713.692	0	713.692	0	0	[M-3H]	3	37	0
746	BE_250ugmL_421noAF_neg_FAIMS_auto5MS2_C1_1_a	BE	250ugmL	noAF	neg	FAIMS	auto5MS2	C1	1	a	OrbiTrap_Lumos_shotgun	ms/ms	GT1 d38:0	GT1 d38:0	1	GT1	NeuAc_290{290.088}|NeuAc-O_308{308.098}|M-NeuAc-NeuAc-O_M-600{1555.898}|M-NeuAc-NeuAc_M-582{1573.910}	290.088|308.098|1555.898|1573.910	7	4.41|4.75|4.91|5.01|5.16|5.88|6.07	null	M0+M1+M2	0.08	5.99	NA	NA	NA	NA	718.361	718.368	NA	NA	NA	NA	7.94744e+06	5203463	2.14676e+06	597213	NA	718.364	718.364	0	718.364	0	0	[M-3H]	3	38	0
747	BE_250ugmL_421noAF_neg_FAIMS_auto5MS2_C1_1_a	BE	250ugmL	noAF	neg	FAIMS	auto5MS2	C1	1	a	OrbiTrap_Lumos_shotgun	ms/ms	GT1 d38:1	GT1 d38:1	1	GT1	NeuAc_290{290.088}|NeuAc-O_308{308.098}|NeuAc-NeuAc_581{581.182}|NeuAc-NeuAc-O_599{599.193}|M-Hex-HexNAc_M-365{1788.952}	290.088|308.098|581.182|599.193|1788.952	14	4.25|4.36|4.50|4.75|4.87|4.99|5.15|5.24|5.36|5.49|5.62|5.74|5.87|5.99	null	M0+M1+M2	0.08	5.99	NA	NA	NA	NA	717.689	717.696	NA	NA	NA	NA	21610106	8.13327e+06	9224155	4.25268e+06	NA	717.692	717.692	0	717.692	0	0	[M-3H]	3	38	1
748	BE_250ugmL_421noAF_neg_FAIMS_auto5MS2_C1_1_a	BE	250ugmL	noAF	neg	FAIMS	auto5MS2	C1	1	a	OrbiTrap_Lumos_shotgun	ms/ms	GT1 d38:2	GT1 d38:2	1	GT1	NeuAc_290{290.088}	290.088	7	5.28|5.41|5.54|5.66|5.75|5.91|6.01	null	M0+M1+M2	0.08	5.99	NA	NA	NA	NA	717.017	717.024	NA	NA	NA	NA	9630793	526350	508540	8595903	NA	717.02	717.02	0	717.02	0	0	[M-3H]	3	38	2
749	BE_250ugmL_421noAF_neg_FAIMS_auto5MS2_C1_1_a	BE	250ugmL	noAF	neg	FAIMS	auto5MS2	C1	1	a	OrbiTrap_Lumos_shotgun	ms	GT1 d38:2		NA	GT1			NA		null	M0+M1+M2	0.08	5.99	NA	NA	NA	NA	1076.03	1076.04	NA	NA	NA	NA	1.30641e+06	26589	32542.9	1247276	NA	1076.03	1076.03	0	1076.03	0	0	[M-2H]	2	38	2
750	BE_250ugmL_421noAF_neg_FAIMS_auto5MS2_C1_1_a	BE	250ugmL	noAF	neg	FAIMS	auto5MS2	C1	1	a	OrbiTrap_Lumos_shotgun	ms	GT1 t38:1		NA	GT1			NA		null	M0+M1+M2	0.08	5.99	NA	NA	NA	NA	723.02	723.028	NA	NA	NA	NA	2921745	1764415	864713	292616	NA	723.024	723.024	0	723.024	0	0	[M-3H]	3	38	1
751	BE_250ugmL_421noAF_neg_FAIMS_auto5MS2_C1_1_a	BE	250ugmL	noAF	neg	FAIMS	auto5MS2	C1	1	a	OrbiTrap_Lumos_shotgun	ms	GT1 t38:1		NA	GT1			NA		null	M0+M1+M2	0.08	5.99	NA	NA	NA	NA	1085.03	1085.04	NA	NA	NA	NA	244330	169480	57463.3	17387.3	NA	1085.04	1085.04	0	1085.04	0	0	[M-2H]	2	38	1
752	BE_250ugmL_421noAF_neg_FAIMS_auto5MS2_C1_1_a	BE	250ugmL	noAF	neg	FAIMS	auto5MS2	C1	1	a	OrbiTrap_Lumos_shotgun	ms	GT1 d40:0		NA	GT1			NA		null	M0+M1	0.08	5.99	NA	NA	NA	NA	1092.06	1092.07	NA	NA	NA	NA	29461.6	9951.37	19510.2	NA	NA	1092.07	1092.07	0	1092.07	0	0	[M-2H]	2	40	0
753	BE_250ugmL_421noAF_neg_FAIMS_auto5MS2_C1_1_a	BE	250ugmL	noAF	neg	FAIMS	auto5MS2	C1	1	a	OrbiTrap_Lumos_shotgun	ms	GT1 d40:1		NA	GT1			NA		null	M0+M1+M2	0.08	5.99	NA	NA	NA	NA	1091.05	1091.06	NA	NA	NA	NA	69372.5	19480.3	32275	17617.3	NA	1091.06	1091.06	0	1091.06	0	0	[M-2H]	2	40	1
754	BE_250ugmL_421noAF_neg_FAIMS_auto5MS2_C1_1_a	BE	250ugmL	noAF	neg	FAIMS	auto5MS2	C1	1	a	OrbiTrap_Lumos_shotgun	ms	GT1 d39:1		NA	GT1			NA		null	M0+M1+M2	0.08	5.99	NA	NA	NA	NA	722.361	722.368	NA	NA	NA	NA	227873	105706	70575.6	51591.6	NA	722.364	722.364	0	722.364	0	0	[M-3H]	3	39	1
755	BE_250ugmL_421noAF_neg_FAIMS_auto5MS2_C1_1_a	BE	250ugmL	noAF	neg	FAIMS	auto5MS2	C1	1	a	OrbiTrap_Lumos_shotgun	ms	GT1 d39:1		NA	GT1			NA		null	M0+M1+M2	0.08	5.99	NA	NA	NA	NA	1084.04	1084.06	NA	NA	NA	NA	79716.6	37920	28497.2	13299.4	NA	1084.05	1084.05	0	1084.05	0	0	[M-2H]	2	39	1
756	BE_250ugmL_421noAF_neg_FAIMS_auto5MS2_C1_1_a	BE	250ugmL	noAF	neg	FAIMS	auto5MS2	C1	1	a	OrbiTrap_Lumos_shotgun	ms	GT1 d42:1		NA	GT1			NA		null	M0+M1+M2	0.08	5.99	NA	NA	NA	NA	736.376	736.384	NA	NA	NA	NA	235995	120467	95446.9	20080.7	NA	736.38	736.38	0	736.38	0	0	[M-3H]	3	42	1
757	BE_250ugmL_421noAF_neg_FAIMS_auto5MS2_C4_1_a	BE	250ugmL	noAF	neg	FAIMS	auto5MS2	C4	1	a	OrbiTrap_Lumos_shotgun	ms	GO1 d48:2		NA	GO1			NA		null	M0+M1	0.08	5.94	NA	NA	NA	NA	467.705	467.71	NA	NA	NA	NA	2613.84	538.628	2075.21	NA	NA	467.707	467.707	0	467.707	0	0	[M-8H]	8	48	2
758	BE_250ugmL_421noAF_neg_FAIMS_auto5MS2_C4_1_a	BE	250ugmL	noAF	neg	FAIMS	auto5MS2	C4	1	a	OrbiTrap_Lumos_shotgun	ms	GO1 d48:2		NA	GO1			NA		null	M0+M1	0.08	5.94	NA	NA	NA	NA	534.664	534.669	NA	NA	NA	NA	6234.16	4141.98	2092.19	NA	NA	534.667	534.667	0	534.667	0	0	[M-7H]	7	48	2
759	BE_250ugmL_421noAF_neg_FAIMS_auto5MS2_C4_1_a	BE	250ugmL	noAF	neg	FAIMS	auto5MS2	C4	1	a	OrbiTrap_Lumos_shotgun	ms	GO1 t36:4		NA	GO1			NA		null	M0+M1	0.08	5.94	NA	NA	NA	NA	512.346	512.351	NA	NA	NA	NA	5885.56	3951.02	1934.54	NA	NA	512.349	512.349	0	512.349	0	0	[M-7H]	7	36	4
760	BE_250ugmL_421noAF_neg_FAIMS_auto5MS2_C4_1_a	BE	250ugmL	noAF	neg	FAIMS	auto5MS2	C4	1	a	OrbiTrap_Lumos_shotgun	ms/ms	GO1 t36:4	GO1 t36:4	1	GO1	NeuAc_290{290.088}|NeuAc-O_308{308.098}|NeuAc-NeuAc-O_599{599.193}	290.088|308.098|599.193	14	4.23|4.32|4.57|4.69|4.82|4.94|5.08|5.19|5.32|5.45|5.57|5.70|5.82|5.95	null	M0+M1+M2	0.08	5.94	NA	NA	NA	NA	717.688	717.695	NA	NA	NA	NA	18832956	7315392	7.69746e+06	3820103	NA	717.691	717.691	0	717.691	0	0	[M-5H]	3	36	4
761	BE_250ugmL_421noAF_neg_FAIMS_auto5MS2_C4_1_a	BE	250ugmL	noAF	neg	FAIMS	auto5MS2	C4	1	a	OrbiTrap_Lumos_shotgun	ms	GD1-Ac d36:1		NA	GD1-Ac			NA		null	M0+M1+M2	0.08	5.94	NA	NA	NA	NA	938.479	938.489	NA	NA	NA	NA	15732800	6.09571e+06	6.01822e+06	3618868	NA	938.484	938.484	0	938.484	0	0	[M-2H]	2	36	1
762	BE_250ugmL_421noAF_neg_FAIMS_auto5MS2_C4_1_a	BE	250ugmL	noAF	neg	FAIMS	auto5MS2	C4	1	a	OrbiTrap_Lumos_shotgun	ms	GD3 d34:0		NA	GD3			NA		null	M0+M1+M2	0.08	5.94	NA	NA	NA	NA	721.901	721.908	NA	NA	NA	NA	37509.1	24704	8272.6	4532.48	NA	721.905	721.905	0	721.905	0	0	[M-2H]	2	34	0
763	BE_250ugmL_421noAF_neg_FAIMS_auto5MS2_C4_1_a	BE	250ugmL	noAF	neg	FAIMS	auto5MS2	C4	1	a	OrbiTrap_Lumos_shotgun	ms	GD3 d34:1		NA	GD3			NA		null	M0+M1+M2	0.08	5.94	NA	NA	NA	NA	720.893	720.901	NA	NA	NA	NA	171058	89872	50317.4	30868.7	NA	720.897	720.897	0	720.897	0	0	[M-2H]	2	34	1
764	BE_250ugmL_421noAF_neg_FAIMS_auto5MS2_C4_1_a	BE	250ugmL	noAF	neg	FAIMS	auto5MS2	C4	1	a	OrbiTrap_Lumos_shotgun	ms	GD3 d38:0		NA	GD3			NA		null	M0+M1+M2	0.08	5.94	NA	NA	NA	NA	749.932	749.94	NA	NA	NA	NA	175478	145433	26445.4	3600.39	NA	749.936	749.936	0	749.936	0	0	[M-2H]	2	38	0
765	BE_250ugmL_421noAF_neg_FAIMS_auto5MS2_C4_1_a	BE	250ugmL	noAF	neg	FAIMS	auto5MS2	C4	1	a	OrbiTrap_Lumos_shotgun	ms	GD3 d36:0		NA	GD3			NA		null	M0+M1+M2	0.08	5.94	NA	NA	NA	NA	735.917	735.924	NA	NA	NA	NA	1.14632e+06	838108	254948	53261.2	NA	735.92	735.92	0	735.92	0	0	[M-2H]	2	36	0
766	BE_250ugmL_421noAF_neg_FAIMS_auto5MS2_C4_1_a	BE	250ugmL	noAF	neg	FAIMS	auto5MS2	C4	1	a	OrbiTrap_Lumos_shotgun	ms/ms	GD3 d36:1	GD3 18:1;2-18:0	1	GD3	NeuAc_290{290.088}|G-NeuAc_G-291(18:0){939.480}|M-NeuAc_M-291{1179.738}|G(18:0){1230.575}	290.088|939.480|1179.738|1230.575	15	4.16|4.29|4.42|4.54|4.66|4.79|4.91|5.04|5.20|5.34|5.45|5.59|5.75|5.87|6.00	null	M0+M1+M2	0.08	5.94	NA	NA	NA	NA	734.909	734.916	NA	NA	NA	NA	7.15498e+06	3.15603e+06	2.82312e+06	1.17582e+06	NA	734.913	734.913	0	734.913	0	0	[M-2H]	2	36	1
767	BE_250ugmL_421noAF_neg_FAIMS_auto5MS2_C4_1_a	BE	250ugmL	noAF	neg	FAIMS	auto5MS2	C4	1	a	OrbiTrap_Lumos_shotgun	ms	GD3 d39:1		NA	GD3			NA		null	M0+M1	0.08	5.94	NA	NA	NA	NA	755.932	755.94	NA	NA	NA	NA	15490.1	7145.54	8344.57	NA	NA	755.936	755.936	0	755.936	0	0	[M-2H]	2	39	1
768	BE_250ugmL_421noAF_neg_FAIMS_auto5MS2_C4_1_a	BE	250ugmL	noAF	neg	FAIMS	auto5MS2	C4	1	a	OrbiTrap_Lumos_shotgun	ms	GD3 d39:2		NA	GD3			NA		null	M0+M1+M2	0.08	5.94	NA	NA	NA	NA	754.924	754.932	NA	NA	NA	NA	79412.9	1398.63	8959.43	69054.8	NA	754.928	754.928	0	754.928	0	0	[M-2H]	2	39	2
769	BE_250ugmL_421noAF_neg_FAIMS_auto5MS2_C4_1_a	BE	250ugmL	noAF	neg	FAIMS	auto5MS2	C4	1	a	OrbiTrap_Lumos_shotgun	ms	GD3 d42:0		NA	GD3			NA		null	M0+M1+M2	0.08	5.94	NA	NA	NA	NA	777.963	777.971	NA	NA	NA	NA	10309.4	6503	2639.22	1167.19	NA	777.967	777.967	0	777.967	0	0	[M-2H]	2	42	0
770	BE_250ugmL_421noAF_neg_FAIMS_auto5MS2_C4_1_a	BE	250ugmL	noAF	neg	FAIMS	auto5MS2	C4	1	a	OrbiTrap_Lumos_shotgun	ms	GD3 d43:1		NA	GD3			NA		null	M0+M1+M2	0.08	5.94	NA	NA	NA	NA	783.963	783.971	NA	NA	NA	NA	36662.7	17720.3	9178.18	9764.22	NA	783.967	783.967	0	783.967	0	0	[M-2H]	2	43	1
771	BE_250ugmL_421noAF_neg_FAIMS_auto5MS2_C4_1_a	BE	250ugmL	noAF	neg	FAIMS	auto5MS2	C4	1	a	OrbiTrap_Lumos_shotgun	ms	GD3 d43:2		NA	GD3			NA		null	M0+M1+M2	0.08	5.94	NA	NA	NA	NA	782.956	782.963	NA	NA	NA	NA	23237	4677.84	8116.78	10442.4	NA	782.96	782.96	0	782.96	0	0	[M-2H]	2	43	2
772	BE_250ugmL_421noAF_neg_FAIMS_auto5MS2_C4_1_a	BE	250ugmL	noAF	neg	FAIMS	auto5MS2	C4	1	a	OrbiTrap_Lumos_shotgun	ms	GD3 d40:0		NA	GD3			NA		null	M0+M1	0.08	5.94	NA	NA	NA	NA	763.948	763.956	NA	NA	NA	NA	172944	161202	11742.8	NA	NA	763.952	763.952	0	763.952	0	0	[M-2H]	2	40	0
773	BE_250ugmL_421noAF_neg_FAIMS_auto5MS2_C4_1_a	BE	250ugmL	noAF	neg	FAIMS	auto5MS2	C4	1	a	OrbiTrap_Lumos_shotgun	ms	GD3 d41:0		NA	GD3			NA		null	M0+M1+M2	0.08	5.94	NA	NA	NA	NA	770.956	770.963	NA	NA	NA	NA	30411.1	3610.48	13839.9	12960.7	NA	770.96	770.96	0	770.96	0	0	[M-2H]	2	41	0
774	BE_250ugmL_421noAF_neg_FAIMS_auto5MS2_C4_1_a	BE	250ugmL	noAF	neg	FAIMS	auto5MS2	C4	1	a	OrbiTrap_Lumos_shotgun	ms	GD3 d41:1		NA	GD3			NA		null	M0+M1+M2	0.08	5.94	NA	NA	NA	NA	769.948	769.956	NA	NA	NA	NA	95692.6	62522.3	28196	4974.18	NA	769.952	769.952	0	769.952	0	0	[M-2H]	2	41	1
775	BE_250ugmL_421noAF_neg_FAIMS_auto5MS2_C4_1_a	BE	250ugmL	noAF	neg	FAIMS	auto5MS2	C4	1	a	OrbiTrap_Lumos_shotgun	ms	GD3 d41:2		NA	GD3			NA		null	M0+M1+M2	0.08	5.94	NA	NA	NA	NA	768.94	768.948	NA	NA	NA	NA	106114	7969.61	49642.6	48502.1	NA	768.944	768.944	0	768.944	0	0	[M-2H]	2	41	2
776	BE_250ugmL_421noAF_neg_FAIMS_auto5MS2_C4_1_a	BE	250ugmL	noAF	neg	FAIMS	auto5MS2	C4	1	a	OrbiTrap_Lumos_shotgun	ms	GD2 d36:1		NA	GD2			NA		null	M0+M1+M2	0.08	5.94	NA	NA	NA	NA	836.448	836.457	NA	NA	NA	NA	30051.9	8111.45	19477.1	2463.39	NA	836.452	836.452	0	836.452	0	0	[M-2H]	2	36	1
777	BE_250ugmL_421noAF_neg_FAIMS_auto5MS2_C4_1_a	BE	250ugmL	noAF	neg	FAIMS	auto5MS2	C4	1	a	OrbiTrap_Lumos_shotgun	ms	GD2 d36:2		NA	GD2			NA		null	M0+M1+M2	0.08	5.94	NA	NA	NA	NA	835.44	835.449	NA	NA	NA	NA	10264.3	2430.54	424.633	7409.08	NA	835.444	835.444	0	835.444	0	0	[M-2H]	2	36	2
778	BE_250ugmL_421noAF_neg_FAIMS_auto5MS2_C4_1_a	BE	250ugmL	noAF	neg	FAIMS	auto5MS2	C4	1	a	OrbiTrap_Lumos_shotgun	ms	GD2 d37:1		NA	GD2			NA		null	M0+M1+M2	0.08	5.94	NA	NA	NA	NA	843.456	843.464	NA	NA	NA	NA	10679.3	456.775	7585.28	2637.24	NA	843.46	843.46	0	843.46	0	0	[M-2H]	2	37	1
779	BE_250ugmL_421noAF_neg_FAIMS_auto5MS2_C4_1_a	BE	250ugmL	noAF	neg	FAIMS	auto5MS2	C4	1	a	OrbiTrap_Lumos_shotgun	ms	GD2 d38:0		NA	GD2			NA		null	M0+M1+M2	0.08	5.94	NA	NA	NA	NA	851.472	851.48	NA	NA	NA	NA	20731.3	16875	2314.81	1541.48	NA	851.476	851.476	0	851.476	0	0	[M-2H]	2	38	0
780	BE_250ugmL_421noAF_neg_FAIMS_auto5MS2_C4_1_a	BE	250ugmL	noAF	neg	FAIMS	auto5MS2	C4	1	a	OrbiTrap_Lumos_shotgun	ms	GD2 d38:1		NA	GD2			NA		null	M0+M1+M2	0.08	5.94	NA	NA	NA	NA	850.464	850.472	NA	NA	NA	NA	124575	93902.4	7678.14	22995	NA	850.468	850.468	0	850.468	0	0	[M-2H]	2	38	1
781	BE_250ugmL_421noAF_neg_FAIMS_auto5MS2_C4_1_a	BE	250ugmL	noAF	neg	FAIMS	auto5MS2	C4	1	a	OrbiTrap_Lumos_shotgun	ms	GD2 d40:1		NA	GD2			NA		null	M0+M1+M2	0.08	5.94	NA	NA	NA	NA	864.479	864.488	NA	NA	NA	NA	313208	556.743	170922	141729	NA	864.484	864.484	0	864.484	0	0	[M-2H]	2	40	1
782	BE_250ugmL_421noAF_neg_FAIMS_auto5MS2_C4_1_a	BE	250ugmL	noAF	neg	FAIMS	auto5MS2	C4	1	a	OrbiTrap_Lumos_shotgun	ms	GD1 d34:0		NA	GD1			NA		null	M0+M1+M2	0.08	5.94	NA	NA	NA	NA	904.466	904.475	NA	NA	NA	NA	774064	482581	263535	27948	NA	904.471	904.471	0	904.471	0	0	[M-2H]	2	34	0
783	BE_250ugmL_421noAF_neg_FAIMS_auto5MS2_C4_1_a	BE	250ugmL	noAF	neg	FAIMS	auto5MS2	C4	1	a	OrbiTrap_Lumos_shotgun	ms/ms	GD1 d34:1	GD1 d34:1	1	GD1	NeuAc_290{290.088}|Precursor{903.462}|M-NeuAc_M-291{1516.838}	290.088|903.462|1516.838	9	0.56|0.94|1.10|1.51|2.10|3.22|3.33|3.47|3.60	null	M0+M1+M2	0.08	5.94	NA	NA	NA	NA	903.459	903.468	NA	NA	NA	NA	2900552	1124201	1.03136e+06	744992	NA	903.463	903.463	0	903.463	0	0	[M-2H]	2	34	1
784	BE_250ugmL_421noAF_neg_FAIMS_auto5MS2_C4_1_a	BE	250ugmL	noAF	neg	FAIMS	auto5MS2	C4	1	a	OrbiTrap_Lumos_shotgun	ms/ms	GD1 t35:0	GD1 t35:0	1	GD1	NeuAc_290{290.088}|NeuAc-NeuAc_581{581.182}|Precursor{919.475}|M-NeuAc_M-291{1548.865}	290.088|581.182|919.475|1548.865	3	0.92|1.13|1.71	null	M0+M1+M2	0.08	5.94	NA	NA	NA	NA	919.472	919.481	NA	NA	NA	NA	4.01008e+06	2249514	1.39327e+06	367303	NA	919.476	919.476	0	919.476	0	0	[M-2H]	2	35	0
785	BE_250ugmL_421noAF_neg_FAIMS_auto5MS2_C4_1_a	BE	250ugmL	noAF	neg	FAIMS	auto5MS2	C4	1	a	OrbiTrap_Lumos_shotgun	ms/ms	GD1 d36:0	GD1 18:0;2-18:0	1	GD1	NeuAc-H2O_272{272.076}|FA-H_FA-1(18:0){283.264}|NeuAc_290{290.088}|NeuAc-O_308{308.098}|NeuAc-NeuAc_581{581.182}|M-NeuAc-NeuAc-Hex-HexNAc_M-947{890.658}|Precursor{918.486}|M-NeuAc-NeuAc_M-582{1255.789}|G-NeuAc_G-291(18:0){1306.627}|M-NeuAc-O_M-309{1528.875}|M-NeuAc_M-291{1546.884}|G(18:0){1597.722}	272.076|283.264|290.088|308.098|581.182|890.658|918.486|1255.789|1306.627|1528.875|1546.884|1597.722	11	0.57|1.27|1.86|2.33|2.50|2.70|2.77|3.04|3.25|3.68|3.93	null	M0+M1+M2	0.08	5.94	NA	NA	NA	NA	918.482	918.491	NA	NA	NA	NA	68128480	49866584	13291309	4970591	NA	918.487	918.487	0	918.487	0	0	[M-2H]	2	36	0
786	BE_250ugmL_421noAF_neg_FAIMS_auto5MS2_C4_1_a	BE	250ugmL	noAF	neg	FAIMS	auto5MS2	C4	1	a	OrbiTrap_Lumos_shotgun	ms/ms	GD1 d36:1	GD1 18:1;2-18:0	1	GD1	NeuAc-H2O_272{272.076}|FA-H_FA-1(18:0){283.264}|NeuAc_290{290.088}|NeuAc-O_308{308.098}|Hex-HexNAc_364{364.124}|M-NeuAc-NeuAc-Hex-HexNAc-Hex-Hex_M-1271{564.537}|NeuAc-NeuAc_581{581.182}|NeuAc-Hex-HexNAc_655{655.220}|NeuAc-Hex-HexNAc-O_673{673.230}|M-NeuAc-NeuAc-Hex-HexNAc-Hex-O_M-1127{708.578}|M-NeuAc-NeuAc-Hex-HexNAc-Hex_M-1109{726.589}|Hex-HexNAc-Hex-NeuAc_817{817.273}|M-NeuAc-NeuAc-Hex-HexNAc_…	272.076|283.264|290.088|308.098|364.124|564.537|581.182|655.220|673.230|708.578|726.589|817.273|888.642|917.479|979.325|1073.711|1091.721|1253.775|1304.612|1382.817|1526.858|1544.869|1595.708	20	0.52|0.65|1.19|1.34|1.73|1.87|2.00|2.29|2.43|2.54|2.66|2.75|2.89|3.02|3.14|3.27|3.66|3.79|3.91|4.04	null	M0+M1+M2	0.08	5.94	NA	NA	NA	NA	917.474	917.483	NA	NA	NA	NA	252269776	116170280	79651320	56448176	NA	917.479	917.479	0	917.479	0	0	[M-2H]	2	36	1
787	BE_250ugmL_421noAF_neg_FAIMS_auto5MS2_C4_1_a	BE	250ugmL	noAF	neg	FAIMS	auto5MS2	C4	1	a	OrbiTrap_Lumos_shotgun	ms/ms	GD1 d36:2	GD1 18:1;2-18:1	1	GD1	FA-H_FA-1(18:1){281.247}|FA_FA(18:1){282.255}|NeuAc_290{290.088}|NeuAc-NeuAc_581{581.182}|M-NeuAc-NeuAc-Hex-HexNAc_M-947{886.626}|Precursor{916.471}|M-NeuAc-NeuAc_M-582{1251.759}|G-NeuAc_G-291(18:1){1304.612}|M-NeuAc_M-291{1542.854}	281.247|282.255|290.088|581.182|886.626|916.471|1251.759|1304.612|1542.854	23	0.53|0.67|0.79|0.93|1.06|1.20|1.35|1.46|1.61|1.76|1.89|2.02|2.14|2.85|3.00|3.10|3.18|3.29|3.41|3.54|3.75|3.85|4.00	null	M0+M1+M2	0.08	5.94	NA	NA	NA	NA	916.466	916.476	NA	NA	NA	NA	119174560	6435614	7504403	105234544	NA	916.471	916.471	0	916.471	0	0	[M-2H]	2	36	2
788	BE_250ugmL_421noAF_neg_FAIMS_auto5MS2_C4_1_a	BE	250ugmL	noAF	neg	FAIMS	auto5MS2	C4	1	a	OrbiTrap_Lumos_shotgun	ms	GD1 d37:0		NA	GD1			NA		null	M0+M1+M2	0.08	5.94	NA	NA	NA	NA	925.49	925.499	NA	NA	NA	NA	384624	292084	59308.9	33231.5	NA	925.494	925.494	0	925.494	0	0	[M-2H]	2	37	0
789	BE_250ugmL_421noAF_neg_FAIMS_auto5MS2_C4_1_a	BE	250ugmL	noAF	neg	FAIMS	auto5MS2	C4	1	a	OrbiTrap_Lumos_shotgun	ms/ms	GD1 d37:1	GD1 d37:1	1	GD1	NeuAc_290{290.088}|NeuAc-NeuAc_581{581.182}|Precursor{924.486}|M-NeuAc-NeuAc_M-582{1267.789}|M-NeuAc_M-291{1558.884}	290.088|581.182|924.486|1267.789|1558.884	15	0.56|0.69|0.81|0.95|1.09|1.22|1.37|1.50|1.63|1.79|1.96|2.08|2.16|3.50|3.62	null	M0+M1+M2	0.08	5.94	NA	NA	NA	NA	924.482	924.491	NA	NA	NA	NA	3338667	1.69421e+06	1.22959e+06	414861	NA	924.487	924.487	0	924.487	0	0	[M-2H]	2	37	1
790	BE_250ugmL_421noAF_neg_FAIMS_auto5MS2_C4_1_a	BE	250ugmL	noAF	neg	FAIMS	auto5MS2	C4	1	a	OrbiTrap_Lumos_shotgun	ms	GD1 t37:0		NA	GD1			NA		null	M0+M1+M2	0.08	5.94	NA	NA	NA	NA	933.487	933.496	NA	NA	NA	NA	3358057	2467108	741347	149602	NA	933.492	933.492	0	933.492	0	0	[M-2H]	2	37	0
791	BE_250ugmL_421noAF_neg_FAIMS_auto5MS2_C4_1_a	BE	250ugmL	noAF	neg	FAIMS	auto5MS2	C4	1	a	OrbiTrap_Lumos_shotgun	ms/ms	GD1 d38:0	GD1 d38:0	1	GD1	NeuAc_290{290.088}|NeuAc-O_308{308.098}|NeuAc-NeuAc_581{581.182}|M-NeuAc-NeuAc-Hex-HexNAc_M-947{918.688}|Precursor{932.501}|M-NeuAc-NeuAc_M-582{1283.821}|M-NeuAc-O_M-309{1556.905}|M-NeuAc_M-291{1574.916}	290.088|308.098|581.182|918.688|932.501|1283.821|1556.905|1574.916	6	0.59|1.29|2.79|2.91|3.70|3.97	null	M0+M1+M2	0.08	5.94	NA	NA	NA	NA	932.498	932.507	NA	NA	NA	NA	44940396	32051588	9045258	3.84355e+06	NA	932.502	932.502	0	932.502	0	0	[M-2H]	2	38	0
792	BE_250ugmL_421noAF_neg_FAIMS_auto5MS2_C4_1_a	BE	250ugmL	noAF	neg	FAIMS	auto5MS2	C4	1	a	OrbiTrap_Lumos_shotgun	ms/ms	GD1 d38:1	GD1 18:1;2-20:0	1	GD1	NeuAc-H2O_272{272.076}|NeuAc_290{290.088}|NeuAc-O_308{308.098}|Hex-HexNAc_364{364.124}|NeuAc-NeuAc_581{581.182}|M-NeuAc-NeuAc-Hex-HexNAc-Hex_M-1109{754.620}|M-NeuAc-NeuAc-Hex-HexNAc_M-947{916.673}|Precursor{931.494}|M-NeuAc-NeuAc-Hex-O_M-762{1101.741}|M-NeuAc-NeuAc_M-582{1281.806}|G-NeuAc_G-291(20:0){1304.612}|M-NeuAc-Hex_M-453{1410.847}|M-NeuAc-O_M-309{1554.891}|M-NeuAc_M-291{1572.901}|G(20:0){1…	272.076|290.088|308.098|364.124|581.182|754.620|916.673|931.494|1101.741|1281.806|1304.612|1410.847|1554.891|1572.901|1595.707	20	0.53|0.66|1.20|1.34|1.75|1.88|2.02|2.12|2.31|2.77|2.91|3.04|3.16|3.29|3.41|3.54|3.68|3.79|3.93|4.05	null	M0+M1+M2	0.08	5.94	NA	NA	NA	NA	931.49	931.499	NA	NA	NA	NA	1.31485e+08	64526124	62265340	26498542	NA	931.494	931.494	0	931.494	0	0	[M-2H]	2	38	1
793	BE_250ugmL_421noAF_neg_FAIMS_auto5MS2_C4_1_a	BE	250ugmL	noAF	neg	FAIMS	auto5MS2	C4	1	a	OrbiTrap_Lumos_shotgun	ms/ms	GD1 d38:1	GD1 18:0-20:1;2	2	GD1	NeuAc-H2O_272{272.076}|FA-H_FA-1(18:0){283.264}|NeuAc_290{290.088}|NeuAc-O_308{308.098}|Hex-HexNAc_364{364.124}|NeuAc-NeuAc_581{581.182}|M-NeuAc-NeuAc-Hex-HexNAc-Hex_M-1109{754.620}|M-NeuAc-NeuAc-Hex-HexNAc_M-947{916.673}|Precursor{931.494}|M-NeuAc-NeuAc-Hex-O_M-762{1101.741}|M-NeuAc-NeuAc_M-582{1281.806}|G-NeuAc_G-291(18:0){1332.643}|M-NeuAc-Hex_M-453{1410.847}|M-NeuAc-O_M-309{1554.891}|M-NeuAc_…	272.076|283.264|290.088|308.098|364.124|581.182|754.620|916.673|931.494|1101.741|1281.806|1332.643|1410.847|1554.891|1572.901	20	0.53|0.66|1.20|1.34|1.75|1.88|2.02|2.12|2.31|2.77|2.91|3.04|3.16|3.29|3.41|3.54|3.68|3.79|3.93|4.05	null	M0+M1+M2	0.08	5.94	NA	NA	NA	NA	931.49	931.499	NA	NA	NA	NA	2.18053e+07	64526124	62265340	26498542	NA	931.494	931.494	0	931.494	0	0	[M-2H]	2	38	1
794	BE_250ugmL_421noAF_neg_FAIMS_auto5MS2_C4_1_a	BE	250ugmL	noAF	neg	FAIMS	auto5MS2	C4	1	a	OrbiTrap_Lumos_shotgun	ms/ms	GD1 d38:2	GD1 d38:2	1	GD1	NeuAc_290{290.088}|NeuAc-NeuAc_581{581.182}|M-NeuAc-NeuAc-Hex-HexNAc_M-947{914.658}|Precursor{930.486}|M-NeuAc-NeuAc_M-582{1279.789}|M-NeuAc_M-291{1570.884}	290.088|581.182|914.658|930.486|1279.789|1570.884	21	0.54|0.67|0.80|0.93|1.07|1.21|1.35|1.47|1.61|1.78|1.90|2.04|2.16|2.87|2.99|3.12|3.18|3.31|3.43|3.56|4.03	null	M0+M1+M2	0.08	5.94	NA	NA	NA	NA	930.482	930.491	NA	NA	NA	NA	55630420	6501880	4.58425e+06	44544288	NA	930.487	930.487	0	930.487	0	0	[M-2H]	2	38	2
795	BE_250ugmL_421noAF_neg_FAIMS_auto5MS2_C4_1_a	BE	250ugmL	noAF	neg	FAIMS	auto5MS2	C4	1	a	OrbiTrap_Lumos_shotgun	ms	GD1 t38:1		NA	GD1			NA		null	M0+M1+M2	0.08	5.94	NA	NA	NA	NA	939.487	939.497	NA	NA	NA	NA	6816367	3787428	2.13949e+06	889453	NA	939.492	939.492	0	939.492	0	0	[M-2H]	2	38	1
796	BE_250ugmL_421noAF_neg_FAIMS_auto5MS2_C4_1_a	BE	250ugmL	noAF	neg	FAIMS	auto5MS2	C4	1	a	OrbiTrap_Lumos_shotgun	ms	GD1 d39:1		NA	GD1			NA		null	M0+M1+M2	0.08	5.94	NA	NA	NA	NA	938.498	938.507	NA	NA	NA	NA	630275	236823	240309	153143	NA	938.502	938.502	0	938.502	0	0	[M-2H]	2	39	1
797	BE_250ugmL_421noAF_neg_FAIMS_auto5MS2_C4_1_a	BE	250ugmL	noAF	neg	FAIMS	auto5MS2	C4	1	a	OrbiTrap_Lumos_shotgun	ms	GD1 d40:0		NA	GD1			NA		null	M0+M1+M2	0.08	5.94	NA	NA	NA	NA	946.513	946.523	NA	NA	NA	NA	961782	703616	218032	40134	NA	946.518	946.518	0	946.518	0	0	[M-2H]	2	40	0
798	BE_250ugmL_421noAF_neg_FAIMS_auto5MS2_C4_1_a	BE	250ugmL	noAF	neg	FAIMS	auto5MS2	C4	1	a	OrbiTrap_Lumos_shotgun	ms/ms	GD1 d40:1	GD1 d40:1	1	GD1	NeuAc_290{290.088}|NeuAc-NeuAc_581{581.182}|Precursor{945.509}|M-NeuAc-NeuAc_M-582{1309.836}|M-NeuAc_M-291{1600.932}	290.088|581.182|945.509|1309.836|1600.932	17	0.56|0.68|0.81|0.94|1.09|1.22|1.37|1.48|1.62|1.80|1.93|2.08|2.18|3.20|3.35|3.47|3.58	null	M0+M1+M2	0.08	5.94	NA	NA	NA	NA	945.505	945.515	NA	NA	NA	NA	3.65473e+06	1.38316e+06	1.28167e+06	989902	NA	945.51	945.51	0	945.51	0	0	[M-2H]	2	40	1
799	BE_250ugmL_421noAF_neg_FAIMS_auto5MS2_C4_1_a	BE	250ugmL	noAF	neg	FAIMS	auto5MS2	C4	1	a	OrbiTrap_Lumos_shotgun	ms/ms	GD1 d42:2	GD1 d42:2	1	GD1	NeuAc_290{290.088}|Precursor{958.518}|M-NeuAc_M-291{1626.948}	290.088|958.518|1626.948	1	1.25	null	M0+M1+M2	0.08	5.94	NA	NA	NA	NA	958.513	958.523	NA	NA	NA	NA	1.82695e+06	660806	660017	506126	NA	958.518	958.518	0	958.518	0	0	[M-2H]	2	42	2
800	BE_250ugmL_421noAF_neg_FAIMS_auto5MS2_C4_1_a	BE	250ugmL	noAF	neg	FAIMS	auto5MS2	C4	1	a	OrbiTrap_Lumos_shotgun	ms	GD1 t48:6		NA	GD1			NA		null	M0+M1+M2	0.08	5.94	NA	NA	NA	NA	1004.53	1004.54	NA	NA	NA	NA	4.20108e+06	1.9026e+06	1.28185e+06	1.01663e+06	NA	1004.53	1004.53	0	1004.53	0	0	[M-2H]	2	48	6
801	BE_250ugmL_421noAF_neg_FAIMS_auto5MS2_C4_1_a	BE	250ugmL	noAF	neg	FAIMS	auto5MS2	C4	1	a	OrbiTrap_Lumos_shotgun	ms	GM3 d39:1		NA	GM3			NA		null	M0+M1	0.08	5.94	NA	NA	NA	NA	1221.78	1221.79	NA	NA	NA	NA	44045.2	31875.2	12170	NA	NA	1221.78	1221.78	0	1221.78	0	0	[M-H]	1	39	1
802	BE_250ugmL_421noAF_neg_FAIMS_auto5MS2_C4_1_a	BE	250ugmL	noAF	neg	FAIMS	auto5MS2	C4	1	a	OrbiTrap_Lumos_shotgun	ms	GM3 d39:2		NA	GM3			NA		null	M0+M1+M2	0.08	5.94	NA	NA	NA	NA	1219.76	1219.77	NA	NA	NA	NA	197667	96443.8	30723.3	70499.9	NA	1219.77	1219.77	0	1219.77	0	0	[M-H]	1	39	2
803	BE_250ugmL_421noAF_neg_FAIMS_auto5MS2_C4_1_a	BE	250ugmL	noAF	neg	FAIMS	auto5MS2	C4	1	a	OrbiTrap_Lumos_shotgun	ms	GM2 d43:6		NA	GM2			NA		null	M0+M1+M2	0.08	5.94	NA	NA	NA	NA	1470.84	1470.86	NA	NA	NA	NA	92039.2	67830.7	22877.9	1330.55	NA	1470.85	1470.85	0	1470.85	0	0	[M-H]	1	43	6
804	BE_250ugmL_421noAF_neg_FAIMS_auto5MS2_C4_1_a	BE	250ugmL	noAF	neg	FAIMS	auto5MS2	C4	1	a	OrbiTrap_Lumos_shotgun	ms	GM1 d36:0		NA	GM1			NA		null	M0+M1	0.08	5.94	NA	NA	NA	NA	1546.88	1546.89	NA	NA	NA	NA	162394	146530	15863.7	NA	NA	1546.88	1546.88	0	1546.88	0	0	[M-H]	1	36	0
805	BE_250ugmL_421noAF_neg_FAIMS_auto5MS2_C4_1_a	BE	250ugmL	noAF	neg	FAIMS	auto5MS2	C4	1	a	OrbiTrap_Lumos_shotgun	ms	GM1 d36:1		NA	GM1			NA		null	M0+M1+M2	0.08	5.94	NA	NA	NA	NA	1544.86	1544.88	NA	NA	NA	NA	1.34476e+06	624963	520782	199014	NA	1544.87	1544.87	0	1544.87	0	0	[M-H]	1	36	1
806	BE_250ugmL_421noAF_neg_FAIMS_auto5MS2_C4_1_a	BE	250ugmL	noAF	neg	FAIMS	auto5MS2	C4	1	a	OrbiTrap_Lumos_shotgun	ms	GM1 d38:1		NA	GM1			NA		null	M0+M1+M2	0.08	5.94	NA	NA	NA	NA	1572.89	1572.91	NA	NA	NA	NA	245683	150604	83919.9	11159.1	NA	1572.9	1572.9	0	1572.9	0	0	[M-H]	1	38	1
807	BE_250ugmL_421noAF_neg_FAIMS_auto5MS2_C4_1_a	BE	250ugmL	noAF	neg	FAIMS	auto5MS2	C4	1	a	OrbiTrap_Lumos_shotgun	ms	GT3 d36:1		NA	GT3			NA		null	M0+M1+M2	0.08	5.94	NA	NA	NA	NA	586.635	586.641	NA	NA	NA	NA	132170	35230.1	58671.4	38268.8	NA	586.638	586.638	0	586.638	0	0	[M-3H]	3	36	1
808	BE_250ugmL_421noAF_neg_FAIMS_auto5MS2_C4_1_a	BE	250ugmL	noAF	neg	FAIMS	auto5MS2	C4	1	a	OrbiTrap_Lumos_shotgun	ms	GT2 d31:1		NA	GT2			NA		null	M0+M1	0.08	5.94	NA	NA	NA	NA	630.968	630.975	NA	NA	NA	NA	6811.55	2375.53	4436.02	NA	NA	630.972	630.972	0	630.972	0	0	[M-3H]	3	31	1
809	BE_250ugmL_421noAF_neg_FAIMS_auto5MS2_C4_1_a	BE	250ugmL	noAF	neg	FAIMS	auto5MS2	C4	1	a	OrbiTrap_Lumos_shotgun	ms	GT2 t38:0		NA	GT2			NA		null	M0+M1+M2	0.08	5.94	NA	NA	NA	NA	1005.02	1005.03	NA	NA	NA	NA	5197569	2.53684e+06	1.89947e+06	761255	NA	1005.02	1005.02	0	1005.02	0	0	[M-2H]	2	38	0
810	BE_250ugmL_421noAF_neg_FAIMS_auto5MS2_C4_1_a	BE	250ugmL	noAF	neg	FAIMS	auto5MS2	C4	1	a	OrbiTrap_Lumos_shotgun	ms	GQ1 d36:0		NA	GQ1			NA		null	M0+M1+M2	0.08	5.94	NA	NA	NA	NA	604.284	604.29	NA	NA	NA	NA	524771	306346	154120	64305.2	NA	604.287	604.287	0	604.287	0	0	[M-4H]	4	36	0
811	BE_250ugmL_421noAF_neg_FAIMS_auto5MS2_C4_1_a	BE	250ugmL	noAF	neg	FAIMS	auto5MS2	C4	1	a	OrbiTrap_Lumos_shotgun	ms	GQ1 d36:1		NA	GQ1			NA		null	M0+M1+M2	0.08	5.94	NA	NA	NA	NA	603.78	603.786	NA	NA	NA	NA	1.27994e+06	405062	533785	341093	NA	603.783	603.783	0	603.783	0	0	[M-4H]	4	36	1
812	BE_250ugmL_421noAF_neg_FAIMS_auto5MS2_C4_1_a	BE	250ugmL	noAF	neg	FAIMS	auto5MS2	C4	1	a	OrbiTrap_Lumos_shotgun	ms	GQ1 d38:0		NA	GQ1			NA		null	M0+M1+M2	0.08	5.94	NA	NA	NA	NA	611.292	611.298	NA	NA	NA	NA	781772	399450	324450	57872	NA	611.295	611.295	0	611.295	0	0	[M-4H]	4	38	0
813	BE_250ugmL_421noAF_neg_FAIMS_auto5MS2_C4_1_a	BE	250ugmL	noAF	neg	FAIMS	auto5MS2	C4	1	a	OrbiTrap_Lumos_shotgun	ms	GQ1 d38:1		NA	GQ1			NA		null	M0+M1+M2	0.08	5.94	NA	NA	NA	NA	610.788	610.794	NA	NA	NA	NA	1.46218e+06	475588	530622	455972	NA	610.791	610.791	0	610.791	0	0	[M-4H]	4	38	1
814	BE_250ugmL_421noAF_neg_FAIMS_auto5MS2_C4_1_a	BE	250ugmL	noAF	neg	FAIMS	auto5MS2	C4	1	a	OrbiTrap_Lumos_shotgun	ms/ms	GT1 d36:0	GT1 d36:0	1	GT1	NeuAc_290{290.088}|NeuAc-O_308{308.098}|M-NeuAc-NeuAc-O_M-600{1527.867}|M-NeuAc-NeuAc_M-582{1545.877}|M-NeuAc-O_M-309{1818.962}	290.088|308.098|1527.867|1545.877|1818.962	10	4.45|4.58|4.70|4.83|4.95|5.08|5.33|5.58|5.78|6.04	null	M0+M1+M2	0.08	5.94	NA	NA	NA	NA	709.017	709.024	NA	NA	NA	NA	6348634	3.89808e+06	1.80436e+06	646199	NA	709.02	709.02	0	709.02	0	0	[M-3H]	3	36	0
815	BE_250ugmL_421noAF_neg_FAIMS_auto5MS2_C4_1_a	BE	250ugmL	noAF	neg	FAIMS	auto5MS2	C4	1	a	OrbiTrap_Lumos_shotgun	ms/ms	GT1 d36:1	GT1 d36:1	1	GT1	NeuAc_290{290.088}|NeuAc-O_308{308.098}|NeuAc-NeuAc_581{581.182}|NeuAc-NeuAc-O_599{599.193}|M-NeuAc-Hex-Hex_M-615{1510.852}	290.088|308.098|581.182|599.193|1510.852	12	4.19|4.67|4.80|4.92|5.05|5.17|5.30|5.42|5.55|5.69|5.83|5.95	null	M0+M1+M2	0.08	5.94	NA	NA	NA	NA	708.345	708.352	NA	NA	NA	NA	19430236	6.08041e+06	8233954	5115871	NA	708.349	708.349	0	708.349	0	0	[M-3H]	3	36	1
816	BE_250ugmL_421noAF_neg_FAIMS_auto5MS2_C4_1_a	BE	250ugmL	noAF	neg	FAIMS	auto5MS2	C4	1	a	OrbiTrap_Lumos_shotgun	ms/ms	GT1 d36:2	GT1 d36:2	1	GT1	NeuAc_290{290.088}	290.088	7	5.26|5.37|5.48|5.63|5.71|5.86|5.96	null	M0+M1+M2	0.08	5.94	NA	NA	NA	NA	707.673	707.68	NA	NA	NA	NA	8.16858e+06	402967	478210	7.2874e+06	NA	707.677	707.677	0	707.677	0	0	[M-3H]	3	36	2
817	BE_250ugmL_421noAF_neg_FAIMS_auto5MS2_C4_1_a	BE	250ugmL	noAF	neg	FAIMS	auto5MS2	C4	1	a	OrbiTrap_Lumos_shotgun	ms	GT1 d36:2		NA	GT1			NA		null	M0+M1+M2	0.08	5.94	NA	NA	NA	NA	1062.01	1062.02	NA	NA	NA	NA	646802	12214	19526.9	615061	NA	1062.02	1062.02	0	1062.02	0	0	[M-2H]	2	36	2
818	BE_250ugmL_421noAF_neg_FAIMS_auto5MS2_C4_1_a	BE	250ugmL	noAF	neg	FAIMS	auto5MS2	C4	1	a	OrbiTrap_Lumos_shotgun	ms	GT1 d37:0		NA	GT1			NA		null	M0+M1+M2	0.08	5.94	NA	NA	NA	NA	713.689	713.696	NA	NA	NA	NA	60619.2	33568.5	14118.8	12931.9	NA	713.692	713.692	0	713.692	0	0	[M-3H]	3	37	0
819	BE_250ugmL_421noAF_neg_FAIMS_auto5MS2_C4_1_a	BE	250ugmL	noAF	neg	FAIMS	auto5MS2	C4	1	a	OrbiTrap_Lumos_shotgun	ms/ms	GT1 d38:0	GT1 d38:0	1	GT1	NeuAc_290{290.088}|NeuAc-O_308{308.098}|M-NeuAc-NeuAc-O_M-600{1555.898}|M-NeuAc-NeuAc_M-582{1573.910}|M-NeuAc-O_M-309{1846.993}	290.088|308.098|1555.898|1573.910|1846.993	8	4.30|4.73|4.83|4.96|5.09|5.33|5.79|5.92	null	M0+M1+M2	0.08	5.94	NA	NA	NA	NA	718.361	718.368	NA	NA	NA	NA	6543002	4.1353e+06	1.83764e+06	570065	NA	718.364	718.364	0	718.364	0	0	[M-3H]	3	38	0
820	BE_250ugmL_421noAF_neg_FAIMS_auto5MS2_C4_1_a	BE	250ugmL	noAF	neg	FAIMS	auto5MS2	C4	1	a	OrbiTrap_Lumos_shotgun	ms/ms	GT1 d38:1	GT1 d38:1	1	GT1	NeuAc_290{290.088}|NeuAc-O_308{308.098}|NeuAc-NeuAc-O_599{599.193}	290.088|308.098|599.193	14	4.23|4.32|4.57|4.69|4.82|4.94|5.08|5.19|5.32|5.45|5.57|5.70|5.82|5.95	null	M0+M1+M2	0.08	5.94	NA	NA	NA	NA	717.689	717.696	NA	NA	NA	NA	18832956	7315392	7.69746e+06	3820103	NA	717.692	717.692	0	717.692	0	0	[M-3H]	3	38	1
821	BE_250ugmL_421noAF_neg_FAIMS_auto5MS2_C4_1_a	BE	250ugmL	noAF	neg	FAIMS	auto5MS2	C4	1	a	OrbiTrap_Lumos_shotgun	ms/ms	GT1 d38:2	GT1 d38:2	1	GT1	NeuAc_290{290.088}|NeuAc-O_308{308.098}	290.088|308.098	8	5.01|5.12|5.23|5.49|5.62|5.73|5.83|5.98	null	M0+M1+M2	0.08	5.94	NA	NA	NA	NA	717.017	717.024	NA	NA	NA	NA	8264674	479873	570386	7214415	NA	717.02	717.02	0	717.02	0	0	[M-3H]	3	38	2
822	BE_250ugmL_421noAF_neg_FAIMS_auto5MS2_C4_1_a	BE	250ugmL	noAF	neg	FAIMS	auto5MS2	C4	1	a	OrbiTrap_Lumos_shotgun	ms	GT1 d38:2		NA	GT1			NA		null	M0+M1+M2	0.08	5.94	NA	NA	NA	NA	1076.03	1076.04	NA	NA	NA	NA	704920	2546.4	24764.9	677608	NA	1076.03	1076.03	0	1076.03	0	0	[M-2H]	2	38	2
823	BE_250ugmL_421noAF_neg_FAIMS_auto5MS2_C4_1_a	BE	250ugmL	noAF	neg	FAIMS	auto5MS2	C4	1	a	OrbiTrap_Lumos_shotgun	ms	GT1 t38:1		NA	GT1			NA		null	M0+M1+M2	0.08	5.94	NA	NA	NA	NA	723.02	723.028	NA	NA	NA	NA	2.26538e+06	1.36591e+06	665546	233930	NA	723.024	723.024	0	723.024	0	0	[M-3H]	3	38	1
824	BE_250ugmL_421noAF_neg_FAIMS_auto5MS2_C4_1_a	BE	250ugmL	noAF	neg	FAIMS	auto5MS2	C4	1	a	OrbiTrap_Lumos_shotgun	ms	GT1 t38:1		NA	GT1			NA		null	M0+M1	0.08	5.94	NA	NA	NA	NA	1085.03	1085.04	NA	NA	NA	NA	109976	60653.5	49322.6	NA	NA	1085.04	1085.04	0	1085.04	0	0	[M-2H]	2	38	1
825	BE_250ugmL_421noAF_neg_FAIMS_auto5MS2_C4_1_a	BE	250ugmL	noAF	neg	FAIMS	auto5MS2	C4	1	a	OrbiTrap_Lumos_shotgun	ms	GT1 d40:1		NA	GT1			NA		null	M0+M1+M2	0.08	5.94	NA	NA	NA	NA	1091.05	1091.06	NA	NA	NA	NA	25972.2	15403.5	5095.08	5473.58	NA	1091.06	1091.06	0	1091.06	0	0	[M-2H]	2	40	1
826	BE_250ugmL_421noAF_neg_FAIMS_auto5MS2_C4_1_a	BE	250ugmL	noAF	neg	FAIMS	auto5MS2	C4	1	a	OrbiTrap_Lumos_shotgun	ms	GT1 d39:1		NA	GT1			NA		null	M0+M1+M2	0.08	5.94	NA	NA	NA	NA	722.361	722.368	NA	NA	NA	NA	177528	77956.1	61580.9	37990.9	NA	722.364	722.364	0	722.364	0	0	[M-3H]	3	39	1
827	BE_250ugmL_421noAF_neg_FAIMS_auto5MS2_C4_1_a	BE	250ugmL	noAF	neg	FAIMS	auto5MS2	C4	1	a	OrbiTrap_Lumos_shotgun	ms	GT1 d39:1		NA	GT1			NA		null	M0+M1+M2	0.08	5.94	NA	NA	NA	NA	1084.04	1084.06	NA	NA	NA	NA	34877	16145.3	13263	5468.75	NA	1084.05	1084.05	0	1084.05	0	0	[M-2H]	2	39	1
828	BE_250ugmL_421noAF_neg_FAIMS_auto5MS2_C4_1_a	BE	250ugmL	noAF	neg	FAIMS	auto5MS2	C4	1	a	OrbiTrap_Lumos_shotgun	ms	GT1 d42:2		NA	GT1			NA		null	M0+M1+M2	0.08	5.94	NA	NA	NA	NA	735.704	735.712	NA	NA	NA	NA	412677	134035	168715	109928	NA	735.708	735.708	0	735.708	0	0	[M-3H]	3	42	2
829	BE_250ugmL_421noAF_neg_FAIMS_scan7_C11_1_a	BE	250ugmL	noAF	neg	FAIMS	scan7	C11	1	a	OrbiTrap_Lumos_shotgun	ms	GO1 d41:6		NA	GO1			NA		null	M0+M1	0.08	2.7	NA	NA	NA	NA	606.247	606.253	NA	NA	NA	NA	8916.69	4272.41	4644.28	NA	NA	606.25	606.25	0	606.25	0	0	[M-6H]	6	41	6
830	BE_250ugmL_421noAF_neg_FAIMS_scan7_C11_1_a	BE	250ugmL	noAF	neg	FAIMS	scan7	C11	1	a	OrbiTrap_Lumos_shotgun	ms	GO1 d41:6		NA	GO1			NA		null	M0+M1+M2	0.08	2.7	NA	NA	NA	NA	727.698	727.705	NA	NA	NA	NA	974905	956720	15865	2319.96	NA	727.702	727.702	0	727.702	0	0	[M-5H]	5	41	6
831	BE_250ugmL_421noAF_neg_FAIMS_scan7_C11_1_a	BE	250ugmL	noAF	neg	FAIMS	scan7	C11	1	a	OrbiTrap_Lumos_shotgun	ms	GO1 d41:6		NA	GO1			NA		null	M0+M1+M2	0.08	2.7	NA	NA	NA	NA	909.874	909.883	NA	NA	NA	NA	13940.8	606.431	10937.5	2396.88	NA	909.879	909.879	0	909.879	0	0	[M-4H]	4	41	6
832	BE_250ugmL_421noAF_neg_FAIMS_scan7_C11_1_a	BE	250ugmL	noAF	neg	FAIMS	scan7	C11	1	a	OrbiTrap_Lumos_shotgun	ms	GO1 d43:2		NA	GO1			NA		null	M0+M1	0.08	2.7	NA	NA	NA	NA	734.917	734.924	NA	NA	NA	NA	5.2447e+06	5240534	4162.65	NA	NA	734.92	734.92	0	734.92	0	0	[M-5H]	5	43	2
833	BE_250ugmL_421noAF_neg_FAIMS_scan7_C11_1_a	BE	250ugmL	noAF	neg	FAIMS	scan7	C11	1	a	OrbiTrap_Lumos_shotgun	ms	GO1 d48:2		NA	GO1			NA		null	M0+M1+M2	0.08	2.7	NA	NA	NA	NA	748.932	748.94	NA	NA	NA	NA	787545	785258	990.969	1296.11	NA	748.936	748.936	0	748.936	0	0	[M-5H]	5	48	2
834	BE_250ugmL_421noAF_neg_FAIMS_scan7_C11_1_a	BE	250ugmL	noAF	neg	FAIMS	scan7	C11	1	a	OrbiTrap_Lumos_shotgun	ms	GO1 t36:4		NA	GO1			NA		null	M0+M1	0.08	2.7	NA	NA	NA	NA	448.177	448.182	NA	NA	NA	NA	18099.1	17643.6	455.522	NA	NA	448.179	448.179	0	448.179	0	0	[M-8H]	8	36	4
835	BE_250ugmL_421noAF_neg_FAIMS_scan7_C11_1_a	BE	250ugmL	noAF	neg	FAIMS	scan7	C11	1	a	OrbiTrap_Lumos_shotgun	ms	GO1 t36:4		NA	GO1			NA		null	M0+M1+M2	0.08	2.7	NA	NA	NA	NA	717.688	717.695	NA	NA	NA	NA	126694624	48346280	52007912	26340436	NA	717.691	717.691	0	717.691	0	0	[M-5H]	3	36	4
836	BE_250ugmL_421noAF_neg_FAIMS_scan7_C11_1_a	BE	250ugmL	noAF	neg	FAIMS	scan7	C11	1	a	OrbiTrap_Lumos_shotgun	ms	GD1-Ac d36:1		NA	GD1-Ac			NA		null	M0+M1+M2	0.08	2.7	NA	NA	NA	NA	938.479	938.489	NA	NA	NA	NA	8821981	2990354	3.36184e+06	2.46978e+06	NA	938.484	938.484	0	938.484	0	0	[M-2H]	2	36	1
837	BE_250ugmL_421noAF_neg_FAIMS_scan7_C11_1_a	BE	250ugmL	noAF	neg	FAIMS	scan7	C11	1	a	OrbiTrap_Lumos_shotgun	ms	GD3 d32:1		NA	GD3			NA		null	M0+M1	0.08	2.7	NA	NA	NA	NA	706.878	706.885	NA	NA	NA	NA	4049.79	323.217	3726.58	NA	NA	706.881	706.881	0	706.881	0	0	[M-2H]	2	32	1
838	BE_250ugmL_421noAF_neg_FAIMS_scan7_C11_1_a	BE	250ugmL	noAF	neg	FAIMS	scan7	C11	1	a	OrbiTrap_Lumos_shotgun	ms	GD3 d34:0		NA	GD3			NA		null	M0+M1+M2	0.08	2.7	NA	NA	NA	NA	721.901	721.908	NA	NA	NA	NA	81757.1	59009.3	7836.95	14910.9	NA	721.905	721.905	0	721.905	0	0	[M-2H]	2	34	0
839	BE_250ugmL_421noAF_neg_FAIMS_scan7_C11_1_a	BE	250ugmL	noAF	neg	FAIMS	scan7	C11	1	a	OrbiTrap_Lumos_shotgun	ms	GD3 d34:1		NA	GD3			NA		null	M0+M1+M2	0.08	2.7	NA	NA	NA	NA	720.893	720.901	NA	NA	NA	NA	971697	525880	369138	76679.2	NA	720.897	720.897	0	720.897	0	0	[M-2H]	2	34	1
840	BE_250ugmL_421noAF_neg_FAIMS_scan7_C11_1_a	BE	250ugmL	noAF	neg	FAIMS	scan7	C11	1	a	OrbiTrap_Lumos_shotgun	ms	GD3 d38:0		NA	GD3			NA		null	M0+M1+M2	0.08	2.7	NA	NA	NA	NA	749.932	749.94	NA	NA	NA	NA	551941	455544	89724.8	6672.58	NA	749.936	749.936	0	749.936	0	0	[M-2H]	2	38	0
841	BE_250ugmL_421noAF_neg_FAIMS_scan7_C11_1_a	BE	250ugmL	noAF	neg	FAIMS	scan7	C11	1	a	OrbiTrap_Lumos_shotgun	ms	GD3 d38:1		NA	GD3			NA		null	M0+M1+M2	0.08	2.7	NA	NA	NA	NA	748.925	748.932	NA	NA	NA	NA	4.89781e+06	2.30521e+06	1.86085e+06	731746	NA	748.928	748.928	0	748.928	0	0	[M-2H]	2	38	1
842	BE_250ugmL_421noAF_neg_FAIMS_scan7_C11_1_a	BE	250ugmL	noAF	neg	FAIMS	scan7	C11	1	a	OrbiTrap_Lumos_shotgun	ms	GD3 d36:0		NA	GD3			NA		null	M0+M1+M2	0.08	2.7	NA	NA	NA	NA	735.917	735.924	NA	NA	NA	NA	5090906	3.63088e+06	1.18842e+06	271607	NA	735.92	735.92	0	735.92	0	0	[M-2H]	2	36	0
843	BE_250ugmL_421noAF_neg_FAIMS_scan7_C11_1_a	BE	250ugmL	noAF	neg	FAIMS	scan7	C11	1	a	OrbiTrap_Lumos_shotgun	ms	GD3 d36:1		NA	GD3			NA		null	M0+M1+M2	0.08	2.7	NA	NA	NA	NA	734.909	734.916	NA	NA	NA	NA	31116036	13785987	12234551	5095499	NA	734.913	734.913	0	734.913	0	0	[M-2H]	2	36	1
844	BE_250ugmL_421noAF_neg_FAIMS_scan7_C11_1_a	BE	250ugmL	noAF	neg	FAIMS	scan7	C11	1	a	OrbiTrap_Lumos_shotgun	ms	GD3 d36:2		NA	GD3			NA		null	M0+M1+M2	0.08	2.7	NA	NA	NA	NA	733.901	733.909	NA	NA	NA	NA	14107417	752303	567482	12787632	NA	733.905	733.905	0	733.905	0	0	[M-2H]	2	36	2
845	BE_250ugmL_421noAF_neg_FAIMS_scan7_C11_1_a	BE	250ugmL	noAF	neg	FAIMS	scan7	C11	1	a	OrbiTrap_Lumos_shotgun	ms	GD3 d39:0		NA	GD3			NA		null	M0+M1	0.08	2.7	NA	NA	NA	NA	756.94	756.948	NA	NA	NA	NA	5394.87	507.01	4887.86	NA	NA	756.944	756.944	0	756.944	0	0	[M-2H]	2	39	0
846	BE_250ugmL_421noAF_neg_FAIMS_scan7_C11_1_a	BE	250ugmL	noAF	neg	FAIMS	scan7	C11	1	a	OrbiTrap_Lumos_shotgun	ms	GD3 d39:1		NA	GD3			NA		null	M0+M1+M2	0.08	2.7	NA	NA	NA	NA	755.932	755.94	NA	NA	NA	NA	98759.7	51130.8	47411.2	217.729	NA	755.936	755.936	0	755.936	0	0	[M-2H]	2	39	1
847	BE_250ugmL_421noAF_neg_FAIMS_scan7_C11_1_a	BE	250ugmL	noAF	neg	FAIMS	scan7	C11	1	a	OrbiTrap_Lumos_shotgun	ms	GD3 d42:0		NA	GD3			NA		null	M0+M1+M2	0.08	2.7	NA	NA	NA	NA	777.963	777.971	NA	NA	NA	NA	33320.3	27903	1405.51	4011.76	NA	777.967	777.967	0	777.967	0	0	[M-2H]	2	42	0
848	BE_250ugmL_421noAF_neg_FAIMS_scan7_C11_1_a	BE	250ugmL	noAF	neg	FAIMS	scan7	C11	1	a	OrbiTrap_Lumos_shotgun	ms	GD3 d42:1		NA	GD3			NA		null	M0+M1+M2	0.08	2.7	NA	NA	NA	NA	776.956	776.963	NA	NA	NA	NA	886501	594043	257047	35411.1	NA	776.96	776.96	0	776.96	0	0	[M-2H]	2	42	1
849	BE_250ugmL_421noAF_neg_FAIMS_scan7_C11_1_a	BE	250ugmL	noAF	neg	FAIMS	scan7	C11	1	a	OrbiTrap_Lumos_shotgun	ms	GD3 d42:2		NA	GD3			NA		null	M0+M1+M2	0.08	2.7	NA	NA	NA	NA	775.948	775.956	NA	NA	NA	NA	3.29406e+06	1.28702e+06	1.33393e+06	673109	NA	775.952	775.952	0	775.952	0	0	[M-2H]	2	42	2
850	BE_250ugmL_421noAF_neg_FAIMS_scan7_C11_1_a	BE	250ugmL	noAF	neg	FAIMS	scan7	C11	1	a	OrbiTrap_Lumos_shotgun	ms	GD3 d43:1		NA	GD3			NA		null	M0+M1+M2	0.08	2.7	NA	NA	NA	NA	783.963	783.971	NA	NA	NA	NA	51539.5	24426.4	20821.5	6291.58	NA	783.967	783.967	0	783.967	0	0	[M-2H]	2	43	1
851	BE_250ugmL_421noAF_neg_FAIMS_scan7_C11_1_a	BE	250ugmL	noAF	neg	FAIMS	scan7	C11	1	a	OrbiTrap_Lumos_shotgun	ms	GD3 d43:2		NA	GD3			NA		null	M0+M1+M2	0.08	2.7	NA	NA	NA	NA	782.956	782.963	NA	NA	NA	NA	40561.5	12037.5	24412.6	4111.42	NA	782.96	782.96	0	782.96	0	0	[M-2H]	2	43	2
852	BE_250ugmL_421noAF_neg_FAIMS_scan7_C11_1_a	BE	250ugmL	noAF	neg	FAIMS	scan7	C11	1	a	OrbiTrap_Lumos_shotgun	ms	GD3 d40:0		NA	GD3			NA		null	M0+M1	0.08	2.7	NA	NA	NA	NA	763.948	763.956	NA	NA	NA	NA	381217	362888	18328.4	NA	NA	763.952	763.952	0	763.952	0	0	[M-2H]	2	40	0
853	BE_250ugmL_421noAF_neg_FAIMS_scan7_C11_1_a	BE	250ugmL	noAF	neg	FAIMS	scan7	C11	1	a	OrbiTrap_Lumos_shotgun	ms	GD3 d40:1		NA	GD3			NA		null	M0+M1+M2	0.08	2.7	NA	NA	NA	NA	762.94	762.948	NA	NA	NA	NA	1.17902e+06	359690	441266	378067	NA	762.944	762.944	0	762.944	0	0	[M-2H]	2	40	1
854	BE_250ugmL_421noAF_neg_FAIMS_scan7_C11_1_a	BE	250ugmL	noAF	neg	FAIMS	scan7	C11	1	a	OrbiTrap_Lumos_shotgun	ms	GD3 d41:0		NA	GD3			NA		null	M0+M1+M2	0.08	2.7	NA	NA	NA	NA	770.956	770.963	NA	NA	NA	NA	62853.6	30255.6	8341.48	24256.5	NA	770.96	770.96	0	770.96	0	0	[M-2H]	2	41	0
855	BE_250ugmL_421noAF_neg_FAIMS_scan7_C11_1_a	BE	250ugmL	noAF	neg	FAIMS	scan7	C11	1	a	OrbiTrap_Lumos_shotgun	ms	GD3 d41:1		NA	GD3			NA		null	M0+M1+M2	0.08	2.7	NA	NA	NA	NA	769.948	769.956	NA	NA	NA	NA	545899	362938	143906	39054.7	NA	769.952	769.952	0	769.952	0	0	[M-2H]	2	41	1
856	BE_250ugmL_421noAF_neg_FAIMS_scan7_C11_1_a	BE	250ugmL	noAF	neg	FAIMS	scan7	C11	1	a	OrbiTrap_Lumos_shotgun	ms	GD3 d41:2		NA	GD3			NA		null	M0+M1+M2	0.08	2.7	NA	NA	NA	NA	768.94	768.948	NA	NA	NA	NA	543566	166663	110608	266296	NA	768.944	768.944	0	768.944	0	0	[M-2H]	2	41	2
857	BE_250ugmL_421noAF_neg_FAIMS_scan7_C11_1_a	BE	250ugmL	noAF	neg	FAIMS	scan7	C11	1	a	OrbiTrap_Lumos_shotgun	ms	GD2 d36:0		NA	GD2			NA		null	M0+M1+M2	0.08	2.7	NA	NA	NA	NA	837.456	837.464	NA	NA	NA	NA	40378.3	28452.5	1841.71	10084.1	NA	837.46	837.46	0	837.46	0	0	[M-2H]	2	36	0
858	BE_250ugmL_421noAF_neg_FAIMS_scan7_C11_1_a	BE	250ugmL	noAF	neg	FAIMS	scan7	C11	1	a	OrbiTrap_Lumos_shotgun	ms	GD2 d36:1		NA	GD2			NA		null	M0+M1+M2	0.08	2.7	NA	NA	NA	NA	836.448	836.457	NA	NA	NA	NA	153836	43042.3	86902	23891.4	NA	836.452	836.452	0	836.452	0	0	[M-2H]	2	36	1
859	BE_250ugmL_421noAF_neg_FAIMS_scan7_C11_1_a	BE	250ugmL	noAF	neg	FAIMS	scan7	C11	1	a	OrbiTrap_Lumos_shotgun	ms	GD2 d38:0		NA	GD2			NA		null	M0+M1+M2	0.08	2.7	NA	NA	NA	NA	851.472	851.48	NA	NA	NA	NA	58057.6	52427.9	2099.23	3530.46	NA	851.476	851.476	0	851.476	0	0	[M-2H]	2	38	0
860	BE_250ugmL_421noAF_neg_FAIMS_scan7_C11_1_a	BE	250ugmL	noAF	neg	FAIMS	scan7	C11	1	a	OrbiTrap_Lumos_shotgun	ms	GD2 d38:1		NA	GD2			NA		null	M0+M1+M2	0.08	2.7	NA	NA	NA	NA	850.464	850.472	NA	NA	NA	NA	380785	310182	7656.36	62946.4	NA	850.468	850.468	0	850.468	0	0	[M-2H]	2	38	1
861	BE_250ugmL_421noAF_neg_FAIMS_scan7_C11_1_a	BE	250ugmL	noAF	neg	FAIMS	scan7	C11	1	a	OrbiTrap_Lumos_shotgun	ms	GD2 d41:1		NA	GD2			NA		null	M0+M1+M2	0.08	2.7	NA	NA	NA	NA	871.487	871.496	NA	NA	NA	NA	4958.99	2571.61	799.345	1588.04	NA	871.491	871.491	0	871.491	0	0	[M-2H]	2	41	1
862	BE_250ugmL_421noAF_neg_FAIMS_scan7_C11_1_a	BE	250ugmL	noAF	neg	FAIMS	scan7	C11	1	a	OrbiTrap_Lumos_shotgun	ms	GD2 t31:5		NA	GD2			NA		null	M0+M1+M2	0.08	2.7	NA	NA	NA	NA	805.375	805.383	NA	NA	NA	NA	1.27149e+06	886452	4440.79	380593	NA	805.379	805.379	0	805.379	0	0	[M-2H]	2	31	5
863	BE_250ugmL_421noAF_neg_FAIMS_scan7_C11_1_a	BE	250ugmL	noAF	neg	FAIMS	scan7	C11	1	a	OrbiTrap_Lumos_shotgun	ms	GS1-Fuc t33:1		NA	GS1-Fuc			NA		null	M0+M1	0.08	2.7	NA	NA	NA	NA	594.741	594.747	NA	NA	NA	NA	4132.65	847.943	3284.71	NA	NA	594.744	594.744	0	594.744	0	0	[M-6H]	6	33	1
864	BE_250ugmL_421noAF_neg_FAIMS_scan7_C11_1_a	BE	250ugmL	noAF	neg	FAIMS	scan7	C11	1	a	OrbiTrap_Lumos_shotgun	ms	GS1-Fuc t36:2		NA	GS1-Fuc			NA		null	M0+M1+M2	0.08	2.7	NA	NA	NA	NA	601.413	601.419	NA	NA	NA	NA	35667.8	20393.7	2593.14	12681	NA	601.416	601.416	0	601.416	0	0	[M-6H]	6	36	2
865	BE_250ugmL_421noAF_neg_FAIMS_scan7_C11_1_a	BE	250ugmL	noAF	neg	FAIMS	scan7	C11	1	a	OrbiTrap_Lumos_shotgun	ms	GS1-Fuc t46:2		NA	GS1-Fuc			NA		null	M0+M1+M2	0.08	2.7	NA	NA	NA	NA	624.772	624.778	NA	NA	NA	NA	12515.6	4564.26	4892.39	3058.94	NA	624.775	624.775	0	624.775	0	0	[M-6H]	6	46	2
866	BE_250ugmL_421noAF_neg_FAIMS_scan7_C11_1_a	BE	250ugmL	noAF	neg	FAIMS	scan7	C11	1	a	OrbiTrap_Lumos_shotgun	ms	GS1-Fuc t46:2		NA	GS1-Fuc			NA		null	M0+M1+M2	0.08	2.7	NA	NA	NA	NA	937.662	937.671	NA	NA	NA	NA	371049	362335	638.96	8075.13	NA	937.667	937.667	0	937.667	0	0	[M-4H]	4	46	2
867	BE_250ugmL_421noAF_neg_FAIMS_scan7_C11_1_a	BE	250ugmL	noAF	neg	FAIMS	scan7	C11	1	a	OrbiTrap_Lumos_shotgun	ms	GS1-Fuc t48:1		NA	GS1-Fuc			NA		null	M0+M1+M2	0.08	2.7	NA	NA	NA	NA	945.174	945.183	NA	NA	NA	NA	602626	67917.7	14395.6	520313	NA	945.178	945.178	0	945.178	0	0	[M-4H]	4	48	1
868	BE_250ugmL_421noAF_neg_FAIMS_scan7_C11_1_a	BE	250ugmL	noAF	neg	FAIMS	scan7	C11	1	a	OrbiTrap_Lumos_shotgun	ms	GD1 d34:0		NA	GD1			NA		null	M0+M1	0.08	2.7	NA	NA	NA	NA	904.466	904.475	NA	NA	NA	NA	267426	181624	85802.1	NA	NA	904.471	904.471	0	904.471	0	0	[M-2H]	2	34	0
869	BE_250ugmL_421noAF_neg_FAIMS_scan7_C11_1_a	BE	250ugmL	noAF	neg	FAIMS	scan7	C11	1	a	OrbiTrap_Lumos_shotgun	ms	GD1 d34:1		NA	GD1			NA		null	M0+M1+M2	0.08	2.7	NA	NA	NA	NA	903.459	903.468	NA	NA	NA	NA	1.35459e+06	547789	560961	245840	NA	903.463	903.463	0	903.463	0	0	[M-2H]	2	34	1
870	BE_250ugmL_421noAF_neg_FAIMS_scan7_C11_1_a	BE	250ugmL	noAF	neg	FAIMS	scan7	C11	1	a	OrbiTrap_Lumos_shotgun	ms	GD1 t35:0		NA	GD1			NA		null	M0+M1+M2	0.08	2.7	NA	NA	NA	NA	919.472	919.481	NA	NA	NA	NA	1.6297e+06	1.1577e+06	381175	90826.5	NA	919.476	919.476	0	919.476	0	0	[M-2H]	2	35	0
871	BE_250ugmL_421noAF_neg_FAIMS_scan7_C11_1_a	BE	250ugmL	noAF	neg	FAIMS	scan7	C11	1	a	OrbiTrap_Lumos_shotgun	ms	GD1 d36:0		NA	GD1			NA		null	M0+M1+M2	0.08	2.7	NA	NA	NA	NA	918.482	918.491	NA	NA	NA	NA	38230656	25614656	10249606	2366393	NA	918.487	918.487	0	918.487	0	0	[M-2H]	2	36	0
872	BE_250ugmL_421noAF_neg_FAIMS_scan7_C11_1_a	BE	250ugmL	noAF	neg	FAIMS	scan7	C11	1	a	OrbiTrap_Lumos_shotgun	ms	GD1 d36:1		NA	GD1			NA		null	M0+M1+M2	0.08	2.7	NA	NA	NA	NA	917.474	917.483	NA	NA	NA	NA	130748032	54613808	42793820	33340398	NA	917.479	917.479	0	917.479	0	0	[M-2H]	2	36	1
873	BE_250ugmL_421noAF_neg_FAIMS_scan7_C11_1_a	BE	250ugmL	noAF	neg	FAIMS	scan7	C11	1	a	OrbiTrap_Lumos_shotgun	ms	GD1 d36:2		NA	GD1			NA		null	M0+M1+M2	0.08	2.7	NA	NA	NA	NA	916.466	916.476	NA	NA	NA	NA	63824724	3.02181e+06	4036166	56766748	NA	916.471	916.471	0	916.471	0	0	[M-2H]	2	36	2
874	BE_250ugmL_421noAF_neg_FAIMS_scan7_C11_1_a	BE	250ugmL	noAF	neg	FAIMS	scan7	C11	1	a	OrbiTrap_Lumos_shotgun	ms	GD1 d37:0		NA	GD1			NA		null	M0+M1+M2	0.08	2.7	NA	NA	NA	NA	925.49	925.499	NA	NA	NA	NA	135565	117430	10603.1	7531.1	NA	925.494	925.494	0	925.494	0	0	[M-2H]	2	37	0
875	BE_250ugmL_421noAF_neg_FAIMS_scan7_C11_1_a	BE	250ugmL	noAF	neg	FAIMS	scan7	C11	1	a	OrbiTrap_Lumos_shotgun	ms	GD1 d37:1		NA	GD1			NA		null	M0+M1+M2	0.08	2.7	NA	NA	NA	NA	924.482	924.491	NA	NA	NA	NA	1691229	808301	692731	190197	NA	924.487	924.487	0	924.487	0	0	[M-2H]	2	37	1
876	BE_250ugmL_421noAF_neg_FAIMS_scan7_C11_1_a	BE	250ugmL	noAF	neg	FAIMS	scan7	C11	1	a	OrbiTrap_Lumos_shotgun	ms	GD1 t37:0		NA	GD1			NA		null	M0+M1+M2	0.08	2.7	NA	NA	NA	NA	933.487	933.496	NA	NA	NA	NA	1.43166e+06	1.00662e+06	360669	64372.3	NA	933.492	933.492	0	933.492	0	0	[M-2H]	2	37	0
877	BE_250ugmL_421noAF_neg_FAIMS_scan7_C11_1_a	BE	250ugmL	noAF	neg	FAIMS	scan7	C11	1	a	OrbiTrap_Lumos_shotgun	ms	GD1 d38:0		NA	GD1			NA		null	M0+M1+M2	0.08	2.7	NA	NA	NA	NA	932.498	932.507	NA	NA	NA	NA	25726830	18822746	5028407	1.87568e+06	NA	932.502	932.502	0	932.502	0	0	[M-2H]	2	38	0
878	BE_250ugmL_421noAF_neg_FAIMS_scan7_C11_1_a	BE	250ugmL	noAF	neg	FAIMS	scan7	C11	1	a	OrbiTrap_Lumos_shotgun	ms	GD1 d38:1		NA	GD1			NA		null	M0+M1+M2	0.08	2.7	NA	NA	NA	NA	931.49	931.499	NA	NA	NA	NA	85568040	37737860	30111466	17718712	NA	931.494	931.494	0	931.494	0	0	[M-2H]	2	38	1
879	BE_250ugmL_421noAF_neg_FAIMS_scan7_C11_1_a	BE	250ugmL	noAF	neg	FAIMS	scan7	C11	1	a	OrbiTrap_Lumos_shotgun	ms	GD1 d38:2		NA	GD1			NA		null	M0+M1+M2	0.08	2.7	NA	NA	NA	NA	930.482	930.491	NA	NA	NA	NA	32228176	2.98074e+06	2184235	27063204	NA	930.487	930.487	0	930.487	0	0	[M-2H]	2	38	2
880	BE_250ugmL_421noAF_neg_FAIMS_scan7_C11_1_a	BE	250ugmL	noAF	neg	FAIMS	scan7	C11	1	a	OrbiTrap_Lumos_shotgun	ms	GD1 t38:1		NA	GD1			NA		null	M0+M1+M2	0.08	2.7	NA	NA	NA	NA	939.487	939.497	NA	NA	NA	NA	3.46879e+06	1.93228e+06	1.1276e+06	408911	NA	939.492	939.492	0	939.492	0	0	[M-2H]	2	38	1
881	BE_250ugmL_421noAF_neg_FAIMS_scan7_C11_1_a	BE	250ugmL	noAF	neg	FAIMS	scan7	C11	1	a	OrbiTrap_Lumos_shotgun	ms	GD1 d39:1		NA	GD1			NA		null	M0+M1+M2	0.08	2.7	NA	NA	NA	NA	938.498	938.507	NA	NA	NA	NA	267867	99064.8	108594	60209	NA	938.502	938.502	0	938.502	0	0	[M-2H]	2	39	1
882	BE_250ugmL_421noAF_neg_FAIMS_scan7_C11_1_a	BE	250ugmL	noAF	neg	FAIMS	scan7	C11	1	a	OrbiTrap_Lumos_shotgun	ms	GD1 d40:0		NA	GD1			NA		null	M0+M1+M2	0.08	2.7	NA	NA	NA	NA	946.513	946.523	NA	NA	NA	NA	496768	307373	103358	86037.3	NA	946.518	946.518	0	946.518	0	0	[M-2H]	2	40	0
883	BE_250ugmL_421noAF_neg_FAIMS_scan7_C11_1_a	BE	250ugmL	noAF	neg	FAIMS	scan7	C11	1	a	OrbiTrap_Lumos_shotgun	ms	GD1 d40:1		NA	GD1			NA		null	M0+M1+M2	0.08	2.7	NA	NA	NA	NA	945.505	945.515	NA	NA	NA	NA	1962905	702992	781820	478093	NA	945.51	945.51	0	945.51	0	0	[M-2H]	2	40	1
884	BE_250ugmL_421noAF_neg_FAIMS_scan7_C11_1_a	BE	250ugmL	noAF	neg	FAIMS	scan7	C11	1	a	OrbiTrap_Lumos_shotgun	ms	GD1 d42:2		NA	GD1			NA		null	M0+M1+M2	0.08	2.7	NA	NA	NA	NA	958.513	958.523	NA	NA	NA	NA	683576	225101	239230	219245	NA	958.518	958.518	0	958.518	0	0	[M-2H]	2	42	2
885	BE_250ugmL_421noAF_neg_FAIMS_scan7_C11_1_a	BE	250ugmL	noAF	neg	FAIMS	scan7	C11	1	a	OrbiTrap_Lumos_shotgun	ms	GD1 t48:6		NA	GD1			NA		null	M0+M1+M2	0.08	2.7	NA	NA	NA	NA	1004.53	1004.54	NA	NA	NA	NA	2.38353e+06	959098	924388	500046	NA	1004.53	1004.53	0	1004.53	0	0	[M-2H]	2	48	6
886	BE_250ugmL_421noAF_neg_FAIMS_scan7_C11_1_a	BE	250ugmL	noAF	neg	FAIMS	scan7	C11	1	a	OrbiTrap_Lumos_shotgun	ms	GM4 d34:0		NA	GM4			NA		null	M0+M1+M2	0.08	2.7	NA	NA	NA	NA	989.648	989.658	NA	NA	NA	NA	13960	4482.15	7694.2	1783.62	NA	989.653	989.653	0	989.653	0	0	[M-H]	1	34	0
887	BE_250ugmL_421noAF_neg_FAIMS_scan7_C11_1_a	BE	250ugmL	noAF	neg	FAIMS	scan7	C11	1	a	OrbiTrap_Lumos_shotgun	ms	GM3 d38:0		NA	GM3			NA		null	M0+M1+M2	0.08	2.7	NA	NA	NA	NA	1209.78	1209.79	NA	NA	NA	NA	30842.2	20335.5	2862.43	7644.37	NA	1209.78	1209.78	0	1209.78	0	0	[M-H]	1	38	0
888	BE_250ugmL_421noAF_neg_FAIMS_scan7_C11_1_a	BE	250ugmL	noAF	neg	FAIMS	scan7	C11	1	a	OrbiTrap_Lumos_shotgun	ms	GM3 d39:0		NA	GM3			NA		null	M0+M1+M2	0.08	2.7	NA	NA	NA	NA	1223.79	1223.81	NA	NA	NA	NA	54000.9	35130.1	12084.7	6786.07	NA	1223.8	1223.8	0	1223.8	0	0	[M-H]	1	39	0
889	BE_250ugmL_421noAF_neg_FAIMS_scan7_C11_1_a	BE	250ugmL	noAF	neg	FAIMS	scan7	C11	1	a	OrbiTrap_Lumos_shotgun	ms	GM3 d39:1		NA	GM3			NA		null	M0+M1+M2	0.08	2.7	NA	NA	NA	NA	1221.78	1221.79	NA	NA	NA	NA	243132	141449	49851.1	51831.9	NA	1221.78	1221.78	0	1221.78	0	0	[M-H]	1	39	1
890	BE_250ugmL_421noAF_neg_FAIMS_scan7_C11_1_a	BE	250ugmL	noAF	neg	FAIMS	scan7	C11	1	a	OrbiTrap_Lumos_shotgun	ms	GM3 d39:2		NA	GM3			NA		null	M0+M1+M2	0.08	2.7	NA	NA	NA	NA	1219.76	1219.77	NA	NA	NA	NA	1.01026e+06	444210	254403	311649	NA	1219.77	1219.77	0	1219.77	0	0	[M-H]	1	39	2
891	BE_250ugmL_421noAF_neg_FAIMS_scan7_C11_1_a	BE	250ugmL	noAF	neg	FAIMS	scan7	C11	1	a	OrbiTrap_Lumos_shotgun	ms	GM3 d40:2		NA	GM3			NA		null	M0+M1	0.08	2.7	NA	NA	NA	NA	1233.78	1233.79	NA	NA	NA	NA	22781.3	4290.79	18490.5	NA	NA	1233.78	1233.78	0	1233.78	0	0	[M-H]	1	40	2
892	BE_250ugmL_421noAF_neg_FAIMS_scan7_C11_1_a	BE	250ugmL	noAF	neg	FAIMS	scan7	C11	1	a	OrbiTrap_Lumos_shotgun	ms	GM3 d41:1		NA	GM3			NA		null	M0+M1	0.08	2.7	NA	NA	NA	NA	1249.81	1249.82	NA	NA	NA	NA	6268.47	2731.29	3537.18	NA	NA	1249.82	1249.82	0	1249.82	0	0	[M-H]	1	41	1
893	BE_250ugmL_421noAF_neg_FAIMS_scan7_C11_1_a	BE	250ugmL	noAF	neg	FAIMS	scan7	C11	1	a	OrbiTrap_Lumos_shotgun	ms	GM3 d41:2		NA	GM3			NA		null	M0+M1+M2	0.08	2.7	NA	NA	NA	NA	1247.79	1247.81	NA	NA	NA	NA	28649	21993.2	1769.81	4886.03	NA	1247.8	1247.8	0	1247.8	0	0	[M-H]	1	41	2
894	BE_250ugmL_421noAF_neg_FAIMS_scan7_C11_1_a	BE	250ugmL	noAF	neg	FAIMS	scan7	C11	1	a	OrbiTrap_Lumos_shotgun	ms	GM2 d43:6		NA	GM2			NA		null	M0+M1+M2	0.08	2.7	NA	NA	NA	NA	1470.84	1470.86	NA	NA	NA	NA	8000.51	6000.12	1310.05	690.337	NA	1470.85	1470.85	0	1470.85	0	0	[M-H]	1	43	6
895	BE_250ugmL_421noAF_neg_FAIMS_scan7_C11_1_a	BE	250ugmL	noAF	neg	FAIMS	scan7	C11	1	a	OrbiTrap_Lumos_shotgun	ms	GM1 d36:0		NA	GM1			NA		null	M0+M1	0.08	2.7	NA	NA	NA	NA	1546.88	1546.89	NA	NA	NA	NA	106232	99019.2	7212.84	NA	NA	1546.88	1546.88	0	1546.88	0	0	[M-H]	1	36	0
896	BE_250ugmL_421noAF_neg_FAIMS_scan7_C11_1_a	BE	250ugmL	noAF	neg	FAIMS	scan7	C11	1	a	OrbiTrap_Lumos_shotgun	ms	GM1 d36:1		NA	GM1			NA		null	M0+M1+M2	0.08	2.7	NA	NA	NA	NA	1544.86	1544.88	NA	NA	NA	NA	1.22233e+06	615845	460347	146133	NA	1544.87	1544.87	0	1544.87	0	0	[M-H]	1	36	1
897	BE_250ugmL_421noAF_neg_FAIMS_scan7_C11_1_a	BE	250ugmL	noAF	neg	FAIMS	scan7	C11	1	a	OrbiTrap_Lumos_shotgun	ms	GM1 d38:0		NA	GM1			NA		null	M0+M1	0.08	2.7	NA	NA	NA	NA	1574.91	1574.92	NA	NA	NA	NA	42691.1	13159.3	29531.9	NA	NA	1574.92	1574.92	0	1574.92	0	0	[M-H]	1	38	0
898	BE_250ugmL_421noAF_neg_FAIMS_scan7_C11_1_a	BE	250ugmL	noAF	neg	FAIMS	scan7	C11	1	a	OrbiTrap_Lumos_shotgun	ms	GM1 d38:1		NA	GM1			NA		null	M0+M1+M2	0.08	2.7	NA	NA	NA	NA	1572.89	1572.91	NA	NA	NA	NA	273539	135644	119310	18586	NA	1572.9	1572.9	0	1572.9	0	0	[M-H]	1	38	1
899	BE_250ugmL_421noAF_neg_FAIMS_scan7_C11_1_a	BE	250ugmL	noAF	neg	FAIMS	scan7	C11	1	a	OrbiTrap_Lumos_shotgun	ms	GT3 d36:1		NA	GT3			NA		null	M0+M1+M2	0.08	2.7	NA	NA	NA	NA	586.635	586.641	NA	NA	NA	NA	1.66442e+06	683632	630121	350668	NA	586.638	586.638	0	586.638	0	0	[M-3H]	3	36	1
900	BE_250ugmL_421noAF_neg_FAIMS_scan7_C11_1_a	BE	250ugmL	noAF	neg	FAIMS	scan7	C11	1	a	OrbiTrap_Lumos_shotgun	ms	GT2 d31:1		NA	GT2			NA		null	M0+M1	0.08	2.7	NA	NA	NA	NA	630.968	630.975	NA	NA	NA	NA	23738.8	3883.88	19854.9	NA	NA	630.972	630.972	0	630.972	0	0	[M-3H]	3	31	1
901	BE_250ugmL_421noAF_neg_FAIMS_scan7_C11_1_a	BE	250ugmL	noAF	neg	FAIMS	scan7	C11	1	a	OrbiTrap_Lumos_shotgun	ms	GT2 d31:1		NA	GT2			NA		null	M0+M1	0.08	2.7	NA	NA	NA	NA	946.956	946.966	NA	NA	NA	NA	413896	1393.81	412502	NA	NA	946.961	946.961	0	946.961	0	0	[M-2H]	2	31	1
902	BE_250ugmL_421noAF_neg_FAIMS_scan7_C11_1_a	BE	250ugmL	noAF	neg	FAIMS	scan7	C11	1	a	OrbiTrap_Lumos_shotgun	ms	GT2 d35:2		NA	GT2			NA		null	M0+M1+M2	0.08	2.7	NA	NA	NA	NA	648.984	648.99	NA	NA	NA	NA	6622.51	2503.33	2961.8	1157.37	NA	648.987	648.987	0	648.987	0	0	[M-3H]	3	35	2
903	BE_250ugmL_421noAF_neg_FAIMS_scan7_C11_1_a	BE	250ugmL	noAF	neg	FAIMS	scan7	C11	1	a	OrbiTrap_Lumos_shotgun	ms	GT2 t38:0		NA	GT2			NA		null	M0+M1+M2	0.08	2.7	NA	NA	NA	NA	1005.02	1005.03	NA	NA	NA	NA	2.47875e+06	1.34022e+06	779636	358891	NA	1005.02	1005.02	0	1005.02	0	0	[M-2H]	2	38	0
904	BE_250ugmL_421noAF_neg_FAIMS_scan7_C11_1_a	BE	250ugmL	noAF	neg	FAIMS	scan7	C11	1	a	OrbiTrap_Lumos_shotgun	ms	GQ1 d36:0		NA	GQ1			NA		null	M0+M1+M2	0.08	2.7	NA	NA	NA	NA	806.048	806.056	NA	NA	NA	NA	931120	567427	299429	64263.7	NA	806.052	806.052	0	806.052	0	0	[M-3H]	3	36	0
905	BE_250ugmL_421noAF_neg_FAIMS_scan7_C11_1_a	BE	250ugmL	noAF	neg	FAIMS	scan7	C11	1	a	OrbiTrap_Lumos_shotgun	ms	GQ1 d36:0		NA	GQ1			NA		null	M0+M1+M2	0.08	2.7	NA	NA	NA	NA	604.284	604.29	NA	NA	NA	NA	4.75538e+06	2.7715e+06	1.45957e+06	524306	NA	604.287	604.287	0	604.287	0	0	[M-4H]	4	36	0
906	BE_250ugmL_421noAF_neg_FAIMS_scan7_C11_1_a	BE	250ugmL	noAF	neg	FAIMS	scan7	C11	1	a	OrbiTrap_Lumos_shotgun	ms	GQ1 d36:1		NA	GQ1			NA		null	M0+M1+M2	0.08	2.7	NA	NA	NA	NA	805.376	805.384	NA	NA	NA	NA	1.27149e+06	886452	4440.79	380593	NA	805.38	805.38	0	805.38	0	0	[M-3H]	2	36	1
907	BE_250ugmL_421noAF_neg_FAIMS_scan7_C11_1_a	BE	250ugmL	noAF	neg	FAIMS	scan7	C11	1	a	OrbiTrap_Lumos_shotgun	ms	GQ1 d36:1		NA	GQ1			NA		null	M0+M1+M2	0.08	2.7	NA	NA	NA	NA	603.78	603.786	NA	NA	NA	NA	10840426	3.58775e+06	4209516	3.04316e+06	NA	603.783	603.783	0	603.783	0	0	[M-4H]	4	36	1
908	BE_250ugmL_421noAF_neg_FAIMS_scan7_C11_1_a	BE	250ugmL	noAF	neg	FAIMS	scan7	C11	1	a	OrbiTrap_Lumos_shotgun	ms	GQ1 d38:0		NA	GQ1			NA		null	M0+M1+M2	0.08	2.7	NA	NA	NA	NA	815.392	815.4	NA	NA	NA	NA	1.87182e+06	1.10989e+06	516773	245154	NA	815.396	815.396	0	815.396	0	0	[M-3H]	3	38	0
909	BE_250ugmL_421noAF_neg_FAIMS_scan7_C11_1_a	BE	250ugmL	noAF	neg	FAIMS	scan7	C11	1	a	OrbiTrap_Lumos_shotgun	ms	GQ1 d38:0		NA	GQ1			NA		null	M0+M1+M2	0.08	2.7	NA	NA	NA	NA	611.292	611.298	NA	NA	NA	NA	2568091	2566363	1502.24	225.632	NA	611.295	611.295	0	611.295	0	0	[M-4H]	3	38	0
910	BE_250ugmL_421noAF_neg_FAIMS_scan7_C11_1_a	BE	250ugmL	noAF	neg	FAIMS	scan7	C11	1	a	OrbiTrap_Lumos_shotgun	ms	GQ1 d38:1		NA	GQ1			NA		null	M0+M1+M2	0.08	2.7	NA	NA	NA	NA	814.72	814.728	NA	NA	NA	NA	4.14446e+06	1.12563e+06	1.70552e+06	1.31331e+06	NA	814.724	814.724	0	814.724	0	0	[M-3H]	3	38	1
911	BE_250ugmL_421noAF_neg_FAIMS_scan7_C11_1_a	BE	250ugmL	noAF	neg	FAIMS	scan7	C11	1	a	OrbiTrap_Lumos_shotgun	ms	GQ1 d38:1		NA	GQ1			NA		null	M0+M1+M2	0.08	2.7	NA	NA	NA	NA	610.788	610.794	NA	NA	NA	NA	15100838	4.837e+06	5.76416e+06	4499673	NA	610.791	610.791	0	610.791	0	0	[M-4H]	4	38	1
912	BE_250ugmL_421noAF_neg_FAIMS_scan7_C11_1_a	BE	250ugmL	noAF	neg	FAIMS	scan7	C11	1	a	OrbiTrap_Lumos_shotgun	ms	GT1 d36:0		NA	GT1			NA		null	M0+M1+M2	0.08	2.7	NA	NA	NA	NA	709.017	709.024	NA	NA	NA	NA	37000096	22411434	10641455	3947208	NA	709.02	709.02	0	709.02	0	0	[M-3H]	3	36	0
913	BE_250ugmL_421noAF_neg_FAIMS_scan7_C11_1_a	BE	250ugmL	noAF	neg	FAIMS	scan7	C11	1	a	OrbiTrap_Lumos_shotgun	ms	GT1 d36:0		NA	GT1			NA		null	M0+M1+M2	0.08	2.7	NA	NA	NA	NA	1064.03	1064.04	NA	NA	NA	NA	3.39415e+06	2.33572e+06	834270	224159	NA	1064.03	1064.03	0	1064.03	0	0	[M-2H]	2	36	0
914	BE_250ugmL_421noAF_neg_FAIMS_scan7_C11_1_a	BE	250ugmL	noAF	neg	FAIMS	scan7	C11	1	a	OrbiTrap_Lumos_shotgun	ms	GT1 d36:1		NA	GT1			NA		null	M0+M1+M2	0.08	2.7	NA	NA	NA	NA	708.345	708.352	NA	NA	NA	NA	107869536	33688780	45406804	28773948	NA	708.349	708.349	0	708.349	0	0	[M-3H]	3	36	1
915	BE_250ugmL_421noAF_neg_FAIMS_scan7_C11_1_a	BE	250ugmL	noAF	neg	FAIMS	scan7	C11	1	a	OrbiTrap_Lumos_shotgun	ms	GT1 d36:1		NA	GT1			NA		null	M0+M1+M2	0.08	2.7	NA	NA	NA	NA	1063.02	1063.03	NA	NA	NA	NA	9767374	3732295	3749793	2285286	NA	1063.03	1063.03	0	1063.03	0	0	[M-2H]	2	36	1
916	BE_250ugmL_421noAF_neg_FAIMS_scan7_C11_1_a	BE	250ugmL	noAF	neg	FAIMS	scan7	C11	1	a	OrbiTrap_Lumos_shotgun	ms	GT1 d36:2		NA	GT1			NA		null	M0+M1+M2	0.08	2.7	NA	NA	NA	NA	707.673	707.68	NA	NA	NA	NA	46779840	1.99806e+06	2.24667e+06	42535116	NA	707.677	707.677	0	707.677	0	0	[M-3H]	3	36	2
917	BE_250ugmL_421noAF_neg_FAIMS_scan7_C11_1_a	BE	250ugmL	noAF	neg	FAIMS	scan7	C11	1	a	OrbiTrap_Lumos_shotgun	ms	GT1 d36:2		NA	GT1			NA		null	M0+M1+M2	0.08	2.7	NA	NA	NA	NA	1062.01	1062.02	NA	NA	NA	NA	3.7076e+06	60967.1	52219.8	3594415	NA	1062.02	1062.02	0	1062.02	0	0	[M-2H]	2	36	2
918	BE_250ugmL_421noAF_neg_FAIMS_scan7_C11_1_a	BE	250ugmL	noAF	neg	FAIMS	scan7	C11	1	a	OrbiTrap_Lumos_shotgun	ms	GT1 d37:0		NA	GT1			NA		null	M0+M1+M2	0.08	2.7	NA	NA	NA	NA	713.689	713.696	NA	NA	NA	NA	329507	203314	78117.6	48075.8	NA	713.692	713.692	0	713.692	0	0	[M-3H]	3	37	0
919	BE_250ugmL_421noAF_neg_FAIMS_scan7_C11_1_a	BE	250ugmL	noAF	neg	FAIMS	scan7	C11	1	a	OrbiTrap_Lumos_shotgun	ms	GT1 d37:0		NA	GT1			NA		null	M0+M1+M2	0.08	2.7	NA	NA	NA	NA	1071.04	1071.05	NA	NA	NA	NA	1898.91	471.232	610.08	817.598	NA	1071.04	1071.04	0	1071.04	0	0	[M-2H]	2	37	0
920	BE_250ugmL_421noAF_neg_FAIMS_scan7_C11_1_a	BE	250ugmL	noAF	neg	FAIMS	scan7	C11	1	a	OrbiTrap_Lumos_shotgun	ms	GT1 d37:1		NA	GT1			NA		null	M0+M1+M2	0.08	2.7	NA	NA	NA	NA	713.017	713.024	NA	NA	NA	NA	2054062	814137	974417	265508	NA	713.02	713.02	0	713.02	0	0	[M-3H]	3	37	1
921	BE_250ugmL_421noAF_neg_FAIMS_scan7_C11_1_a	BE	250ugmL	noAF	neg	FAIMS	scan7	C11	1	a	OrbiTrap_Lumos_shotgun	ms	GT1 d37:1		NA	GT1			NA		null	M0+M1+M2	0.08	2.7	NA	NA	NA	NA	1070.03	1070.04	NA	NA	NA	NA	20679	6374.59	8756.11	5548.27	NA	1070.03	1070.03	0	1070.03	0	0	[M-2H]	2	37	1
922	BE_250ugmL_421noAF_neg_FAIMS_scan7_C11_1_a	BE	250ugmL	noAF	neg	FAIMS	scan7	C11	1	a	OrbiTrap_Lumos_shotgun	ms	GT1 d38:0		NA	GT1			NA		null	M0+M1+M2	0.08	2.7	NA	NA	NA	NA	718.361	718.368	NA	NA	NA	NA	46504872	29050850	13080492	4373530	NA	718.364	718.364	0	718.364	0	0	[M-3H]	3	38	0
923	BE_250ugmL_421noAF_neg_FAIMS_scan7_C11_1_a	BE	250ugmL	noAF	neg	FAIMS	scan7	C11	1	a	OrbiTrap_Lumos_shotgun	ms	GT1 d38:0		NA	GT1			NA		null	M0+M1+M2	0.08	2.7	NA	NA	NA	NA	1078.04	1078.06	NA	NA	NA	NA	3.85455e+06	2.23186e+06	1271969	350725	NA	1078.05	1078.05	0	1078.05	0	0	[M-2H]	2	38	0
924	BE_250ugmL_421noAF_neg_FAIMS_scan7_C11_1_a	BE	250ugmL	noAF	neg	FAIMS	scan7	C11	1	a	OrbiTrap_Lumos_shotgun	ms	GT1 d38:1		NA	GT1			NA		null	M0+M1+M2	0.08	2.7	NA	NA	NA	NA	717.689	717.696	NA	NA	NA	NA	126694624	48346280	52007912	26340436	NA	717.692	717.692	0	717.692	0	0	[M-3H]	3	38	1
925	BE_250ugmL_421noAF_neg_FAIMS_scan7_C11_1_a	BE	250ugmL	noAF	neg	FAIMS	scan7	C11	1	a	OrbiTrap_Lumos_shotgun	ms	GT1 d38:1		NA	GT1			NA		null	M0+M1+M2	0.08	2.7	NA	NA	NA	NA	1077.04	1077.05	NA	NA	NA	NA	11926722	5001538	4252295	2.67289e+06	NA	1077.04	1077.04	0	1077.04	0	0	[M-2H]	2	38	1
926	BE_250ugmL_421noAF_neg_FAIMS_scan7_C11_1_a	BE	250ugmL	noAF	neg	FAIMS	scan7	C11	1	a	OrbiTrap_Lumos_shotgun	ms	GT1 d38:2		NA	GT1			NA		null	M0+M1+M2	0.08	2.7	NA	NA	NA	NA	717.017	717.024	NA	NA	NA	NA	53511788	2.42701e+06	2.63252e+06	48452252	NA	717.02	717.02	0	717.02	0	0	[M-3H]	3	38	2
927	BE_250ugmL_421noAF_neg_FAIMS_scan7_C11_1_a	BE	250ugmL	noAF	neg	FAIMS	scan7	C11	1	a	OrbiTrap_Lumos_shotgun	ms	GT1 d38:2		NA	GT1			NA		null	M0+M1+M2	0.08	2.7	NA	NA	NA	NA	1076.03	1076.04	NA	NA	NA	NA	3.869e+06	93646.4	56564.4	3.71878e+06	NA	1076.03	1076.03	0	1076.03	0	0	[M-2H]	2	38	2
928	BE_250ugmL_421noAF_neg_FAIMS_scan7_C11_1_a	BE	250ugmL	noAF	neg	FAIMS	scan7	C11	1	a	OrbiTrap_Lumos_shotgun	ms	GT1 t38:1		NA	GT1			NA		null	M0+M1+M2	0.08	2.7	NA	NA	NA	NA	723.02	723.028	NA	NA	NA	NA	13548807	7.918e+06	3.9393e+06	1.69151e+06	NA	723.024	723.024	0	723.024	0	0	[M-3H]	3	38	1
929	BE_250ugmL_421noAF_neg_FAIMS_scan7_C11_1_a	BE	250ugmL	noAF	neg	FAIMS	scan7	C11	1	a	OrbiTrap_Lumos_shotgun	ms	GT1 t38:1		NA	GT1			NA		null	M0+M1+M2	0.08	2.7	NA	NA	NA	NA	1085.03	1085.04	NA	NA	NA	NA	803743	515364	232149	56229.7	NA	1085.04	1085.04	0	1085.04	0	0	[M-2H]	2	38	1
930	BE_250ugmL_421noAF_neg_FAIMS_scan7_C11_1_a	BE	250ugmL	noAF	neg	FAIMS	scan7	C11	1	a	OrbiTrap_Lumos_shotgun	ms	GT1 d40:0		NA	GT1			NA		null	M0+M1+M2	0.08	2.7	NA	NA	NA	NA	727.704	727.712	NA	NA	NA	NA	1.09093e+06	714240	290549	86141	NA	727.708	727.708	0	727.708	0	0	[M-3H]	3	40	0
931	BE_250ugmL_421noAF_neg_FAIMS_scan7_C11_1_a	BE	250ugmL	noAF	neg	FAIMS	scan7	C11	1	a	OrbiTrap_Lumos_shotgun	ms	GT1 d40:1		NA	GT1			NA		null	M0+M1+M2	0.08	2.7	NA	NA	NA	NA	727.032	727.04	NA	NA	NA	NA	4214337	1.58209e+06	1.53585e+06	1.0964e+06	NA	727.036	727.036	0	727.036	0	0	[M-3H]	3	40	1
932	BE_250ugmL_421noAF_neg_FAIMS_scan7_C11_1_a	BE	250ugmL	noAF	neg	FAIMS	scan7	C11	1	a	OrbiTrap_Lumos_shotgun	ms	GT1 d40:1		NA	GT1			NA		null	M0+M1+M2	0.08	2.7	NA	NA	NA	NA	1091.05	1091.06	NA	NA	NA	NA	93548.3	22715.7	32109.8	38722.8	NA	1091.06	1091.06	0	1091.06	0	0	[M-2H]	2	40	1
933	BE_250ugmL_421noAF_neg_FAIMS_scan7_C11_1_a	BE	250ugmL	noAF	neg	FAIMS	scan7	C11	1	a	OrbiTrap_Lumos_shotgun	ms	GT1 d39:1		NA	GT1			NA		null	M0+M1+M2	0.08	2.7	NA	NA	NA	NA	722.361	722.368	NA	NA	NA	NA	1.08578e+06	506273	344662	234849	NA	722.364	722.364	0	722.364	0	0	[M-3H]	3	39	1
934	BE_250ugmL_421noAF_neg_FAIMS_scan7_C11_1_a	BE	250ugmL	noAF	neg	FAIMS	scan7	C11	1	a	OrbiTrap_Lumos_shotgun	ms	GT1 d39:1		NA	GT1			NA		null	M0+M1+M2	0.08	2.7	NA	NA	NA	NA	1084.04	1084.06	NA	NA	NA	NA	221106	103298	75535.8	42271.7	NA	1084.05	1084.05	0	1084.05	0	0	[M-2H]	2	39	1
935	BE_250ugmL_421noAF_neg_FAIMS_scan7_C11_1_a	BE	250ugmL	noAF	neg	FAIMS	scan7	C11	1	a	OrbiTrap_Lumos_shotgun	ms	GT1 d42:1		NA	GT1			NA		null	M0+M1+M2	0.08	2.7	NA	NA	NA	NA	736.376	736.384	NA	NA	NA	NA	754823	436315	239407	79101.4	NA	736.38	736.38	0	736.38	0	0	[M-3H]	3	42	1
936	BE_250ugmL_421noAF_neg_FAIMS_scan7_C11_1_a	BE	250ugmL	noAF	neg	FAIMS	scan7	C11	1	a	OrbiTrap_Lumos_shotgun	ms	GT1 d42:1		NA	GT1			NA		null	M0+M1	0.08	2.7	NA	NA	NA	NA	1105.07	1105.08	NA	NA	NA	NA	9182.71	6841.24	2341.47	NA	NA	1105.07	1105.07	0	1105.07	0	0	[M-2H]	2	42	1
937	BE_250ugmL_421noAF_neg_FAIMS_scan7_C11_1_a	BE	250ugmL	noAF	neg	FAIMS	scan7	C11	1	a	OrbiTrap_Lumos_shotgun	ms	GT1 d42:2		NA	GT1			NA		null	M0+M1+M2	0.08	2.7	NA	NA	NA	NA	735.704	735.712	NA	NA	NA	NA	1388365	461524	485841	441000	NA	735.708	735.708	0	735.708	0	0	[M-3H]	3	42	2
938	BE_250ugmL_421noAF_neg_FAIMS_scan7_C11_1_a	BE	250ugmL	noAF	neg	FAIMS	scan7	C11	1	a	OrbiTrap_Lumos_shotgun	ms	GT1 d42:2		NA	GT1			NA		null	M0+M1+M2	0.08	2.7	NA	NA	NA	NA	1104.06	1104.07	NA	NA	NA	NA	11862	2414.72	4054.65	5392.63	NA	1104.07	1104.07	0	1104.07	0	0	[M-2H]	2	42	2
939	BE_250ugmL_421noAF_neg_FAIMS_scan7_C4_1_a	BE	250ugmL	noAF	neg	FAIMS	scan7	C4	1	a	OrbiTrap_Lumos_shotgun	ms	GO1 d37:3		NA	GO1			NA		null	M0+M1	0.08	2.7	NA	NA	NA	NA	717.695	717.702	NA	NA	NA	NA	30545686	30507932	37753.8	NA	NA	717.698	717.698	0	717.698	0	0	[M-5H]	5	37	3
940	BE_250ugmL_421noAF_neg_FAIMS_scan7_C4_1_a	BE	250ugmL	noAF	neg	FAIMS	scan7	C4	1	a	OrbiTrap_Lumos_shotgun	ms	GO1 d41:6		NA	GO1			NA		null	M0+M1	0.08	2.7	NA	NA	NA	NA	606.247	606.253	NA	NA	NA	NA	1820.21	1393.05	427.161	NA	NA	606.25	606.25	0	606.25	0	0	[M-6H]	6	41	6
941	BE_250ugmL_421noAF_neg_FAIMS_scan7_C4_1_a	BE	250ugmL	noAF	neg	FAIMS	scan7	C4	1	a	OrbiTrap_Lumos_shotgun	ms	GO1 d41:6		NA	GO1			NA		null	M0+M1	0.08	2.7	NA	NA	NA	NA	727.698	727.705	NA	NA	NA	NA	1.49038e+06	1.46672e+06	23660.1	NA	NA	727.702	727.702	0	727.702	0	0	[M-5H]	5	41	6
942	BE_250ugmL_421noAF_neg_FAIMS_scan7_C4_1_a	BE	250ugmL	noAF	neg	FAIMS	scan7	C4	1	a	OrbiTrap_Lumos_shotgun	ms	GO1 d43:2		NA	GO1			NA		null	M0+M1+M2	0.08	2.7	NA	NA	NA	NA	524.653	524.658	NA	NA	NA	NA	18692.1	7960	8806.8	1925.28	NA	524.655	524.655	0	524.655	0	0	[M-7H]	7	43	2
943	BE_250ugmL_421noAF_neg_FAIMS_scan7_C4_1_a	BE	250ugmL	noAF	neg	FAIMS	scan7	C4	1	a	OrbiTrap_Lumos_shotgun	ms	GO1 d43:2		NA	GO1			NA		null	M0+M1+M2	0.08	2.7	NA	NA	NA	NA	734.917	734.924	NA	NA	NA	NA	8980877	8964013	15734.3	1130.37	NA	734.92	734.92	0	734.92	0	0	[M-5H]	5	43	2
944	BE_250ugmL_421noAF_neg_FAIMS_scan7_C4_1_a	BE	250ugmL	noAF	neg	FAIMS	scan7	C4	1	a	OrbiTrap_Lumos_shotgun	ms	GO1 d48:2		NA	GO1			NA		null	M0+M1	0.08	2.7	NA	NA	NA	NA	748.932	748.94	NA	NA	NA	NA	1.39623e+06	1386504	9729.25	NA	NA	748.936	748.936	0	748.936	0	0	[M-5H]	5	48	2
945	BE_250ugmL_421noAF_neg_FAIMS_scan7_C4_1_a	BE	250ugmL	noAF	neg	FAIMS	scan7	C4	1	a	OrbiTrap_Lumos_shotgun	ms	GO1 t36:4		NA	GO1			NA		null	M0+M1	0.08	2.7	NA	NA	NA	NA	448.177	448.182	NA	NA	NA	NA	12955	6451.58	6503.45	NA	NA	448.179	448.179	0	448.179	0	0	[M-8H]	8	36	4
946	BE_250ugmL_421noAF_neg_FAIMS_scan7_C4_1_a	BE	250ugmL	noAF	neg	FAIMS	scan7	C4	1	a	OrbiTrap_Lumos_shotgun	ms	GO1 t36:4		NA	GO1			NA		null	M0+M1+M2	0.08	2.7	NA	NA	NA	NA	597.905	597.911	NA	NA	NA	NA	69464.9	8713.67	2599.14	58152.1	NA	597.908	597.908	0	597.908	0	0	[M-6H]	6	36	4
947	BE_250ugmL_421noAF_neg_FAIMS_scan7_C4_1_a	BE	250ugmL	noAF	neg	FAIMS	scan7	C4	1	a	OrbiTrap_Lumos_shotgun	ms	GO1 t36:4		NA	GO1			NA		null	M0+M1+M2	0.08	2.7	NA	NA	NA	NA	717.688	717.695	NA	NA	NA	NA	189608704	71887408	78049080	39672216	NA	717.691	717.691	0	717.691	0	0	[M-5H]	3	36	4
948	BE_250ugmL_421noAF_neg_FAIMS_scan7_C4_1_a	BE	250ugmL	noAF	neg	FAIMS	scan7	C4	1	a	OrbiTrap_Lumos_shotgun	ms	GO1 t36:4		NA	GO1			NA		null	M0+M1+M2	0.08	2.7	NA	NA	NA	NA	897.361	897.37	NA	NA	NA	NA	24710.7	3357.5	18930.5	2422.66	NA	897.366	897.366	0	897.366	0	0	[M-4H]	4	36	4
949	BE_250ugmL_421noAF_neg_FAIMS_scan7_C4_1_a	BE	250ugmL	noAF	neg	FAIMS	scan7	C4	1	a	OrbiTrap_Lumos_shotgun	ms	GD1-Ac d36:1		NA	GD1-Ac			NA		null	M0+M1+M2	0.08	2.7	NA	NA	NA	NA	938.479	938.489	NA	NA	NA	NA	14674460	5.48423e+06	5755575	3.43465e+06	NA	938.484	938.484	0	938.484	0	0	[M-2H]	2	36	1
950	BE_250ugmL_421noAF_neg_FAIMS_scan7_C4_1_a	BE	250ugmL	noAF	neg	FAIMS	scan7	C4	1	a	OrbiTrap_Lumos_shotgun	ms	GD3 d32:1		NA	GD3			NA		null	M0+M1	0.08	2.7	NA	NA	NA	NA	706.878	706.885	NA	NA	NA	NA	14445.9	5239.75	9206.11	NA	NA	706.881	706.881	0	706.881	0	0	[M-2H]	2	32	1
951	BE_250ugmL_421noAF_neg_FAIMS_scan7_C4_1_a	BE	250ugmL	noAF	neg	FAIMS	scan7	C4	1	a	OrbiTrap_Lumos_shotgun	ms	GD3 d34:0		NA	GD3			NA		null	M0+M1+M2	0.08	2.7	NA	NA	NA	NA	721.901	721.908	NA	NA	NA	NA	163716	131268	26485.5	5962.05	NA	721.905	721.905	0	721.905	0	0	[M-2H]	2	34	0
952	BE_250ugmL_421noAF_neg_FAIMS_scan7_C4_1_a	BE	250ugmL	noAF	neg	FAIMS	scan7	C4	1	a	OrbiTrap_Lumos_shotgun	ms	GD3 d34:1		NA	GD3			NA		null	M0+M1+M2	0.08	2.7	NA	NA	NA	NA	720.893	720.901	NA	NA	NA	NA	1.66373e+06	818778	675990	168960	NA	720.897	720.897	0	720.897	0	0	[M-2H]	2	34	1
953	BE_250ugmL_421noAF_neg_FAIMS_scan7_C4_1_a	BE	250ugmL	noAF	neg	FAIMS	scan7	C4	1	a	OrbiTrap_Lumos_shotgun	ms	GD3 d38:0		NA	GD3			NA		null	M0+M1+M2	0.08	2.7	NA	NA	NA	NA	749.932	749.94	NA	NA	NA	NA	917136	744768	160338	12029.7	NA	749.936	749.936	0	749.936	0	0	[M-2H]	2	38	0
954	BE_250ugmL_421noAF_neg_FAIMS_scan7_C4_1_a	BE	250ugmL	noAF	neg	FAIMS	scan7	C4	1	a	OrbiTrap_Lumos_shotgun	ms	GD3 d38:1		NA	GD3			NA		null	M0+M1+M2	0.08	2.7	NA	NA	NA	NA	748.925	748.932	NA	NA	NA	NA	8429614	4.05815e+06	3.1916e+06	1.17986e+06	NA	748.928	748.928	0	748.928	0	0	[M-2H]	2	38	1
955	BE_250ugmL_421noAF_neg_FAIMS_scan7_C4_1_a	BE	250ugmL	noAF	neg	FAIMS	scan7	C4	1	a	OrbiTrap_Lumos_shotgun	ms	GD3 d36:0		NA	GD3			NA		null	M0+M1+M2	0.08	2.7	NA	NA	NA	NA	735.917	735.924	NA	NA	NA	NA	8573819	6.28514e+06	1.93114e+06	357534	NA	735.92	735.92	0	735.92	0	0	[M-2H]	2	36	0
956	BE_250ugmL_421noAF_neg_FAIMS_scan7_C4_1_a	BE	250ugmL	noAF	neg	FAIMS	scan7	C4	1	a	OrbiTrap_Lumos_shotgun	ms	GD3 d36:1		NA	GD3			NA		null	M0+M1+M2	0.08	2.7	NA	NA	NA	NA	734.909	734.916	NA	NA	NA	NA	53157704	22925722	21371218	8860764	NA	734.913	734.913	0	734.913	0	0	[M-2H]	2	36	1
957	BE_250ugmL_421noAF_neg_FAIMS_scan7_C4_1_a	BE	250ugmL	noAF	neg	FAIMS	scan7	C4	1	a	OrbiTrap_Lumos_shotgun	ms	GD3 d36:2		NA	GD3			NA		null	M0+M1+M2	0.08	2.7	NA	NA	NA	NA	733.901	733.909	NA	NA	NA	NA	23891280	1.45791e+06	1.16635e+06	21267024	NA	733.905	733.905	0	733.905	0	0	[M-2H]	2	36	2
958	BE_250ugmL_421noAF_neg_FAIMS_scan7_C4_1_a	BE	250ugmL	noAF	neg	FAIMS	scan7	C4	1	a	OrbiTrap_Lumos_shotgun	ms	GD3 d39:0		NA	GD3			NA		null	M0+M1+M2	0.08	2.7	NA	NA	NA	NA	756.94	756.948	NA	NA	NA	NA	18771.2	4962.17	2118.93	11690.1	NA	756.944	756.944	0	756.944	0	0	[M-2H]	2	39	0
959	BE_250ugmL_421noAF_neg_FAIMS_scan7_C4_1_a	BE	250ugmL	noAF	neg	FAIMS	scan7	C4	1	a	OrbiTrap_Lumos_shotgun	ms	GD3 d39:1		NA	GD3			NA		null	M0+M1+M2	0.08	2.7	NA	NA	NA	NA	755.932	755.94	NA	NA	NA	NA	137672	57819.4	76915.6	2937.08	NA	755.936	755.936	0	755.936	0	0	[M-2H]	2	39	1
960	BE_250ugmL_421noAF_neg_FAIMS_scan7_C4_1_a	BE	250ugmL	noAF	neg	FAIMS	scan7	C4	1	a	OrbiTrap_Lumos_shotgun	ms	GD3 d42:0		NA	GD3			NA		null	M0+M1+M2	0.08	2.7	NA	NA	NA	NA	777.963	777.971	NA	NA	NA	NA	114091	91470.2	13583.9	9036.65	NA	777.967	777.967	0	777.967	0	0	[M-2H]	2	42	0
961	BE_250ugmL_421noAF_neg_FAIMS_scan7_C4_1_a	BE	250ugmL	noAF	neg	FAIMS	scan7	C4	1	a	OrbiTrap_Lumos_shotgun	ms	GD3 d42:1		NA	GD3			NA		null	M0+M1+M2	0.08	2.7	NA	NA	NA	NA	776.956	776.963	NA	NA	NA	NA	2.11241e+06	1.33337e+06	657878	121166	NA	776.96	776.96	0	776.96	0	0	[M-2H]	2	42	1
962	BE_250ugmL_421noAF_neg_FAIMS_scan7_C4_1_a	BE	250ugmL	noAF	neg	FAIMS	scan7	C4	1	a	OrbiTrap_Lumos_shotgun	ms	GD3 d42:2		NA	GD3			NA		null	M0+M1+M2	0.08	2.7	NA	NA	NA	NA	775.948	775.956	NA	NA	NA	NA	7365435	2.7881e+06	2957334	1620002	NA	775.952	775.952	0	775.952	0	0	[M-2H]	2	42	2
963	BE_250ugmL_421noAF_neg_FAIMS_scan7_C4_1_a	BE	250ugmL	noAF	neg	FAIMS	scan7	C4	1	a	OrbiTrap_Lumos_shotgun	ms	GD3 d43:1		NA	GD3			NA		null	M0+M1+M2	0.08	2.7	NA	NA	NA	NA	783.963	783.971	NA	NA	NA	NA	131707	88055.7	32964.5	10687.2	NA	783.967	783.967	0	783.967	0	0	[M-2H]	2	43	1
964	BE_250ugmL_421noAF_neg_FAIMS_scan7_C4_1_a	BE	250ugmL	noAF	neg	FAIMS	scan7	C4	1	a	OrbiTrap_Lumos_shotgun	ms	GD3 d43:2		NA	GD3			NA		null	M0+M1+M2	0.08	2.7	NA	NA	NA	NA	782.956	782.963	NA	NA	NA	NA	55923.2	11591.3	41619	2712.95	NA	782.96	782.96	0	782.96	0	0	[M-2H]	2	43	2
[truncated: 3,440 more rows]
[truncated: 7 more columns]
